# Supplementary material for: The effects of physiological and injurious hydrostatic pressure on murine ex vivo articular and growth plate cartilage explants: an RNAseq study
Source: Front Endocrinol (Lausanne). 2023 Dec 7;14:1278596. doi: 10.3389/fendo.2023.1278596 (PMC10740163; doi:10.3389/fendo.2023.1278596)
Supplement: Supplementary file 1 [file DataSheet_1.xlsx]

## Sheet: Hip cap vs metatarsal
ID	Description	GeneRatio	BgRatio	pvalue	p.adjust	qvalue	geneID	Count
GO:0001503	ossification	124/2431	426/28943	4.4176e-36	2.74244e-32	1.59312e-32	Ext2/Clec11a/Ddx5/Hspg2/Sp1/Pkdcc/Fam20c/Bmpr1a/P3h1/Sox9/Sort1/Sox8/Comp/Pth1r/Id1/Gdf10/Zmpste24/Zhx3/Xylt1/Mesd/Chrdl2/Slc26a2/Ercc2/Tob1/Thbs3/Tnfsf11/Scube2/Col2a1/Ibsp/Sirt7/Mmp13/Smoc1/Foxc1/Nab1/Bambi/Myoc/Cnmd/Npr2/Casr/Vdr/Fgfr3/Smo/Mmp9/Dhrs3/Sp7/Notum/Zbtb16/Ucma/Col10a1/Omd/Rflna/Ptgs2/Alpl/Ihh/Ctnnbip1/P2rx7/Clec3a/Pthlh/Wnt10b/Bmp3/Smpd3/Dkk1/Fndc3b/Ank/Ccn2/Ffar4/Grem1/Nbr1/Tent5a…	124
GO:0051216	cartilage development	83/2431	216/28943	3.41232e-34	1.05918e-30	6.15295e-31	Ext2/Serpinh1/Hspg2/Pkdcc/Tgfbr2/Bmpr1a/Sox9/Chadl/Bbs2/Col11a2/Comp/Pth1r/Prkca/Zmpste24/Bbs1/Chrdl2/Pbxip1/Col27a1/Matn3/Thbs3/Thbs1/Chst11/Scube2/Acan/Col2a1/Prkg2/Col9a1/Mmp13/Smad9/Cfh/Cnmd/Trip11/Trps1/Nkx3-2/Fgfr3/Trpv4/Cytl1/Zbtb16/Efemp1/Col10a1/Rflna/Zbtb7a/Ihh/Pthlh/Bmp3/Col11a1/Smpd3/Glg1/Ccn2/Grem1/Ecm1/Slc39a14/Thrb/Bmp8a/Mapk3/Snorc/Eif2ak3/Hif1a/Snx19/Mia3/Matn1/Fgfr1/Tgfb1/Runx2/…	83
GO:0061448	connective tissue development	98/2431	302/28943	5.26522e-33	1.08955e-29	6.32935e-30	Ext2/Serpinh1/Hspg2/Pkdcc/Tgfbr2/Bmpr1a/Sox9/Chadl/Bbs2/Col11a2/Sox8/Comp/Pth1r/Prkca/Zmpste24/Fto/Bbs1/Chrdl2/Pbxip1/Col27a1/Matn3/Thbs3/Rorc/Thbs1/Chst11/Scube2/Acan/Col2a1/Prkg2/Col9a1/Mmp13/Smad9/Cfh/Cnmd/Foxa2/Trip11/Trps1/Nkx3-2/Fgfr3/Trpv4/Cytl1/Zbtb16/Pdgfd/Efemp1/Bscl2/Col10a1/Rflna/Zbtb7a/Ihh/Sorl1/Itgb3/Pthlh/Bmp3/Col11a1/Smpd3/Il6ra/Glg1/Ccn2/Grem1/Ecm1/Fgl1/Slc39a14/Thrb/Id4/Bmp8a/Ma…	98
GO:0002062	chondrocyte differentiation	55/2431	120/28943	1.0366e-27	1.6088e-24	9.34577e-25	Ext2/Serpinh1/Hspg2/Pkdcc/Tgfbr2/Bmpr1a/Sox9/Chadl/Col11a2/Comp/Pth1r/Prkca/Chrdl2/Col27a1/Chst11/Scube2/Acan/Col2a1/Prkg2/Trip11/Trps1/Nkx3-2/Cytl1/Zbtb16/Efemp1/Rflna/Ihh/Pthlh/Col11a1/Smpd3/Glg1/Ccn2/Grem1/Ecm1/Slc39a14/Thrb/Eif2ak3/Hif1a/Snx19/Mia3/Matn1/Fgfr1/Tgfb1/Runx2/Runx3/Ctnnb1/Gpld1/Bpnt2/Mef2c/Shox2/Bmp6/Loxl2/Twsg1/Rflnb/Mef2d	55
GO:0060348	bone development	81/2431	259/28943	2.77784e-26	3.44897e-23	2.00355e-23	Ext2/Serpinh1/Hspg2/Sparc/Megf8/Fam20c/Tgfbr2/P3h1/Sox9/Ppib/Comp/Zmpste24/Papss2/Insig2/Xylt1/Col27a1/Thbs3/Tnfsf11/Thbs1/Scube2/Col2a1/Col9a1/Mmp13/Foxc1/Lrrk1/Bbx/Smad9/Nab1/Cfh/Slc9b2/Myoc/Npr2/Acp5/Trip11/Fgfr3/Slc38a10/Dhrs3/Trpv4/Notum/Fbxw7/Zbtb16/Chad/Meis1/Col10a1/Rflna/Gpr68/Alpl/Ihh/Pthlh/Siglec15/Pdgfa/Smpd3/Glg1/Cited2/Grem1/Tulp3/Ecm1/Bglap/Insig1/Pls3/Matn1/Plxnb1/Runx2/Pax1/Akap1…	81
GO:0009100	glycoprotein metabolic process	96/2431	355/28943	1.63859e-25	1.6954e-22	9.8488e-23	Ext2/Mmp12/Tmem165/Chpf2/Pofut2/Serpina1a/Itm2c/Cant1/Ddost/Abca2/Trak2/Mogs/Galnt18/Ramp1/Hs3st3b1/Xylt1/Chp1/Magt1/Alg2/Chst11/Acan/Col2a1/Chpf/Prkcsh/Fut8/Mgat5/Extl1/Ids/Alg1/Dhdds/Tmtc1/Fam20b/Phlda1/Gcnt2/Trip11/Gfpt1/Galnt15/Hs3st3a1/B4galt7/Cytl1/St3gal3/Gpc1/Aga/Serpina1b/Mgat4a/Jak3/Hgsnat/Ihh/Rpn2/Xxylt1/Chst12/Col11a1/Serp1/Ost4/Golph3/Gcnt1/Galnt3/Dcn/Man1b1/Tmem59/Gmppb/Plcb1/Tnip1/…	96
GO:0034976	response to endoplasmic reticulum stress	79/2431	257/28943	4.03338e-25	3.57703e-22	2.07795e-22	Casp9/Gorasp2/Rcn3/Ubxn8/Erp29/Tmem129/Tmx1/Ubqln2/Sec16a/Usp19/Ficd/Atf6b/P4hb/Ubac2/Flot1/Dnajb12/Ube4b/Ubxn6/Ccdc47/Ubqln1/Thbs1/Eif2b5/Nr1h3/Amfr/Rhbdd1/Pdia3/Calr/Ikbkg/Ccnd1/Ufc1/Tmbim6/Selenos/Bcl2l1/Ubxn4/Itpr1/Prkn/Clu/Fcgr2b/Chac1/Thbs4/Calr3/Ube4a/Os9/Rasgrf2/Serp1/Dnajc10/Herpud1/Nupr1/Erlin2/Man1b1/Ern1/Bax/Map3k5/Nfe2l1/Park7/Eif2ak3/Canx/Pdia4/Nploc4/Dnajc3/Xbp1/Dnajb2/Rnf103/Edem3…	79
GO:0110148	biomineralization	62/2431	188/28943	8.70461e-22	6.75477e-19	3.92395e-19	Tfip11/Pkdcc/Fam20c/Bmpr1a/Sox9/Comp/Pth1r/Fbln7/Zmpste24/Ercc2/Ibsp/Mmp13/Fam83h/Vdr/Fgfr3/Sp7/Nt5e/Notum/Cnnm4/Ucma/Omd/Rflna/Ptgs2/Alpl/P2rx7/Pthlh/Wnt10b/Smpd3/Ank/Grem1/Nbr1/Tent5a/Ecm1/Wnt4/Bglap/Srgn/Eif2ak3/Adora1/Hif1a/Mia3/Atp2b1/Matn1/Mepe/Atraid/Sgms2/Fgfr1/Tgfb1/Phospho1/Tuft1/Dmp1/Lncpint/Mef2c/Sbds/Ccn1/Atf4/Bmp6/Spp1/Slc20a1/Rflnb/Mgp/Enpp1/Tcf7l2	62
GO:0030198	extracellular matrix organization	84/2431	322/28943	2.21912e-21	1.5307e-18	8.89207e-19	Fkbp10/Serpinh1/P3h4/Mmp12/Hspg2/Tfip11/Emilin1/Scara3/P3h1/Sox9/Lgals3/Agt/Chadl/Ric8a/Col11a2/Comp/Col9a2/Col4a5/Vit/Flot1/Pbxip1/Col27a1/Matn3/Ccdc80/Ercc2/Acan/Col2a1/Ibsp/Col9a3/Meltf/Col9a1/Mmp13/Colgalt1/Smoc1/Foxc1/Adamts3/Fn1/Tnfrsf11b/Fap/Sema5a/Mmp9/Phldb1/Col4a6/Ecm2/Crispld2/Kif9/Col10a1/Adamtsl2/Efemp2/Ihh/Itgb3/Ntn4/Ier3ip1/Col11a1/Smpd3/Ccn2/Grem1/Mmp28/Anxa2/Apbb1/Spint2/Aplp2/Co…	84
GO:0043062	extracellular structure organization	84/2431	323/28943	2.75698e-21	1.71154e-18	9.94256e-19	Fkbp10/Serpinh1/P3h4/Mmp12/Hspg2/Tfip11/Emilin1/Scara3/P3h1/Sox9/Lgals3/Agt/Chadl/Ric8a/Col11a2/Comp/Col9a2/Col4a5/Vit/Flot1/Pbxip1/Col27a1/Matn3/Ccdc80/Ercc2/Acan/Col2a1/Ibsp/Col9a3/Meltf/Col9a1/Mmp13/Colgalt1/Smoc1/Foxc1/Adamts3/Fn1/Tnfrsf11b/Fap/Sema5a/Mmp9/Phldb1/Col4a6/Ecm2/Crispld2/Kif9/Col10a1/Adamtsl2/Efemp2/Ihh/Itgb3/Ntn4/Ier3ip1/Col11a1/Smpd3/Ccn2/Grem1/Mmp28/Anxa2/Apbb1/Spint2/Aplp2/Co…	84
GO:0045229	external encapsulating structure organization	84/2431	324/28943	3.42149e-21	1.93097e-18	1.12173e-18	Fkbp10/Serpinh1/P3h4/Mmp12/Hspg2/Tfip11/Emilin1/Scara3/P3h1/Sox9/Lgals3/Agt/Chadl/Ric8a/Col11a2/Comp/Col9a2/Col4a5/Vit/Flot1/Pbxip1/Col27a1/Matn3/Ccdc80/Ercc2/Acan/Col2a1/Ibsp/Col9a3/Meltf/Col9a1/Mmp13/Colgalt1/Smoc1/Foxc1/Adamts3/Fn1/Tnfrsf11b/Fap/Sema5a/Mmp9/Phldb1/Col4a6/Ecm2/Crispld2/Kif9/Col10a1/Adamtsl2/Efemp2/Ihh/Itgb3/Ntn4/Ier3ip1/Col11a1/Smpd3/Ccn2/Grem1/Mmp28/Anxa2/Apbb1/Spint2/Aplp2/Co…	84
GO:0009101	glycoprotein biosynthetic process	77/2431	287/28943	1.67773e-20	8.67944e-18	5.04201e-18	Ext2/Tmem165/Chpf2/Pofut2/Serpina1a/Itm2c/Cant1/Ddost/Abca2/Trak2/Mogs/Galnt18/Ramp1/Hs3st3b1/Xylt1/Chp1/Magt1/Alg2/Chst11/Acan/Chpf/Fut8/Mgat5/Extl1/Alg1/Dhdds/Tmtc1/Fam20b/Phlda1/Gcnt2/Trip11/Gfpt1/Galnt15/Hs3st3a1/B4galt7/Cytl1/St3gal3/Serpina1b/Mgat4a/Jak3/Rpn2/Xxylt1/Chst12/Serp1/Ost4/Golph3/Gcnt1/Galnt3/Tmem59/Gmppb/Plcb1/Tnip1/Chst7/Galnt2/St3gal6/Mt3/B3gnt2/Slc39a8/Pxylp1/B4galnt2/Galnt1/…	77
GO:0030282	bone mineralization	49/2431	131/28943	3.64272e-20	1.73954e-17	1.01052e-17	Pkdcc/Fam20c/Bmpr1a/Sox9/Comp/Pth1r/Zmpste24/Ercc2/Ibsp/Mmp13/Vdr/Fgfr3/Notum/Omd/Rflna/Ptgs2/Alpl/P2rx7/Pthlh/Wnt10b/Smpd3/Ank/Grem1/Nbr1/Tent5a/Ecm1/Wnt4/Bglap/Srgn/Eif2ak3/Hif1a/Mia3/Atp2b1/Matn1/Mepe/Atraid/Sgms2/Phospho1/Lncpint/Mef2c/Sbds/Ccn1/Atf4/Bmp6/Spp1/Rflnb/Mgp/Enpp1/Tcf7l2	49
GO:0031214	biomineral tissue development	58/2431	179/28943	4.73007e-20	2.09745e-17	1.21844e-17	Tfip11/Pkdcc/Fam20c/Bmpr1a/Sox9/Comp/Pth1r/Zmpste24/Ercc2/Ibsp/Mmp13/Fam83h/Vdr/Fgfr3/Sp7/Notum/Cnnm4/Omd/Rflna/Ptgs2/Alpl/P2rx7/Pthlh/Wnt10b/Smpd3/Ank/Grem1/Nbr1/Tent5a/Ecm1/Wnt4/Bglap/Srgn/Eif2ak3/Hif1a/Mia3/Atp2b1/Matn1/Mepe/Atraid/Sgms2/Fgfr1/Tgfb1/Phospho1/Tuft1/Dmp1/Lncpint/Mef2c/Sbds/Ccn1/Atf4/Bmp6/Spp1/Slc20a1/Rflnb/Mgp/Enpp1/Tcf7l2	58
GO:0048705	skeletal system morphogenesis	72/2431	261/28943	5.26852e-20	2.18046e-17	1.26666e-17	Ext2/Serpinh1/Hspg2/Megf8/Tgfbr2/Sox9/Col11a2/Comp/Hoxd8/Zmpste24/Insig2/Myc/Col27a1/Thbs3/Thbs1/Chst11/Scube2/Acan/Col2a1/Col9a1/Mmp13/Foxc1/Nab1/Acp5/Trip11/Nkx3-2/Vdr/Fgfr3/Dhrs3/Trpv4/Chad/Col10a1/Rflna/Alpl/Ihh/P2rx7/Pthlh/Wnt10b/Col11a1/Smpd3/Glg1/Cited2/Ccn2/Grem1/Tulp3/Irx5/Slc39a3/Hoxb7/Insig1/Hoxc9/Matn1/Mdfi/Runx2/Hoxc4/Pax1/Hoxa3/Hoxc8/Phospho1/Ctnnb1/Fmn1/Bpnt2/Mef2c/Nog/Shox2/Tmem10…	72
GO:2001233	regulation of apoptotic signaling pathway	93/2431	401/28943	1.04177e-19	4.04205e-17	2.34809e-17	Ralbp1/Hmgb2/Itm2c/Rrm2b/Erp29/Lgals3/Agt/Tmem161a/P4hb/Myc/Deptor/Ppp2r1a/Ubqln1/Thbs1/Col2a1/Pycard/Ppif/Mfn2/Serpine1/Pak2/Pdia3/Nol3/Trps1/Ei24/Mmp9/Ikbkg/Nacc2/Tmbim6/Fbxw7/Fis1/Ackr3/Selenos/Bcl2l1/Rpl11/Sod2/Jak3/Prkn/Ptgs2/Clu/Ctsh/Jak2/Taf6/Ret/Dapk3/Raf1/Tpd52l1/Camk2b/Cth/Vnn1/Herpud1/Cd44/Nupr1/Wnt4/Triap1/Gper1/Slc25a4/Siah2/Brca1/Bax/Ctnna1/Slc25a5/Acsl5/Unc5b/Cep63/Gclm/Park7/Cyld/…	93
GO:0006066	alcohol metabolic process	86/2431	359/28943	2.84858e-19	1.04024e-16	6.04288e-17	Gba/Itpkc/Apoe/Plcd1/Srebf2/Scp2/Abca2/Pth1r/Pla2g4a/Fdxr/Rdh14/Pck2/Aldh1a1/Insig2/Aco2/Impa2/Lrp1/Rdh12/Dhcr24/Fdft1/Pmvk/Akr1b3/Nfkb1/Dhdds/Myof/Mttp/Pts/Dhrs3/Ldlr/Prkaa2/Sdr16c5/Tkfc/Ephx2/Fmo5/Kcnma1/Srebf1/Abhd4/Sec14l2/Fech/Ephx1/Hdlbp/Wnt4/Fgl1/Erlin2/Cyb5r3/Dhrs7/Pctp/Gper1/Thrb/Plcb1/Aplp2/Nfe2l1/Insig1/Fdps/Park7/Mt3/Qdpr/Smpd1/Tpi1/Hmgcs1/Fgfr1/Rbp4/Inpp1/Got1/Hmgcr/Spr/Ldlrap1/Mvk/I…	86
GO:0060349	bone morphogenesis	43/2431	109/28943	6.66846e-19	2.29988e-16	1.33603e-16	Ext2/Serpinh1/Hspg2/Megf8/Tgfbr2/Sox9/Comp/Zmpste24/Insig2/Col27a1/Thbs3/Thbs1/Scube2/Col2a1/Col9a1/Mmp13/Foxc1/Nab1/Acp5/Trip11/Fgfr3/Dhrs3/Trpv4/Col10a1/Alpl/Ihh/Pthlh/Smpd3/Glg1/Cited2/Insig1/Matn1/Runx2/Pax1/Phospho1/Bpnt2/Mef2c/Shox2/Tmem107/Bmp6/Dlx5/Enpp1/Mef2d	43
GO:0060350	endochondral bone morphogenesis	33/2431	67/28943	2.12751e-18	6.95136e-16	4.03814e-16	Ext2/Serpinh1/Hspg2/Tgfbr2/Sox9/Comp/Zmpste24/Col27a1/Thbs3/Thbs1/Scube2/Col2a1/Col9a1/Mmp13/Foxc1/Nab1/Trip11/Trpv4/Col10a1/Alpl/Ihh/Pthlh/Smpd3/Matn1/Runx2/Phospho1/Bpnt2/Mef2c/Shox2/Bmp6/Dlx5/Enpp1/Mef2d	33
GO:1902903	regulation of supramolecular fiber organization	88/2431	389/28943	5.42195e-18	1.67584e-15	9.73521e-16	Hspg2/Cdk5rap2/Pfdn5/Ppfia1/Apoe/Emilin1/Gsn/Wdr1/Dctn1/Chadl/Cdc42ep3/Numa1/Dmtn/Arhgef10l/Id1/Actg1/Hax1/Daam2/Pfdn6/Pak1/Washc2/Scin/Pycard/Mfn2/Colgalt1/Hspa8/Map2/Shroom2/Pde4dip/Myoc/Myo1c/Pak2/Dstn/Sema5a/Arpc5/Trpv4/Sgk1/Ldlr/Coro1b/Carmil1/Arpin/Ssh3/Washc3/Whamm/Sptan1/Prkn/Clu/Efemp2/Eml2/Clip1/Sdc4/Dapk3/Vill/Lmod1/Ccn2/Hip1r/Map3k1/Wnt4/Prune1/Arpc5l/Synpo/Avil/Arfip1/Pak3/Arhgef5/Ka…	88
GO:0030278	regulation of ossification	48/2431	140/28943	5.66893e-18	1.67584e-15	9.73521e-16	Pkdcc/Fam20c/Bmpr1a/P3h1/Sox9/Comp/Zmpste24/Scube2/Cnmd/Vdr/Fgfr3/Dhrs3/Notum/Zbtb16/Omd/Rflna/P2rx7/Wnt10b/Dkk1/Ank/Grem1/Nbr1/Tent5a/Ecm1/Wnt4/Thrb/Bglap/Srgn/Mapk3/Hif1a/Mia3/Atp2b1/Matn1/Mepe/Atraid/Sgms2/Tgfb1/Runx2/Lrp4/Phospho1/Sost/Mef2c/Ccn1/Bmp6/Bcl2/Rflnb/Mgp/Enpp1	48
GO:0006914	autophagy	98/2431	469/28943	2.18274e-17	5.89149e-15	3.42245e-15	Gba/Rab1b/Kdm4a/Chmp1a/Ulk1/Sqstm1/Rragc/Trim8/Vps41/Ubqln2/Wipi2/Zmpste24/Chmp2a/Sec16a/Gaa/Mtmr3/Ubxn6/Atg5/Wdr24/Ubqln1/Epm2a/Pycard/Mfn2/Huwe1/Sec16b/Hspa8/Sesn3/Nrbp2/Chmp4b/Stx12/Ctsa/Nod1/Optn/Ei24/Smo/Mtdh/Ikbkg/Ufc1/Trim68/Tmbim6/Fbxw7/Sesn1/Fis1/Prkaa2/Prkn/Retreg2/Mid2/Clu/Cdc37/Bag3/Snx7/Srebf1/Gabarapl1/Tomm7/Rab7/Fbxo7/Nbr1/Nupr1/Dcn/Tmem59/Atg16l2/Slc25a4/Ormdl3/Trp53inp2/Retreg1/S…	98
GO:0061919	process utilizing autophagic mechanism	98/2431	469/28943	2.18274e-17	5.89149e-15	3.42245e-15	Gba/Rab1b/Kdm4a/Chmp1a/Ulk1/Sqstm1/Rragc/Trim8/Vps41/Ubqln2/Wipi2/Zmpste24/Chmp2a/Sec16a/Gaa/Mtmr3/Ubxn6/Atg5/Wdr24/Ubqln1/Epm2a/Pycard/Mfn2/Huwe1/Sec16b/Hspa8/Sesn3/Nrbp2/Chmp4b/Stx12/Ctsa/Nod1/Optn/Ei24/Smo/Mtdh/Ikbkg/Ufc1/Trim68/Tmbim6/Fbxw7/Sesn1/Fis1/Prkaa2/Prkn/Retreg2/Mid2/Clu/Cdc37/Bag3/Snx7/Srebf1/Gabarapl1/Tomm7/Rab7/Fbxo7/Nbr1/Nupr1/Dcn/Tmem59/Atg16l2/Slc25a4/Ormdl3/Trp53inp2/Retreg1/S…	98
GO:1903829	positive regulation of protein localization	100/2431	493/28943	8.44653e-17	2.18484e-14	1.2692e-14	Camk1/Ergic3/Sar1a/Sqstm1/Lgals3/Trim8/Numa1/Pfkm/Cct3/Xpo4/Mesd/Grip2/Chp1/Lrp1/Osbp/Pak1/Cnpy4/Irs2/Mcu/Oaz1/Cemip/Mmp13/Prkcz/C1qtnf3/Bcas3/Myo1c/Mepce/Sri/Casr/Smo/Tcaf2/Oxct1/Myrip/Pcnt/Tpr/Fbxw7/Fis1/Cct7/Prkaa2/Glud1/Prkn/Ptgs2/Myom1/Gpr68/Ran/Jak2/Iqgap1/Ap2b1/Sorl1/P2rx7/Camk4/Bag3/Ier3ip1/Tomm7/Serp1/Wrap53/Golph3/Vps35/Sytl4/Abat/Apbb1/Rab11fip2/Trpa1/Gper1/Ormdl3/Brca1/Park7/Cyld/Eif2…	100
GO:0110149	regulation of biomineralization	40/2431	109/28943	2.16912e-16	5.38635e-14	3.12901e-14	Pkdcc/Fam20c/Bmpr1a/Sox9/Comp/Fbln7/Zmpste24/Vdr/Fgfr3/Notum/Ucma/Omd/Rflna/P2rx7/Wnt10b/Ank/Grem1/Nbr1/Tent5a/Ecm1/Wnt4/Bglap/Srgn/Hif1a/Mia3/Atp2b1/Matn1/Mepe/Atraid/Sgms2/Tgfb1/Phospho1/Dmp1/Mef2c/Ccn1/Atf4/Bmp6/Rflnb/Mgp/Enpp1	40
GO:0006457	protein folding	51/2431	169/28943	2.3926e-16	5.7128e-14	3.31865e-14	Fkbp10/Tor1b/Pofut2/Ttc4/Pfdn5/Dnajc25/P3h1/Fkbp8/Ppib/Txndc5/Fkbp9/Cct3/Mesd/P4hb/Dnajb12/Ube4b/Pfdn6/Ppif/Hspa4l/Hspa8/Pdia3/H2-DMb1/Calr/Qsox2/Ppic/Cct7/Clu/Cdc37/Calr3/Hspa2/Pdcl/Dnajc10/Pdrg1/Pdcl3/Dnajc1/Canx/Pdia4/Dnajc3/Fkbp1a/Dnaja4/Dnajb2/Pdia5/Ppil6/Bag1/Dnajb11/Cdc37l1/Tbcd/Hsp90aa1/Grpel1/Hspd1/Hsp90b1	51
GO:0030500	regulation of bone mineralization	35/2431	88/28943	8.75034e-16	2.01193e-13	1.16876e-13	Pkdcc/Fam20c/Bmpr1a/Sox9/Comp/Zmpste24/Vdr/Fgfr3/Notum/Omd/Rflna/P2rx7/Wnt10b/Ank/Grem1/Nbr1/Tent5a/Ecm1/Wnt4/Bglap/Srgn/Hif1a/Mia3/Atp2b1/Matn1/Mepe/Atraid/Sgms2/Phospho1/Mef2c/Ccn1/Bmp6/Rflnb/Mgp/Enpp1	35
GO:0016236	macroautophagy	63/2431	249/28943	1.07358e-15	2.38027e-13	1.38273e-13	Gba/Rab1b/Chmp1a/Ulk1/Sqstm1/Vps41/Ubqln2/Wipi2/Chmp2a/Gaa/Mtmr3/Ubxn6/Atg5/Wdr24/Ubqln1/Epm2a/Mfn2/Huwe1/Sesn3/Nrbp2/Chmp4b/Stx12/Nod1/Optn/Ei24/Ikbkg/Ufc1/Sesn1/Prkaa2/Prkn/Retreg2/Cdc37/Bag3/Snx7/Gabarapl1/Tomm7/Rab7/Nbr1/Nupr1/Dcn/Atg16l2/Slc25a4/Trp53inp2/Retreg1/Slc25a5/Ctsd/Mapk3/Hif1a/Vps39/Becn1/Myo5a/Ubxn2a/Gabarapl2/Pink1/Vamp8/Sec22b/Fez2/Uvrag/Htra2/Synpo2/Hspb8/Snx18/Atg7	63
GO:0062012	regulation of small molecule metabolic process	80/2431	368/28943	1.90827e-15	4.08501e-13	2.37304e-13	Apoe/Plcd1/Sox9/Srebf2/Agt/Scp2/Irs1/Pth1r/Pla2g4a/Maea/Zmpste24/Insig2/Myc/Rorc/Ddb1/Pdk4/Stard4/Irs2/Sirt7/Nr1h3/C1qtnf3/Nfkb1/Foxa2/Ldlr/Fis1/Prkaa2/Fam3c/Bcl2l1/Clybl/Nr3c1/Ephx2/Prkn/Ptgs2/Zbtb7a/Fmo5/P2rx7/Kcnma1/Pid1/Nos1/Me1/Srebf1/Sec14l2/Prxl2c/Nucb2/Atpsckmt/Cd320/Nupr1/Wnt4/Fgl1/Erlin2/Gper1/Thrb/Zbtb20/Brca1/Bckdk/Nfe2l1/Acsl5/Insig1/Tspo/Nos2/Fdps/Park7/Eif2ak3/Hif1a/Cyp2j6/Avpr1a/P…	80
GO:0070997	neuron death	91/2431	450/28943	2.52375e-15	5.22248e-13	3.03381e-13	Ralbp1/Gba/Casp9/Apoe/Agt/Hdgf/Pin1/Nqo2/Psmc1/Grid2/Chp1/Lrp1/Nenf/Mfn2/Capn2/Nrbp2/Atp5g1/Chmp4b/Cxcl2/Optn/Fgfr3/Smo/Ccnd1/Tmbim6/Fbxw7/Fis1/Bcl2l1/Itpr1/Sod2/Nr3c1/Prkn/Clu/Jak2/Ap2b1/Sorl1/Fcgr2b/Kcnma1/Nos1/Hipk2/Usp53/Dkk1/Adarb1/Msh2/Ptprf/Cpeb4/Vps35/Rras2/Fbxo7/Zfp110/Nupr1/Slc23a2/Sncg/Tnfrsf21/Thrb/Bax/Map3k5/Retreg1/Unc5b/Gclm/Park7/Mt3/Prnp/Adora1/Hif1a/Ilk/Oxr1/Lgmn/Pak3/Nqo1/Itga1…	91
GO:0070167	regulation of biomineral tissue development	38/2431	107/28943	4.21415e-15	8.43917e-13	4.90243e-13	Pkdcc/Fam20c/Bmpr1a/Sox9/Comp/Zmpste24/Vdr/Fgfr3/Notum/Omd/Rflna/P2rx7/Wnt10b/Ank/Grem1/Nbr1/Tent5a/Ecm1/Wnt4/Bglap/Srgn/Hif1a/Mia3/Atp2b1/Matn1/Mepe/Atraid/Sgms2/Tgfb1/Phospho1/Dmp1/Mef2c/Ccn1/Atf4/Bmp6/Rflnb/Mgp/Enpp1	38
GO:0022411	cellular component disassembly	89/2431	439/28943	4.36962e-15	8.47707e-13	4.92445e-13	Gba/Tfip11/Chmp1a/Gsn/Ulk1/Sqstm1/Wdr1/Dctn1/Dmtn/Wipi2/Zmpste24/Chmp2a/Ngef/Gbf1/Myc/Flot1/Pbxip1/Atg5/Ubqln1/Scin/Meltf/Mfn2/Huwe1/Mmp13/Hspa8/Map2/Shroom2/Dhx8/Chmp4b/Dstn/Fap/Golga2/Sema5a/Smarcb1/Optn/Ufc1/Trpv4/Sgk1/Fbxw7/Fis1/Prkaa2/Carmil1/Sptan1/Kif9/Prkn/Retreg2/Cdc37/Mrpl58/Hspa2/Eif5a/Snx7/Mapre2/Vill/Srebf1/Gabarapl1/Tomm7/Lmod1/Fbxo7/Gper1/Slc25a4/Bax/Retreg1/Slc25a5/Denr/Mrrf/Tspo/…	89
GO:0031647	regulation of protein stability	71/2431	312/28943	6.3303e-15	1.19086e-12	6.9179e-13	Tada3/Btrc/Gsn/Trim44/P3h1/Ppib/Ddost/Pin1/Id1/Cct3/Sec16a/Usp19/Lamp1/Ubl4a/Chp1/Flot1/Pycard/Hip1/Usp2/Hspa8/Stx12/Calr/Ctsa/Atp1b3/Smo/Dvl1/Fbxw7/Isoc2b/Cct7/Rpl11/Prkn/Tbrg1/Clu/Cdc37/Rad23a/Ctsh/Bag3/Per3/Wnt10b/Serf2/Ncln/Srebf1/Tomm7/Hip1r/Vps35/Fbxo7/Apbb1/Pdcl3/Ddi2/Park7/Mt3/Prnp/Aak1/Ccdc88c/Fbxo4/Gnl3l/Xbp1/Mdm2/Pink1/Bag1/Swsap1/Crebl2/Cdc37l1/Pim1/Get4/Hsp90aa1/Bcl2/Hspd1/Kdm8/Nr1d1…	71
GO:0010563	negative regulation of phosphorus metabolic process	90/2431	453/28943	1.08572e-14	1.92575e-12	1.1187e-12	Gba/Apoe/Emilin1/Actb/Fkbp8/Agt/Dmtn/Sfrp5/Prkar2a/Abca2/Dusp22/Ppp1r26/Prkca/Mir26a-1/Errfi1/Cnksr3/Chp1/Lrp1/Deptor/Ctdspl/Epm2a/Irs2/Pycard/Cd109/Ptpa/Cmya5/Prkcz/Lrrk1/Mgat5/Cdkn2c/Foxa2/Ldlrad4/Dvl1/Fis1/Ppp1r1b/Stap1/Prkn/Prkar1b/Gadd45a/Iqgap1/Pik3ip1/Sorl1/Pid1/Nos1/Cry2/Wnk4/Pdgfa/Dkk1/Adarb1/Rabgef1/Dnajc10/Grem1/Lpin1/Fbxo7/Nupr1/Pwp1/Lats2/Gadd45g/Mvp/Bax/Tspo/Tiprl/Park7/Prnp/Ilk/Smp…	90
GO:0045936	negative regulation of phosphate metabolic process	90/2431	453/28943	1.08572e-14	1.92575e-12	1.1187e-12	Gba/Apoe/Emilin1/Actb/Fkbp8/Agt/Dmtn/Sfrp5/Prkar2a/Abca2/Dusp22/Ppp1r26/Prkca/Mir26a-1/Errfi1/Cnksr3/Chp1/Lrp1/Deptor/Ctdspl/Epm2a/Irs2/Pycard/Cd109/Ptpa/Cmya5/Prkcz/Lrrk1/Mgat5/Cdkn2c/Foxa2/Ldlrad4/Dvl1/Fis1/Ppp1r1b/Stap1/Prkn/Prkar1b/Gadd45a/Iqgap1/Pik3ip1/Sorl1/Pid1/Nos1/Cry2/Wnk4/Pdgfa/Dkk1/Adarb1/Rabgef1/Dnajc10/Grem1/Lpin1/Fbxo7/Nupr1/Pwp1/Lats2/Gadd45g/Mvp/Bax/Tspo/Tiprl/Park7/Prnp/Ilk/Smp…	90
GO:0032970	regulation of actin filament-based process	85/2431	416/28943	1.1307e-14	1.94983e-12	1.13268e-12	Ppfia1/Gsn/Arhgef19/Wdr1/Cdc42ep3/Dmtn/Arhgef10l/Id1/Actg1/Hax1/Atp1a2/Lrp1/Daam2/Pak1/Washc2/Scin/Pycard/Mfn2/Shroom2/Myoc/Bcas3/Myo1c/Sri/Pak2/Dstn/Arhgap44/Sema5a/Arpc5/Coro1b/Carmil1/Arpin/Pam/Ssh3/Fxyd1/Washc3/Whamm/Stap1/Sptan1/Prkn/Iqgap1/Itgb3/Nos1/Sdc4/Atp1a1/Siglec15/Dapk3/Vill/Myh9/Lmod1/Ccn2/Hip1r/Map3k1/Wnt4/Arpc5l/Synpo/Avil/Adora1/Ilk/Arfip1/Pak3/Arhgef5/Tgfb1/Kank1/Arpc1b/Frmd7/Cl…	85
GO:0097193	intrinsic apoptotic signaling pathway	70/2431	310/28943	1.48176e-14	2.48616e-12	1.44424e-12	Ralbp1/Casp9/Ddx5/Rrm2b/Erp29/Tmem161a/Prkca/P4hb/Myc/Ubqln1/Pycard/Ppif/Nol3/Ei24/Mmp9/Ikbkg/Nacc2/Tmbim6/Fbxw7/Fis1/Ackr3/Selenos/Bcl2l1/Rpl11/Itpr1/Sod2/Prkn/Ptgs2/Clu/Jak2/Chac1/Taf6/Hipk2/Hipk1/Msh2/Dnajc10/Vnn1/Herpud1/Cd44/Nupr1/Triap1/Ern1/Brca1/Bax/Map3k5/Cep63/Park7/Cyld/Eif2ak3/Hif1a/Skil/Zfp385b/Becn1/Hint1/Xbp1/Ivns1abp/Mdm2/Stk11/Pink1/Dapk2/Sgpp1/Tmem117/Atf4/Spop/Bcl2/Arl6ip5/Trib…	70
GO:0048193	Golgi vesicle transport	65/2431	278/28943	2.25665e-14	3.6665e-12	2.12992e-12	Ergic3/Pkdcc/Tmed3/Sar1a/Erp29/Sort1/Bbs2/Vps41/Bet1l/Lman2/Steap2/Cope/Sec16a/Trappc6a/Lamp1/Bbs1/Gbf1/Mppe1/Trappc9/Uso1/Ehd3/Sec16b/Trappc2l/Nrbp2/Trip11/Golga2/Optn/Use1/Whamm/Arl3/Copz2/Sorl1/Rab31/Ier3ip1/Ccdc91/Golph3/Dop1b/Sec23b/Arfgef2/Cog1/Insig1/Cog5/Mia3/Tmed9/Nbas/Myo5a/Gabarapl2/Kif13a/Arcn1/Tmed1/Lman1/Spire1/Yipf4/Trappc4/Tmed2/Sec22b/Rangrf/Tmed10/Uvrag/Kdelr2/Stxbp6/Vps52/Pdcd6…	65
GO:0070085	glycosylation	57/2431	225/28943	2.30337e-14	3.6665e-12	2.12992e-12	Ext2/Gba/Tmem165/Pofut2/Serpina1a/Cds2/Ddost/Abca2/Trak2/Mogs/Galnt18/Ramp1/Chp1/Magt1/Alg2/Fut8/Mgat5/Extl1/Alg1/Dhdds/Tmtc1/Gcnt2/Trip11/Gfpt1/Galnt15/B4galt7/St3gal3/Serpina1b/Mgat4a/Rpn2/Xxylt1/Serp1/Ost4/Gcnt1/Galnt3/Tmem59/Gmppb/Cog1/Galnt2/Cog5/St3gal6/Mt3/B3gnt2/Slc39a8/Gbgt1/B4galnt2/Galnt1/Pgm3/Galnt7/St6galnac5/Uggt1/St8sia1/Gfpt2/Fut4/Rpn1/St3gal5/St8sia6	57
GO:1901214	regulation of neuron death	82/2431	399/28943	2.37903e-14	3.69226e-12	2.14489e-12	Ralbp1/Gba/Casp9/Apoe/Agt/Hdgf/Pin1/Nqo2/Psmc1/Grid2/Chp1/Lrp1/Nenf/Mfn2/Capn2/Nrbp2/Atp5g1/Chmp4b/Optn/Fgfr3/Smo/Ccnd1/Fbxw7/Fis1/Bcl2l1/Itpr1/Sod2/Nr3c1/Prkn/Clu/Jak2/Ap2b1/Sorl1/Fcgr2b/Kcnma1/Nos1/Hipk2/Dkk1/Msh2/Ptprf/Cpeb4/Vps35/Rras2/Fbxo7/Nupr1/Slc23a2/Sncg/Bax/Map3k5/Retreg1/Unc5b/Gclm/Park7/Mt3/Prnp/Adora1/Hif1a/Ilk/Oxr1/Lgmn/Pak3/Nqo1/Itga1/Cd200/Esr1/Ctnnb1/Pink1/Ppt1/Glp1r/Bag1/Cx3cl1…	82
GO:0007015	actin filament organization	90/2431	460/28943	2.79533e-14	4.22182e-12	2.45252e-12	Ppfia1/Gsn/Wdr1/Cdc42ep3/Dmtn/Arhgef10l/Id1/Actg1/Hax1/Itgb5/Daam2/Shroom1/Myo6/Pak1/Washc2/Scin/Mcu/Pycard/Hip1/Shroom2/Myoc/Myo1c/Pak2/Dstn/Sema5a/Arpc5/Actn4/Trpv4/Coro1b/Carmil1/Arpin/Ssh3/Washc3/Whamm/Sptan1/Rflna/Prkn/Sdc4/Vill/Lmod1/Ccn2/Hip1r/Coro6/Map3k1/Wnt4/Arpc5l/Synpo/Ctnna1/Emp2/Avil/Arfip1/Pls3/Mical3/Myo5a/Pak3/Arhgef5/Kank1/Mprip/Arpc1b/Frmd7/Clasp2/Sh3kbp1/Twf1/Ttc8/Lcp1/Fmn1/Xi…	90
GO:1901652	response to peptide	86/2431	430/28943	2.85626e-14	4.22182e-12	2.45252e-12	Sp1/Serpina1d/Serpina1a/Plcd1/Sort1/Agt/Irs1/Prkca/Pck2/Insig2/Lrp1/Tns2/Pak1/Pdk4/Irs2/Uso1/Anxa5/Stat5b/Mfn2/Eif2b5/Prkcz/Socs2/Nfkb1/Sesn3/Myo1c/Khk/Nod1/Mmp9/Trpv4/Sgk1/Fis1/Serpina1c/Serpina1b/Ptpre/Jak3/Bcar3/Jak2/Sorl1/Fcgr2b/Lpin3/Pid1/Tyk2/Nos1/Cry2/Rab31/Srebf1/Smpd3/Hdac9/Ptprf/Nucb2/Cdo1/Lpin1/Klf15/Slc39a14/Echdc3/Gper1/Plcb1/Bglap/Ggh/Insig1/Serpina1e/Prnp/Atp2b1/Lgmn/Rbp4/Myo5a/Kan…	86
GO:1904951	positive regulation of establishment of protein localization	73/2431	337/28943	3.90984e-14	5.64472e-12	3.2791e-12	Camk1/Ergic3/Sar1a/Pfkm/Cct3/Xpo4/Chp1/Lrp1/Osbp/Pak1/Irs2/Mcu/Oaz1/Cemip/Mmp13/Prkcz/C1qtnf3/Bcas3/Myo1c/Sri/Casr/Smo/Tcaf2/Oxct1/Myrip/Pcnt/Tpr/Fbxw7/Fis1/Cct7/Glud1/Prkn/Ptgs2/Myom1/Gpr68/Ran/Jak2/Sorl1/P2rx7/Camk4/Bag3/Ier3ip1/Tomm7/Serp1/Wrap53/Golph3/Vps35/Sytl4/Abat/Apbb1/Trpa1/Gper1/Brca1/Prnp/Hif1a/Sybu/Rbp4/Arhgef5/Tgfb1/Xbp1/Mdm2/Glp1r/Gpld1/Vamp8/Nadk/Ptp4a3/Tmed10/App/Tmem30a/Uaca/Tc…	73
GO:0019216	regulation of lipid metabolic process	80/2431	388/28943	4.09162e-14	5.7729e-12	3.35356e-12	Apoe/Sox9/Srebf2/Agt/Scp2/Abca2/Irs1/Pla2g4a/Zmpste24/Insig2/Mtmr3/Chp1/Rorc/Pdk4/Stard4/Irs2/Stat5b/Nr1h3/Capn2/Igfbp7/Nfkb1/Foxa2/Fgfr3/Ldlr/Prkaa2/Scd1/Bscl2/Vav3/Nr3c1/Ephx2/Ptgs2/Fmo5/Pik3ip1/Sorl1/Kcnma1/Atp1a1/Pdgfa/Srebf1/Smpd3/Sec14l2/Nucb2/Lpin1/Wnt4/Erlin2/Gper1/Thrb/Zbtb20/Ormdl3/Brca1/Nfe2l1/Acsl5/Insig1/Tspo/Fdps/Avil/Samd8/Eif2ak3/Adora1/Tgfb1/Avpr1a/Prkag2/Cidea/Esr1/Gpld1/Hpgd/Cr…	80
GO:0006644	phospholipid metabolic process	77/2431	367/28943	4.70158e-14	6.48609e-12	3.76786e-12	Itpkc/Pla2g2c/Plcd1/Cds2/Scp2/Abhd12/Abca2/Pla2g4a/Agpat4/Pigs/Mtmr10/Impa2/Mtmr3/Chp1/Mppe1/Osbp/Ptdss2/Smpdl3a/Prdx6/Socs2/Nr1h3/Capn2/Gpat3/Fdft1/Pmvk/Dhdds/Ttc7/Ldlr/Enpp2/Pnpla7/Bscl2/Plbd2/Pcyt1a/Pdgfa/Serinc5/Smpd3/Abhd4/Pla2g7/Lpin1/Abca8b/Mtmr12/Plcb1/Ormdl3/Plaat1/Acsl5/Fdps/Samd8/Smpd1/Sgms2/Hmgcs1/Pgap4/Inpp1/Becn1/Pip5k1c/Mvk/Aspg/Ip6k3/Pigg/Gpld1/Chka/Pisd/Pitpnc1/Bpnt2/Lclat1/Agpat…	77
GO:0009306	protein secretion	82/2431	404/28943	4.88473e-14	6.59226e-12	3.82954e-12	Rab11fip3/Apoe/Rcn3/P3h1/Erp29/Dmtn/Hps1/Pfkm/Comp/Irs1/Lrp1/Osbp/Irs2/Mcu/Anxa5/Rab11fip1/Mmp13/Nr1h3/C1qtnf3/Sidt2/Slc9b2/Sri/Sergef/Foxa2/Casr/Mttp/Oxct1/Myrip/Rab3d/Glud1/Pam/Prkn/Myom1/Gpr68/Jak2/P2rx7/Nos1/Ier3ip1/Srebf1/Serp1/Slc8b1/Raf1/Golph3/Vps35/Sytl4/Ahi1/Abat/Apbb1/Rab11fip2/Sncg/Trpa1/Gper1/Dnajc1/Nos2/Park7/Hif1a/Arfip1/Snx19/Mia3/Sybu/Tbc1d1/Ppp3ca/Ptprn2/Llgl2/Rbp4/Myo5a/Tgfb1/H…	82
GO:0046879	hormone secretion	78/2431	375/28943	5.22754e-14	6.9048e-12	4.0111e-12	Rab11fip3/Agt/Pfkm/Irs1/Niban2/Lrp1/Osbp/Tnfsf11/Irs2/Mcu/Anxa5/Rab11fip1/Mfn2/C1qtnf3/Sidt2/Slc9b2/Sri/Foxa2/Cyp2j5/Casr/Vdr/Oxct1/Myrip/Trpv4/Glud1/Prkn/Gpr68/Jak2/Nos1/Cry2/Rasl10b/Hfe/Wnk4/Srebf1/Smpd3/Serp1/Slc8b1/Raf1/Nucb2/Ffar4/Sytl4/Ecrg4/Abat/Rab11fip2/Cpe/Trpa1/Gper1/Dio2/Tspo/Nos2/Park7/Adora1/Hif1a/Snx19/Sybu/Tbc1d1/Ppp3ca/Ptprn2/Fgfr1/Rbp4/Myo5a/Hmgcr/Ica1/Per2/Chd7/Glp1r/Gpld1/Vamp…	78
GO:0035592	establishment of protein localization to extracellular region	82/2431	405/28943	5.62993e-14	7.28137e-12	4.22985e-12	Rab11fip3/Apoe/Rcn3/P3h1/Erp29/Dmtn/Hps1/Pfkm/Comp/Irs1/Lrp1/Osbp/Irs2/Mcu/Anxa5/Rab11fip1/Mmp13/Nr1h3/C1qtnf3/Sidt2/Slc9b2/Sri/Sergef/Foxa2/Casr/Mttp/Oxct1/Myrip/Rab3d/Glud1/Pam/Prkn/Myom1/Gpr68/Jak2/P2rx7/Nos1/Ier3ip1/Srebf1/Serp1/Slc8b1/Raf1/Golph3/Vps35/Sytl4/Ahi1/Abat/Apbb1/Rab11fip2/Sncg/Trpa1/Gper1/Dnajc1/Nos2/Park7/Hif1a/Arfip1/Snx19/Mia3/Sybu/Tbc1d1/Ppp3ca/Ptprn2/Llgl2/Rbp4/Myo5a/Tgfb1/H…	82
GO:0009914	hormone transport	79/2431	383/28943	5.77079e-14	7.31124e-12	4.24721e-12	Rab11fip3/Agt/Pfkm/Irs1/Niban2/Lrp1/Osbp/Tnfsf11/Irs2/Mcu/Anxa5/Rab11fip1/Mfn2/C1qtnf3/Sidt2/Slc9b2/Sri/Foxa2/Cyp2j5/Casr/Vdr/Oxct1/Myrip/Trpv4/Glud1/Prkn/Gpr68/Jak2/Nos1/Cry2/Rasl10b/Hfe/Wnk4/Srebf1/Smpd3/Serp1/Slc8b1/Raf1/Nucb2/Ffar4/Sytl4/Ecrg4/Abat/Rab11fip2/Cpe/Trpa1/Gper1/Dio2/Tspo/Nos2/Park7/Adora1/Hif1a/Snx19/Sybu/Tbc1d1/Ppp3ca/Ptprn2/Fgfr1/Rbp4/Myo5a/Hmgcr/Ica1/Per2/Chd7/Glp1r/Gpld1/Vamp…	79
GO:0050708	regulation of protein secretion	68/2431	305/28943	6.75338e-14	8.385e-12	4.87096e-12	Rab11fip3/Apoe/P3h1/Erp29/Pfkm/Irs1/Lrp1/Osbp/Irs2/Mcu/Anxa5/Rab11fip1/Mmp13/Nr1h3/C1qtnf3/Sidt2/Slc9b2/Sri/Sergef/Foxa2/Casr/Oxct1/Myrip/Glud1/Pam/Prkn/Myom1/Gpr68/Jak2/P2rx7/Nos1/Ier3ip1/Srebf1/Serp1/Slc8b1/Golph3/Vps35/Sytl4/Ahi1/Abat/Apbb1/Trpa1/Gper1/Dnajc1/Nos2/Hif1a/Arfip1/Sybu/Tbc1d1/Ppp3ca/Llgl2/Rbp4/Tgfb1/Hmgcr/Ica1/Cd200/Per2/Glp1r/Gpld1/Vamp8/Nadk/Tmed10/Arntl/Adra2a/Nr1d1/Tcf7l2/Atg7…	68
GO:1990778	protein localization to cell periphery	78/2431	377/28943	7.02673e-14	8.55332e-12	4.96875e-12	Gorasp2/Ppfia1/Pkdcc/Actb/Sqstm1/Nfasc/Lgals3/Scp2/Bbs2/Numa1/Clstn1/Abca2/Ehd2/Slc9a3r2/Ramp1/Sec16a/Gpc6/Grip2/Bbs1/Flot1/Lrp1/Wdr24/Cnpy4/Epm2a/Ehd3/Prkg2/Nubp1/Tpbg/Prkcz/Zfyve27/Snap47/Atp1b3/Arhgap44/Optn/Ttc7/Rab3d/Atp2c2/Zdhhc23/Bcl2l1/Kif1b/Arl3/Clip1/Pid1/Rab31/Pdzd11/Camk2b/Rab7/Golph3/Tspan17/Vps35/Anxa2/Rab11fip2/Tmem59/Frmd8/Gper1/Sytl2/Ehd4/Emp2/Prnp/Myo5a/Ar/Tgfb1/Clasp2/Ttc8/Kif1…	78
GO:0007178	transmembrane receptor protein serine/threonine kinase signaling pathway	82/2431	407/28943	7.46472e-14	8.91173e-12	5.17695e-12	Ddx5/Atoh8/Megf8/Emilin1/Tgfbr2/Bmpr1a/Fkbp8/Furin/Numa1/Sfrp5/Dusp22/Comp/Slc33a1/Pin1/Id1/Gdf10/Jade2/Chrdl2/Lrp1/Itgb5/Tob1/Thbs1/Chst11/Cd109/Fut8/Htra1/Smad9/Bambi/Lemd2/Gcnt2/Trps1/Brms1l/Ldlrad4/Sap30l/Veph1/Ucma/Adamtsl2/Jak2/Zbtb7a/Sorl1/Hipk2/Hfe/Bmp3/Smpd3/Dkk1/Glg1/Cilp/Cited2/Tmem100/Grem1/Map3k1/Lats2/Nceh1/Bmp8a/Stoml1/Mapk3/Chrdl1/Ilk/Skil/Got1/Tgfb1/Xbp1/Hexa/Runx2/Cidea/Akap7/Cr…	82
GO:0006486	protein glycosylation	52/2431	200/28943	1.0263e-13	1.17986e-11	6.854e-12	Ext2/Tmem165/Pofut2/Serpina1a/Ddost/Abca2/Trak2/Mogs/Galnt18/Ramp1/Chp1/Magt1/Alg2/Fut8/Mgat5/Extl1/Alg1/Dhdds/Tmtc1/Gcnt2/Trip11/Gfpt1/Galnt15/B4galt7/St3gal3/Serpina1b/Mgat4a/Rpn2/Xxylt1/Serp1/Ost4/Gcnt1/Galnt3/Tmem59/Gmppb/Galnt2/St3gal6/Mt3/B3gnt2/Slc39a8/B4galnt2/Galnt1/Pgm3/Galnt7/St6galnac5/Uggt1/St8sia1/Gfpt2/Fut4/Rpn1/St3gal5/St8sia6	52
GO:0043413	macromolecule glycosylation	52/2431	200/28943	1.0263e-13	1.17986e-11	6.854e-12	Ext2/Tmem165/Pofut2/Serpina1a/Ddost/Abca2/Trak2/Mogs/Galnt18/Ramp1/Chp1/Magt1/Alg2/Fut8/Mgat5/Extl1/Alg1/Dhdds/Tmtc1/Gcnt2/Trip11/Gfpt1/Galnt15/B4galt7/St3gal3/Serpina1b/Mgat4a/Rpn2/Xxylt1/Serp1/Ost4/Gcnt1/Galnt3/Tmem59/Gmppb/Galnt2/St3gal6/Mt3/B3gnt2/Slc39a8/B4galnt2/Galnt1/Pgm3/Galnt7/St6galnac5/Uggt1/St8sia1/Gfpt2/Fut4/Rpn1/St3gal5/St8sia6	52
GO:0071692	protein localization to extracellular region	82/2431	411/28943	1.30263e-13	1.47032e-11	8.5413e-12	Rab11fip3/Apoe/Rcn3/P3h1/Erp29/Dmtn/Hps1/Pfkm/Comp/Irs1/Lrp1/Osbp/Irs2/Mcu/Anxa5/Rab11fip1/Mmp13/Nr1h3/C1qtnf3/Sidt2/Slc9b2/Sri/Sergef/Foxa2/Casr/Mttp/Oxct1/Myrip/Rab3d/Glud1/Pam/Prkn/Myom1/Gpr68/Jak2/P2rx7/Nos1/Ier3ip1/Srebf1/Serp1/Slc8b1/Raf1/Golph3/Vps35/Sytl4/Ahi1/Abat/Apbb1/Rab11fip2/Sncg/Trpa1/Gper1/Dnajc1/Nos2/Park7/Hif1a/Arfip1/Snx19/Mia3/Sybu/Tbc1d1/Ppp3ca/Ptprn2/Llgl2/Rbp4/Myo5a/Tgfb1/H…	82
GO:1902652	secondary alcohol metabolic process	45/2431	158/28943	1.37948e-13	1.52925e-11	8.88366e-12	Gba/Apoe/Srebf2/Scp2/Abca2/Fdxr/Insig2/Aco2/Lrp1/Dhcr24/Fdft1/Pmvk/Mttp/Ldlr/Prkaa2/Ephx2/Fmo5/Srebf1/Sec14l2/Fech/Hdlbp/Fgl1/Erlin2/Cyb5r3/Pctp/Thrb/Aplp2/Nfe2l1/Insig1/Fdps/Mt3/Smpd1/Hmgcs1/Fgfr1/Hmgcr/Ldlrap1/Mvk/Lbr/Acadvl/Apobr/Sqle/Scarb1/Ttc39b/App/Enpp1	45
GO:0010038	response to metal ion	66/2431	296/28943	1.56291e-13	1.7022e-11	9.88835e-12	Serpina1d/Anxa11/Gsn/Plcd1/Slc41a1/Itpr3/Dmtn/Pla2g4a/Fibin/Impa2/Slc25a24/Alg2/Thbs1/Slc13a5/Anxa5/Syt12/Ppif/Fn1/Foxa2/Khk/Casr/Stk39/Mmp9/Prkaa2/Gss/Glud1/Pam/Serpina1c/Serpina1b/Iqgap1/P2rx7/Kcnma1/Hfe/Slc25a13/Smpd3/Syt8/Camk2b/S100a16/Homer1/Abat/Nfe2l1/Ggh/Park7/Mt3/Mapk3/Clic4/Serpina1e/Prnp/Ppp3ca/Lgmn/Cp/Smpd1/Mylk/Gpld1/Cpne8/Mef2c/Wnk1/Trf/Bmp6/Bcl2/App/Loxl2/Slc1a1/Sod3/Pdcd6/Enpp1	66
GO:0032956	regulation of actin cytoskeleton organization	76/2431	368/28943	1.61803e-13	1.73185e-11	1.00606e-11	Ppfia1/Gsn/Arhgef19/Wdr1/Cdc42ep3/Dmtn/Arhgef10l/Id1/Actg1/Hax1/Lrp1/Daam2/Pak1/Washc2/Scin/Pycard/Mfn2/Shroom2/Myoc/Bcas3/Myo1c/Pak2/Dstn/Arhgap44/Sema5a/Arpc5/Coro1b/Carmil1/Arpin/Pam/Ssh3/Washc3/Whamm/Stap1/Sptan1/Prkn/Iqgap1/Itgb3/Sdc4/Siglec15/Dapk3/Vill/Lmod1/Ccn2/Hip1r/Map3k1/Wnt4/Arpc5l/Synpo/Avil/Ilk/Arfip1/Pak3/Arhgef5/Tgfb1/Kank1/Arpc1b/Frmd7/Clasp2/Akap13/Twf1/Ttc8/Fmn1/Rhod/Tpm1/Ferm…	76
GO:0043434	response to peptide hormone	76/2431	369/28943	1.87306e-13	1.97084e-11	1.14489e-11	Sp1/Serpina1d/Serpina1a/Plcd1/Sort1/Agt/Irs1/Prkca/Pck2/Insig2/Tns2/Pak1/Pdk4/Irs2/Uso1/Anxa5/Stat5b/Mfn2/Eif2b5/Prkcz/Socs2/Nfkb1/Sesn3/Myo1c/Khk/Trpv4/Sgk1/Serpina1c/Serpina1b/Ptpre/Jak3/Bcar3/Jak2/Sorl1/Lpin3/Pid1/Tyk2/Nos1/Cry2/Rab31/Srebf1/Hdac9/Ptprf/Nucb2/Cdo1/Lpin1/Klf15/Slc39a14/Echdc3/Gper1/Plcb1/Bglap/Ggh/Insig1/Serpina1e/Atp2b1/Rbp4/Myo5a/Kank1/Xbp1/Grb14/Ctnnb1/Gnai2/Foxo1/Gpld1/Tbc1…	76
GO:0051098	regulation of binding	81/2431	408/28943	2.41972e-13	2.50361e-11	1.45438e-11	Camk1/Tfip11/Med25/Hmgb2/Apoe/Actb/Zbtb7c/Pin1/Id1/Ramp1/Niban2/Zmpste24/Myc/Flot1/Lrp1/Larp6/Pbxip1/Ercc2/Tnfsf11/Slpi/Nme1/Mfn2/Foxc1/Spon1/Amfr/Map2/Bambi/Adam15/Mepce/Sri/Smo/Mmp9/Taf10/Lrpap1/Dvl1/Tmbim6/Fbxw7/Rpl11/Gtf2f1/Prkn/Ran/Jak2/Zbtb7a/Ctnnbip1/Sorl1/Hipk2/Hfe/Ccpg1/Dkk1/Hipk1/Plcl2/Hip1r/Ptprf/Anxa2/Gper1/Aplp2/Bax/Park7/Cyld/Mapk3/Eif2ak3/Ppp3ca/Mark3/Mdfi/Tgfb1/Gnl3l/Dnajb2/Frmd7/…	81
GO:0051222	positive regulation of protein transport	69/2431	321/28943	2.87166e-13	2.9225e-11	1.69772e-11	Camk1/Ergic3/Sar1a/Pfkm/Xpo4/Chp1/Lrp1/Osbp/Pak1/Irs2/Mcu/Oaz1/Cemip/Mmp13/Prkcz/C1qtnf3/Bcas3/Myo1c/Sri/Casr/Smo/Tcaf2/Oxct1/Myrip/Pcnt/Tpr/Fbxw7/Fis1/Glud1/Prkn/Ptgs2/Myom1/Gpr68/Ran/Jak2/Sorl1/P2rx7/Camk4/Bag3/Ier3ip1/Tomm7/Serp1/Golph3/Vps35/Sytl4/Abat/Apbb1/Trpa1/Gper1/Brca1/Prnp/Hif1a/Sybu/Rbp4/Arhgef5/Tgfb1/Xbp1/Mdm2/Glp1r/Gpld1/Vamp8/Nadk/Tmed10/App/Tmem30a/Uaca/Tcf7l2/Atg7/Rapgef4	69
GO:0001649	osteoblast differentiation	55/2431	225/28943	3.20122e-13	3.20535e-11	1.86204e-11	Ddx5/Fam20c/Bmpr1a/Sox9/Sox8/Pth1r/Id1/Gdf10/Zhx3/Tob1/Scube2/Sirt7/Smoc1/Bambi/Myoc/Smo/Sp7/Ucma/Ihh/Ctnnbip1/Pthlh/Wnt10b/Bmp3/Fndc3b/Ffar4/Grem1/Nbr1/Tent5a/Wnt4/Bglap/Trp53inp2/Id4/Bmp8a/Ilk/Ppp3ca/Atraid/Fgfr1/Noct/Runx2/Crim1/Ctnnb1/Ptch1/Fermt2/Mef2c/Nog/Shox2/Ccn1/Atf4/Wwtr1/Bmp6/Dlx5/Spp1/Twsg1/Enpp1/Mef2d	55
GO:1901653	cellular response to peptide	69/2431	322/28943	3.35952e-13	3.31046e-11	1.92309e-11	Sp1/Agt/Irs1/Prkca/Pck2/Insig2/Lrp1/Tns2/Pak1/Pdk4/Irs2/Uso1/Anxa5/Stat5b/Mfn2/Prkcz/Socs2/Nfkb1/Sesn3/Myo1c/Nod1/Sgk1/Fis1/Ptpre/Jak3/Bcar3/Jak2/Sorl1/Fcgr2b/Lpin3/Pid1/Tyk2/Rab31/Srebf1/Smpd3/Hdac9/Ptprf/Nucb2/Lpin1/Slc39a14/Echdc3/Gper1/Plcb1/Bglap/Insig1/Prnp/Atp2b1/Lgmn/Myo5a/Kank1/Xbp1/Grb14/Mdm2/Ctnnb1/Gnai2/Foxo1/Gpld1/Tbc1d4/Leprot/Slc25a33/Irs3/Zbtb7b/Zfp106/Adipor1/App/Trib3/Inpp5k/Enp…	69
GO:0016055	Wnt signaling pathway	86/2431	451/28943	4.63799e-13	4.49885e-11	2.61345e-11	Btrc/Pfdn5/Apoe/Sox9/Sfrp5/Rnf146/Pin1/Wif1/Mesd/Ubac2/Myc/Lrp1/Pbxip1/2210016L21Rik/Daam2/Ddb1/Epm2a/Amotl2/Ruvbl2/Tpbg/Mcc/Lrrk1/Amfr/Jade1/Bambi/Myoc/Rspo4/Nfkb1/Sema5a/Fgfr3/Ccnd1/Dvl1/Notum/Prkaa2/Otulin/Prkn/Celsr2/Ctnnbip1/Ccny/Wnt10b/Dapk3/Dkk1/Grem1/Klf15/Vps35/Cd44/Map3k1/Wnt4/Mbd2/Cpe/Csnk1g2/Wnt5b/Frmd8/Lats2/Siah2/Mitf/Cyld/Ilk/Strn/Mdfi/Ccdc88c/Tgfb1/Kank1/Lrp4/Stk11/Ctnnb1/Fzd5/Fox…	86
GO:0008203	cholesterol metabolic process	42/2431	145/28943	4.75381e-13	4.54025e-11	2.6375e-11	Gba/Apoe/Srebf2/Scp2/Abca2/Fdxr/Insig2/Lrp1/Dhcr24/Fdft1/Pmvk/Mttp/Ldlr/Prkaa2/Ephx2/Fmo5/Srebf1/Sec14l2/Fech/Hdlbp/Fgl1/Erlin2/Cyb5r3/Pctp/Thrb/Aplp2/Nfe2l1/Insig1/Fdps/Mt3/Smpd1/Hmgcs1/Hmgcr/Ldlrap1/Mvk/Lbr/Acadvl/Apobr/Sqle/Scarb1/Ttc39b/App	42
GO:0030003	cellular cation homeostasis	92/2431	498/28943	4.83107e-13	4.54414e-11	2.63975e-11	Tmem165/Apoe/Plcd1/Slc41a1/Itpr3/Agt/Clstn1/Hps1/Pth1r/S100b/Prkca/Steap2/Atp1a2/Myc/Chp1/Atg5/Ccdc47/Cnga1/Tgm2/Mcu/Mfn2/Nubp1/Cemip/Fth1/Sri/Tmem203/Nol3/Iscu/Casr/Atp1b3/Slc35g1/Vdr/Ttc7/Trpv4/Sgk1/Tmbim6/Fis1/Atp2c2/Atp6v1a/Fxyd1/Itpr1/Itpr2/Atp6v0d2/P2rx7/Itgb3/Kcnma1/Micu1/Hfe/Atp1a1/Wnk4/Slc8b1/Rab7/Nucb2/Herpud1/Slc39a14/Trpa1/Gper1/Slc9a6/Aplp2/Bax/Mt3/Mapk3/Clic4/Prnp/Hif1a/Slc39a8/Atp2…	92
GO:0198738	cell-cell signaling by wnt	86/2431	453/28943	5.97362e-13	5.53496e-11	3.21534e-11	Btrc/Pfdn5/Apoe/Sox9/Sfrp5/Rnf146/Pin1/Wif1/Mesd/Ubac2/Myc/Lrp1/Pbxip1/2210016L21Rik/Daam2/Ddb1/Epm2a/Amotl2/Ruvbl2/Tpbg/Mcc/Lrrk1/Amfr/Jade1/Bambi/Myoc/Rspo4/Nfkb1/Sema5a/Fgfr3/Ccnd1/Dvl1/Notum/Prkaa2/Otulin/Prkn/Celsr2/Ctnnbip1/Ccny/Wnt10b/Dapk3/Dkk1/Grem1/Klf15/Vps35/Cd44/Map3k1/Wnt4/Mbd2/Cpe/Csnk1g2/Wnt5b/Frmd8/Lats2/Siah2/Mitf/Cyld/Ilk/Strn/Mdfi/Ccdc88c/Tgfb1/Kank1/Lrp4/Stk11/Ctnnb1/Fzd5/Fox…	86
GO:2001242	regulation of intrinsic apoptotic signaling pathway	47/2431	177/28943	6.76362e-13	6.17479e-11	3.58702e-11	Ralbp1/Rrm2b/Erp29/Tmem161a/P4hb/Myc/Ubqln1/Pycard/Ppif/Nol3/Ei24/Mmp9/Ikbkg/Nacc2/Tmbim6/Fbxw7/Fis1/Ackr3/Selenos/Bcl2l1/Rpl11/Sod2/Prkn/Ptgs2/Clu/Taf6/Vnn1/Herpud1/Cd44/Nupr1/Triap1/Bax/Cep63/Park7/Cyld/Eif2ak3/Hif1a/Skil/Becn1/Xbp1/Ivns1abp/Mdm2/Pink1/Dapk2/Spop/Bcl2/Wfs1	47
GO:0036503	ERAD pathway	35/2431	107/28943	8.22442e-13	7.39959e-11	4.29853e-11	Rcn3/Ubxn8/Tmem129/Ubqln2/Usp19/Ubac2/Dnajb12/Ube4b/Ubxn6/Ccdc47/Ubqln1/Amfr/Rhbdd1/Calr/Selenos/Ubxn4/Calr3/Ube4a/Os9/Dnajc10/Herpud1/Erlin2/Man1b1/Eif2ak3/Canx/Nploc4/Dnajb2/Rnf103/Edem3/Uggt1/Get4/Erlec1/Wfs1/Rnf121/Hsp90b1	35
GO:0043254	regulation of protein-containing complex assembly	82/2431	425/28943	8.48444e-13	7.48616e-11	4.34881e-11	Gba/Epn1/Tfip11/Cdk5rap2/Med25/Apoe/Gsn/Ulk1/Sar1a/Sox9/Dctn1/Lgals3/Cdc42ep3/Numa1/Dmtn/Hax1/Daam2/Pak1/Senp6/Scin/Pycard/Piezo1/Prkcz/Map2/Pde4dip/Rpl13a/Myo1c/Nol3/Ldlrad4/Arpc5/Sgk1/Carmil1/Ssh3/Sptan1/Kif9/Clu/Farp2/Ctnnbip1/Sorl1/Eml2/Clip1/Wnt10b/Ncln/Vill/Dkk1/Raf1/Lmod1/Hip1r/Vps35/Map3k1/Prune1/Arpc5l/Bax/Park7/Avil/Pak3/Arhgef5/Tgfb1/Gnl3l/Kank1/Arpc1b/Clasp2/Ica1/Msn/Twf1/Mmp3/Esr1/Tr…	82
GO:0044282	small molecule catabolic process	72/2431	350/28943	8.56181e-13	7.48616e-11	4.34881e-11	Thnsl2/Apoe/Scp2/Acad8/Echdc2/Pfkm/Nagk/Shmt2/Irs1/Gstz1/Nqo2/Pck2/Aldh1a1/Impa2/Dcxr/Irs2/Gale/Oxct2a/Khk/Acaa1a/Oxct1/Asrgl1/Cryl1/Glud1/Ldhd/Nudt5/Tkfc/Dbt/Aldh4a1/Lpin3/Nos1/Acot7/Mccc2/Oat/Cdo1/Abhd2/Lpin1/Abat/Acadsb/Aldh1l1/Bckdk/Acsl5/Nos2/Park7/Mt3/Qdpr/Ddo/Tpi1/Inpp1/Got1/Aig1/Ldha/Glo1/Galm/Acad11/Fah/Aldh6a1/Pon3/Gcdh/Bpnt2/Aldh5a1/Adhfe1/Acadvl/Nudt7/Scarb1/Bcat1/Pgd/Inpp5k/Hagh/Dera…	72
GO:0051047	positive regulation of secretion	81/2431	420/28943	1.19642e-12	1.03158e-10	5.99259e-11	Plcd1/Lgals3/Agt/Pfkm/Irs1/Pla2g4a/Prkca/Chmp2a/Lamp1/Lrp1/Osbp/Atg5/Tnfsf11/Irs2/Mcu/Mfn2/Mmp13/C1qtnf3/Slc6a1/Ncs1/Rhbdd1/Sri/Cyp2j5/Casr/Vdr/Oxct1/Myrip/Septin5/Rab3d/Bcl2l1/Glud1/Nr3c1/Prkn/Myom1/Gpr68/Jak2/P2rx7/Rasl10b/Hfe/Sdc4/Ier3ip1/Smpd3/Serp1/Rab7/Nucb2/Ffar4/Golph3/Vps35/Sytl4/Ecrg4/Abat/Anxa2/Apbb1/Trpa1/Gper1/Sytl2/Adora1/Hif1a/Sybu/Ppp3ca/Fgfr1/Rbp4/Rab27a/Tgfb1/Avpr1a/Xbp1/Clasp2/…	81
GO:0006979	response to oxidative stress	79/2431	407/28943	1.60853e-12	1.36791e-10	7.94637e-11	Ralbp1/Sp1/Cst3/Apoe/Rrm2b/Tmem161a/Rnf146/Prkca/Aldh1a1/P4hb/Slc25a24/Pde8a/Ercc2/Ubqln1/Pycr1/Ppif/Prdx6/Fut8/Akr1b3/Nfkb1/Sesn3/Nol3/Mmp9/Mapkap1/Fbxw7/Sesn1/Prkaa2/Selenos/Stk26/Sod2/Prkn/Ptgs2/Jak2/Txnip/Srxn1/Epas1/Msrb3/Smpd3/Gpx3/Ccs/Ptgs1/Vnn1/Fbxo7/Trpa1/Psip1/Map3k5/Nfe2l1/Gclm/Park7/Mt3/Mapk3/Prnp/Hif1a/Oxr1/Aldh3b1/Xbp1/Nqo1/Gpx4/Mmp3/Ctnnb1/Prdx1/Foxo1/Pink1/Prdx5/Msrb2/Atf4/Gpx8/Er…	79
GO:0006986	response to unfolded protein	36/2431	116/28943	2.28543e-12	1.91729e-10	1.11378e-10	Tmem129/Comp/Ficd/Atf6b/Thbs1/Mfn2/Hspa4l/Hspa8/Amfr/Rhbdd1/Optn/Ccnd1/Tmbim6/Selenos/Ubxn4/Chac1/Thbs4/Bag3/Hspa2/Serp1/Dnajc10/Herpud1/Ern1/Bax/Eif2ak3/Dnajc3/Xbp1/Edem3/Cdk5rap3/Tmed2/Atf4/Ermp1/Hsp90aa1/Hspd1/Wfs1/Hspb8	36
GO:1903532	positive regulation of secretion by cell	73/2431	365/28943	2.5134e-12	2.08042e-10	1.20855e-10	Plcd1/Lgals3/Agt/Pfkm/Irs1/Pla2g4a/Prkca/Chmp2a/Lamp1/Lrp1/Osbp/Tnfsf11/Irs2/Mcu/Mfn2/Mmp13/C1qtnf3/Ncs1/Sri/Cyp2j5/Casr/Vdr/Oxct1/Myrip/Septin5/Rab3d/Bcl2l1/Glud1/Nr3c1/Prkn/Myom1/Gpr68/Jak2/P2rx7/Rasl10b/Hfe/Sdc4/Ier3ip1/Smpd3/Serp1/Rab7/Nucb2/Ffar4/Golph3/Vps35/Sytl4/Ecrg4/Abat/Anxa2/Apbb1/Trpa1/Gper1/Hif1a/Sybu/Fgfr1/Rbp4/Rab27a/Tgfb1/Avpr1a/Clasp2/Pink1/Glp1r/Gpld1/Vamp8/Nadk/Tmed10/Bmp6/Spp…	73
GO:0032868	response to insulin	57/2431	250/28943	2.65683e-12	2.17021e-10	1.26071e-10	Sp1/Sort1/Agt/Irs1/Prkca/Pck2/Insig2/Tns2/Pak1/Pdk4/Irs2/Uso1/Mfn2/Prkcz/Sesn3/Myo1c/Khk/Trpv4/Sgk1/Ptpre/Bcar3/Sorl1/Lpin3/Pid1/Cry2/Rab31/Srebf1/Hdac9/Ptprf/Nucb2/Lpin1/Klf15/Slc39a14/Echdc3/Plcb1/Bglap/Ggh/Insig1/Atp2b1/Rbp4/Myo5a/Kank1/Xbp1/Grb14/Gnai2/Foxo1/Gpld1/Tbc1d4/Slc25a33/Irs3/Zbtb7b/Zfp106/Adipor1/Trib3/Inpp5k/Enpp1/Dnai1	57
GO:0072659	protein localization to plasma membrane	65/2431	308/28943	3.32101e-12	2.67751e-10	1.5554e-10	Gorasp2/Ppfia1/Pkdcc/Actb/Sqstm1/Nfasc/Lgals3/Scp2/Bbs2/Ehd2/Slc9a3r2/Ramp1/Sec16a/Grip2/Bbs1/Flot1/Lrp1/Wdr24/Cnpy4/Epm2a/Ehd3/Prkg2/Tpbg/Prkcz/Zfyve27/Atp1b3/Arhgap44/Optn/Ttc7/Rab3d/Atp2c2/Zdhhc23/Bcl2l1/Pid1/Rab31/Camk2b/Rab7/Golph3/Tspan17/Vps35/Anxa2/Rab11fip2/Tmem59/Frmd8/Gper1/Sytl2/Ehd4/Emp2/Prnp/Myo5a/Ar/Tgfb1/Clasp2/Ttc8/Kif13a/Ldlrap1/Ptch1/Tmed2/Vamp8/Myl12a/Rangrf/Arl6ip5/Rapgef2/In…	65
GO:0046165	alcohol biosynthetic process	40/2431	141/28943	3.52881e-12	2.80857e-10	1.63154e-10	Gba/Itpkc/Apoe/Plcd1/Srebf2/Scp2/Abca2/Pth1r/Pck2/Insig2/Dhcr24/Fdft1/Pmvk/Akr1b3/Nfkb1/Dhdds/Pts/Prkaa2/Srebf1/Sec14l2/Ephx1/Wnt4/Erlin2/Cyb5r3/Gper1/Insig1/Fdps/Park7/Qdpr/Hmgcs1/Got1/Hmgcr/Spr/Mvk/Ip6k3/Lbr/Cd244a/Ippk/Bmp6/Pcbd2	40
GO:0002063	chondrocyte development	19/2431	35/28943	3.70155e-12	2.90876e-10	1.68974e-10	Serpinh1/Tgfbr2/Sox9/Comp/Col27a1/Chst11/Acan/Rflna/Pthlh/Col11a1/Smpd3/Ecm1/Eif2ak3/Mia3/Matn1/Runx2/Bpnt2/Shox2/Rflnb	19
GO:0042886	amide transport	71/2431	353/28943	3.78399e-12	2.93638e-10	1.70578e-10	Agt/Abca2/Pfkm/Slc5a6/Irs1/Lrp1/Osbp/Tnfsf11/Irs2/Mcu/Anxa5/Sidt2/Slc9b2/Sri/Foxa2/Casr/Oxct1/Myrip/Trpv4/Slc19a1/Glud1/Prkn/Gpr68/Jak2/Nos1/Rasl10b/Hfe/Srebf1/Smpd3/Serp1/Slc8b1/Raf1/Nucb2/Ffar4/Sytl4/Ecrg4/Slc15a2/Abat/Rab11fip2/Cpe/Trpa1/Gper1/Pou3f3/Dio2/Nos2/Park7/Adora1/Hif1a/Snx19/Sybu/Tbc1d1/Ppp3ca/Ptprn2/Rbp4/Myo5a/Hmgcr/Ica1/Per2/Chd7/Glp1r/Gpld1/Nadk/Sgpp1/Arntl/Abcb1b/Folr2/Adra2a/Nr1…	71
GO:0060249	anatomical structure homeostasis	70/2431	346/28943	4.02727e-12	3.08658e-10	1.79304e-10	Def8/Rcn3/Sox9/Dctn1/Bbs2/Col11a2/Pfkm/Comp/Pth1r/Pla2g4a/Prkca/Aldh1a1/Gaa/Bbs1/Tnfsf11/Pdk4/Col2a1/Col9a1/Foxc1/Lrrk1/Poc1b/Akr1b3/Chmp4b/Tnfrsf11b/Acp5/Gcnt2/Stk39/Smo/Cytl1/Rab3d/Ptgs2/Ctsh/Ihh/P2rx7/Itgb3/Pthlh/Epas1/Bag3/Cib2/Siglec15/Fggy/Ccn2/Ptgs1/Rab7/Homer1/Spata7/Bax/Trp53inp2/Hif1a/Slc39a8/Rbp4/Immt/Tgfb1/Tpp1/Stk11/Ctnnb1/Gpr137/Muc5ac/Mbp/Prdx5/Cx3cl1/Trf/Wwtr1/Bcl2/App/Spp1/Slc1a1…	70
GO:0048659	smooth muscle cell proliferation	48/2431	192/28943	4.22225e-12	3.19655e-10	1.85692e-10	Ralbp1/Apoe/Tgfbr2/Bmpr1a/Agt/Prkca/Nqo2/Myc/Pak1/Thbs1/Stat5b/Mfn2/Prkg1/Akr1b3/Nol3/Mmp9/Gna12/Pdgfd/Sod2/Ptgs2/Efemp2/Jak2/Ctnnbip1/Itgb3/Smpd3/Il6ra/Tafa5/Ern1/Gper1/Park7/Hif1a/Ilk/Tgfb1/Hmgcr/Esr1/Ldlrap1/Mdm2/Ctnnb1/Gnai2/Hpgd/Tpm1/Cx3cl1/Mef2c/Pik3ca/Rhoa/Enpp1/Mef2d/Tcf7l2	48
GO:0016125	sterol metabolic process	42/2431	154/28943	4.30029e-12	3.21641e-10	1.86846e-10	Gba/Apoe/Srebf2/Scp2/Abca2/Fdxr/Insig2/Lrp1/Dhcr24/Fdft1/Pmvk/Mttp/Ldlr/Prkaa2/Ephx2/Fmo5/Srebf1/Sec14l2/Fech/Hdlbp/Fgl1/Erlin2/Cyb5r3/Pctp/Thrb/Aplp2/Nfe2l1/Insig1/Fdps/Mt3/Smpd1/Hmgcs1/Hmgcr/Ldlrap1/Mvk/Lbr/Acadvl/Apobr/Sqle/Scarb1/Ttc39b/App	42
GO:0005996	monosaccharide metabolic process	59/2431	268/28943	5.25378e-12	3.88279e-10	2.25557e-10	Pofut2/Fuca1/Pfkm/Irs1/Maea/Zmpste24/Pck2/Aldh1a1/Myc/Rorc/Ddb1/Pdk4/Dcxr/Irs2/Sirt7/C1qtnf3/Akr1b3/Gale/Foxa2/Khk/Oma1/Fam3c/Nudt5/Tkfc/Mdh2/Nr3c1/Prkn/Serp1/Fggy/Otogl/Slc23a2/Fgl1/Slc39a14/Bckdk/Nfe2l1/Hif1a/Cyp2j6/Chst15/Ganc/Tpi1/Rbp4/Gsto2/Man2b2/Ldha/Per2/Stk11/Mdh1/Galm/Foxo1/Gpld1/G6pc3/Pcx/Pgam1/Atf4/Aldoc/Adipor1/Pik3ca/Pgd/Tcf7l2	59
GO:0043393	regulation of protein binding	52/2431	221/28943	6.72122e-12	4.90584e-10	2.84987e-10	Camk1/Tfip11/Apoe/Actb/Pin1/Id1/Ramp1/Myc/Flot1/Lrp1/Tnfsf11/Slpi/Spon1/Amfr/Map2/Bambi/Adam15/Mmp9/Lrpap1/Dvl1/Tmbim6/Rpl11/Gtf2f1/Prkn/Ran/Ctnnbip1/Sorl1/Hipk2/Hfe/Dkk1/Plcl2/Hip1r/Ptprf/Anxa2/Gper1/Aplp2/Bax/Park7/Cyld/Mapk3/Eif2ak3/Mark3/Gnl3l/Dnajb2/Frmd7/Plk2/Ldlrap1/Nog/App/Rapgef2/Trib3/Tcf7l2	52
GO:0030072	peptide hormone secretion	62/2431	291/28943	6.79611e-12	4.90584e-10	2.84987e-10	Agt/Pfkm/Irs1/Lrp1/Osbp/Tnfsf11/Irs2/Mcu/Anxa5/Sidt2/Slc9b2/Sri/Foxa2/Casr/Oxct1/Myrip/Trpv4/Glud1/Prkn/Gpr68/Jak2/Nos1/Rasl10b/Hfe/Srebf1/Smpd3/Serp1/Slc8b1/Raf1/Nucb2/Ffar4/Sytl4/Ecrg4/Abat/Rab11fip2/Cpe/Trpa1/Gper1/Dio2/Nos2/Park7/Hif1a/Snx19/Sybu/Tbc1d1/Ppp3ca/Ptprn2/Rbp4/Myo5a/Hmgcr/Ica1/Per2/Chd7/Glp1r/Gpld1/Nadk/Arntl/Adra2a/Nr1d1/Tcf7l2/Atg7/Rapgef4	62
GO:0035966	response to topologically incorrect protein	39/2431	138/28943	7.451e-12	5.31676e-10	3.08858e-10	Tmem129/Comp/Ficd/Atf6b/Dnajb12/Thbs1/Mfn2/Hspa4l/Hspa8/Amfr/Rhbdd1/Optn/Ccnd1/Tmbim6/Selenos/Ubxn4/Clu/Chac1/Thbs4/Bag3/Hspa2/Serp1/Dnajc10/Herpud1/Ern1/Bax/Eif2ak3/Dnajc3/Xbp1/Edem3/Cdk5rap3/Tmed2/Uggt1/Atf4/Ermp1/Hsp90aa1/Hspd1/Wfs1/Hspb8	39
GO:0002790	peptide secretion	63/2431	299/28943	7.65619e-12	5.4011e-10	3.13757e-10	Agt/Pfkm/Irs1/Lrp1/Osbp/Tnfsf11/Irs2/Mcu/Anxa5/Sidt2/Slc9b2/Sri/Foxa2/Casr/Oxct1/Myrip/Trpv4/Glud1/Prkn/Gpr68/Jak2/Nos1/Rasl10b/Hfe/Srebf1/Smpd3/Serp1/Slc8b1/Raf1/Nucb2/Ffar4/Sytl4/Ecrg4/Abat/Rab11fip2/Cpe/Trpa1/Gper1/Dio2/Nos2/Park7/Adora1/Hif1a/Snx19/Sybu/Tbc1d1/Ppp3ca/Ptprn2/Rbp4/Myo5a/Hmgcr/Ica1/Per2/Chd7/Glp1r/Gpld1/Nadk/Arntl/Adra2a/Nr1d1/Tcf7l2/Atg7/Rapgef4	63
GO:0071375	cellular response to peptide hormone stimulus	60/2431	278/28943	8.38508e-12	5.84883e-10	3.39767e-10	Sp1/Agt/Irs1/Prkca/Pck2/Insig2/Tns2/Pak1/Pdk4/Irs2/Uso1/Anxa5/Stat5b/Mfn2/Prkcz/Socs2/Nfkb1/Sesn3/Myo1c/Sgk1/Ptpre/Jak3/Bcar3/Jak2/Sorl1/Lpin3/Pid1/Tyk2/Rab31/Srebf1/Hdac9/Ptprf/Nucb2/Lpin1/Slc39a14/Echdc3/Gper1/Plcb1/Bglap/Insig1/Atp2b1/Myo5a/Kank1/Xbp1/Grb14/Ctnnb1/Gnai2/Foxo1/Gpld1/Tbc1d4/Leprot/Slc25a33/Irs3/Zbtb7b/Zfp106/Adipor1/Trib3/Inpp5k/Enpp1/Dnai1	60
GO:0051402	neuron apoptotic process	67/2431	329/28943	8.49077e-12	5.85675e-10	3.40227e-10	Ralbp1/Gba/Casp9/Apoe/Agt/Hdgf/Pin1/Nqo2/Grid2/Lrp1/Nrbp2/Optn/Fgfr3/Smo/Ccnd1/Tmbim6/Fbxw7/Fis1/Bcl2l1/Sod2/Nr3c1/Prkn/Jak2/Kcnma1/Nos1/Hipk2/Usp53/Adarb1/Msh2/Ptprf/Cpeb4/Zfp110/Nupr1/Tnfrsf21/Thrb/Bax/Retreg1/Unc5b/Gclm/Park7/Mt3/Prnp/Hif1a/Ilk/Oxr1/Lgmn/Pak3/Nqo1/Itga1/Esr1/Ctnnb1/Pink1/Ppt1/Glp1r/Bag1/Cx3cl1/Aars/Mef2c/Atf4/Bcl2/Hspd1/App/Pik3ca/Rhoa/Slc1a1/Wfs1/Enpp1	67
GO:0072507	divalent inorganic cation homeostasis	71/2431	359/28943	8.65266e-12	5.90283e-10	3.42904e-10	Tmem165/Apoe/Plcd1/Slc41a1/Itpr3/Clstn1/Hps1/Pth1r/S100b/Prkca/Atg5/Ccdc47/Cnga1/Tgm2/Tnfsf11/Mcu/Mfn2/Cemip/Sri/Tmem203/Nol3/Casr/Slc35g1/Vdr/Fgfr3/Nt5e/Trpv4/Tmbim6/Cnnm4/Fis1/Atp2c2/Fxyd1/Itpr1/Itpr2/Alpl/P2rx7/Itgb3/Pthlh/Micu1/Cib2/Wnk4/Slc8b1/Ank/Nucb2/Herpud1/Slc39a14/Trpa1/Gper1/Bax/Mt3/Slc39a8/Atp2b1/Fgfr1/Immt/Myo5a/Fkbp1a/Tgfb1/Slc8a3/Chd7/Glp1r/Cx3cl1/Atf4/Bcl2/App/Spp1/Smdt1/Slc1a1/W…	71
GO:0110053	regulation of actin filament organization	60/2431	279/28943	9.81983e-12	6.61766e-10	3.8443e-10	Ppfia1/Gsn/Wdr1/Cdc42ep3/Dmtn/Arhgef10l/Id1/Actg1/Hax1/Daam2/Pak1/Washc2/Scin/Pycard/Shroom2/Myoc/Myo1c/Pak2/Dstn/Sema5a/Arpc5/Coro1b/Carmil1/Arpin/Ssh3/Washc3/Whamm/Sptan1/Prkn/Sdc4/Vill/Lmod1/Ccn2/Hip1r/Map3k1/Wnt4/Arpc5l/Synpo/Avil/Arfip1/Pak3/Arhgef5/Kank1/Arpc1b/Frmd7/Clasp2/Twf1/Ttc8/Fmn1/Tpm1/Fermt2/Swap70/Cx3cl1/Arpc1a/Capg/Pik3ca/Rhoa/Synpo2/Inpp5k/Rgcc	60
GO:0046883	regulation of hormone secretion	64/2431	308/28943	9.91371e-12	6.61766e-10	3.8443e-10	Rab11fip3/Agt/Pfkm/Irs1/Lrp1/Osbp/Tnfsf11/Irs2/Mcu/Anxa5/Rab11fip1/Mfn2/C1qtnf3/Sidt2/Slc9b2/Sri/Foxa2/Cyp2j5/Casr/Vdr/Oxct1/Myrip/Glud1/Prkn/Gpr68/Jak2/Nos1/Cry2/Rasl10b/Hfe/Srebf1/Serp1/Slc8b1/Nucb2/Ffar4/Sytl4/Ecrg4/Abat/Trpa1/Gper1/Tspo/Nos2/Adora1/Hif1a/Sybu/Tbc1d1/Ppp3ca/Fgfr1/Rbp4/Hmgcr/Ica1/Per2/Chd7/Glp1r/Gpld1/Vamp8/Nadk/Arntl/Adra2a/Bmp6/Spp1/Nr1d1/Tcf7l2/Atg7	64
GO:0010810	regulation of cell-substrate adhesion	52/2431	225/28943	1.38488e-11	9.1084e-10	5.2912e-10	Mmp12/Emilin1/Dmtn/Dusp22/Actg1/P4hb/Vit/Lrp1/Ccdc80/Thbs1/Meltf/Serpine1/Prkcz/Smoc1/Myoc/Fn1/Bcas3/Adam15/Rsu1/Calr/Gcnt2/Actn4/Carmil1/Ecm2/Enpp2/Utrn/Bcl6/Efemp2/Jak2/Iqgap1/Itgb3/Prex1/Sdc4/Dapk3/Grem1/Wnt4/Lims1/Emp2/Ilk/Kank1/Clasp2/Fmn1/Dmp1/Rhod/Fermt2/Smoc2/Ccn1/Lims2/Edil3/Bcl2/Spp1/Rhoa	52
GO:0062197	cellular response to chemical stress	68/2431	340/28943	1.40166e-11	9.1084e-10	5.2912e-10	Ralbp1/Serpinb6a/Tmem161a/Rnf146/P4hb/Atg5/Slc25a24/Pde8a/Ubqln1/Pycr1/Pycard/Prkg2/Ppif/Fut8/Akr1b3/Nol3/Stk39/Mmp9/Mapkap1/Trpv4/Fbxw7/Prkaa2/Selenos/Stk26/Sod2/Prkn/Ptgs2/Jak2/Srxn1/Epas1/Micu1/Slc12a6/Smpd3/Ccs/Vnn1/Fbxo7/Trpa1/Map3k5/Nfe2l1/Park7/Mt3/Mapk3/Hif1a/Oxr1/Aldh3b1/Xbp1/Nqo1/Mmp3/Ctnnb1/Mylk/Prdx1/Foxo1/Pink1/Prdx5/Atf4/Ermp1/Arntl/Pnpla8/Rcsd1/Bcl2/App/Pik3ca/Arl6ip5/Htra2/Slc1a1/…	68
GO:1901215	negative regulation of neuron death	58/2431	267/28943	1.40852e-11	9.1084e-10	5.2912e-10	Gba/Apoe/Agt/Hdgf/Pin1/Psmc1/Lrp1/Nenf/Mfn2/Nrbp2/Chmp4b/Optn/Smo/Ccnd1/Bcl2l1/Itpr1/Sod2/Prkn/Jak2/Ap2b1/Sorl1/Nos1/Hipk2/Msh2/Cpeb4/Vps35/Fbxo7/Slc23a2/Sncg/Bax/Retreg1/Unc5b/Gclm/Park7/Mt3/Hif1a/Ilk/Oxr1/Lgmn/Cd200/Esr1/Ctnnb1/Pink1/Ppt1/Glp1r/Bag1/Cx3cl1/Aars/Mef2c/Atf4/Bcl2/Hspd1/App/Pik3ca/Rhoa/Slc1a1/Wfs1/Atg7	58
GO:0048660	regulation of smooth muscle cell proliferation	46/2431	185/28943	1.43462e-11	9.18157e-10	5.33371e-10	Ralbp1/Apoe/Tgfbr2/Bmpr1a/Agt/Prkca/Nqo2/Myc/Pak1/Thbs1/Stat5b/Mfn2/Prkg1/Akr1b3/Mmp9/Gna12/Pdgfd/Sod2/Ptgs2/Efemp2/Jak2/Ctnnbip1/Itgb3/Smpd3/Il6ra/Tafa5/Ern1/Gper1/Park7/Hif1a/Ilk/Tgfb1/Hmgcr/Esr1/Ldlrap1/Mdm2/Ctnnb1/Gnai2/Hpgd/Tpm1/Cx3cl1/Mef2c/Pik3ca/Rhoa/Mef2d/Tcf7l2	46
GO:0090287	regulation of cellular response to growth factor stimulus	65/2431	318/28943	1.46117e-11	9.25608e-10	5.37699e-10	Fam20c/Emilin1/Ulk1/Fkbp8/Agt/Furin/Numa1/Sfrp5/Pin1/Fgfrl1/Chrdl2/Lrp1/Tob1/Thbs1/Chst11/Cd109/Htra1/Adamts3/Bambi/Myo1c/Lemd2/Cnmd/Myof/Brms1l/Ldlrad4/Sap30l/Veph1/Gpc1/Adamtsl2/Zbtb7a/Sorl1/Hipk2/Dkk1/Glg1/Cited2/Ptprf/Grem1/Wnt4/Dcn/Lats2/Slc9a6/Mt3/Chrdl1/Hif1a/Ilk/Skil/Fgfr1/Got1/Tgfb1/Xbp1/Runx2/Cidea/Crim1/Vsir/Stk11/Ctnnb1/Sost/Nog/Ptp4a3/Smoc2/Ccn1/Foxd1/Twsg1/Pdcd6/Tcf7l2	65
GO:0072001	renal system development	69/2431	348/28943	1.50148e-11	9.41534e-10	5.46951e-10	Kif26b/Rrm2b/Sox9/Agt/Gzf1/Sox8/Cc2d2a/Zbtb14/Anxa4/Hs3st3b1/Zmpste24/Myc/Tns2/Snx17/Foxc1/Smad9/Akr1b3/Cfh/Hs3st3a1/Smo/Mmp9/Pcnt/Zbtb16/Pdgfd/Arl3/Ap2b1/Ctnnbip1/Itgb3/Ret/Wnk4/Pdgfa/Il6ra/Commd5/Grem1/Klf15/Gcnt1/Cd44/Ahi1/Wnt4/Odc1/Pou3f3/Col4a4/Bax/Hoxb7/Aph1a/Ilk/Adamts6/Ppp3ca/Fgfr1/Rbp4/Tgfb1/Lrp4/Ttc8/Ctnnb1/Fmn1/Ptch1/Mef2c/Nog/Wwtr1/Myo1e/Irx3/Bmp6/Bcl2/Spp1/Rhoa/Cd24a/Foxd1/Wfs1/Enpp1	69
GO:1903008	organelle disassembly	36/2431	123/28943	1.54597e-11	9.47384e-10	5.50349e-10	Gba/Ulk1/Sqstm1/Wipi2/Gbf1/Atg5/Mfn2/Huwe1/Golga2/Optn/Ufc1/Fbxw7/Fis1/Prkaa2/Kif9/Prkn/Retreg2/Cdc37/Snx7/Srebf1/Gabarapl1/Tomm7/Fbxo7/Slc25a4/Retreg1/Slc25a5/Denr/Mrrf/Tspo/Hif1a/Becn1/Gabarapl2/Pink1/Chka/Htra2/Atg7	36
GO:0032869	cellular response to insulin stimulus	50/2431	212/28943	1.5461e-11	9.47384e-10	5.50349e-10	Sp1/Agt/Irs1/Prkca/Pck2/Insig2/Tns2/Pak1/Pdk4/Irs2/Uso1/Mfn2/Prkcz/Sesn3/Myo1c/Sgk1/Ptpre/Bcar3/Sorl1/Lpin3/Pid1/Rab31/Srebf1/Hdac9/Ptprf/Nucb2/Lpin1/Slc39a14/Echdc3/Plcb1/Bglap/Insig1/Atp2b1/Myo5a/Kank1/Xbp1/Grb14/Gnai2/Foxo1/Gpld1/Tbc1d4/Slc25a33/Irs3/Zbtb7b/Zfp106/Adipor1/Trib3/Inpp5k/Enpp1/Dnai1	50
GO:0006875	cellular metal ion homeostasis	79/2431	425/28943	1.55659e-11	9.47384e-10	5.50349e-10	Tmem165/Apoe/Plcd1/Slc41a1/Itpr3/Agt/Clstn1/Hps1/Pth1r/S100b/Prkca/Steap2/Atp1a2/Myc/Atg5/Ccdc47/Cnga1/Tgm2/Mcu/Mfn2/Nubp1/Cemip/Fth1/Sri/Tmem203/Nol3/Iscu/Casr/Atp1b3/Slc35g1/Vdr/Ttc7/Trpv4/Sgk1/Tmbim6/Fis1/Atp2c2/Atp6v1a/Fxyd1/Itpr1/Itpr2/P2rx7/Itgb3/Kcnma1/Micu1/Hfe/Atp1a1/Slc8b1/Nucb2/Herpud1/Slc39a14/Trpa1/Gper1/Aplp2/Bax/Mt3/Prnp/Hif1a/Slc39a8/Atp2b1/Immt/Myo5a/Fkbp1a/Tgfb1/Slc8a3/Chd7/Glp1…	79
GO:0001822	kidney development	67/2431	334/28943	1.71993e-11	1.03663e-09	6.02195e-10	Kif26b/Rrm2b/Sox9/Agt/Gzf1/Sox8/Cc2d2a/Zbtb14/Anxa4/Hs3st3b1/Zmpste24/Myc/Tns2/Snx17/Foxc1/Smad9/Akr1b3/Cfh/Hs3st3a1/Smo/Mmp9/Pcnt/Zbtb16/Pdgfd/Arl3/Ap2b1/Ctnnbip1/Itgb3/Ret/Wnk4/Pdgfa/Il6ra/Commd5/Grem1/Klf15/Gcnt1/Cd44/Ahi1/Wnt4/Odc1/Pou3f3/Col4a4/Bax/Hoxb7/Aph1a/Ilk/Adamts6/Ppp3ca/Fgfr1/Tgfb1/Lrp4/Ctnnb1/Fmn1/Ptch1/Mef2c/Nog/Wwtr1/Myo1e/Irx3/Bmp6/Bcl2/Spp1/Rhoa/Cd24a/Foxd1/Wfs1/Enpp1	67
GO:0032963	collagen metabolic process	36/2431	124/28943	2.00351e-11	1.19594e-09	6.94738e-10	Serpinh1/P3h4/Mmp12/Emilin1/Rcn3/P3h1/Id1/Errfi1/Larp6/Tns2/Serpine1/Mmp13/Adamts3/Fn1/Adam15/Fap/Fgfr3/Mmp9/Retreg2/Ihh/P2rx7/Smpd3/Il6ra/Ccn2/Mmp28/Wnt4/Retreg1/Hif1a/Cyp2j6/Got1/Tgfb1/Mmp3/Vsir/Prdx5/P3h2/Rgcc	36
GO:0072521	purine-containing compound metabolic process	86/2431	483/28943	2.09836e-11	1.24063e-09	7.20702e-10	Adcy2/Fam20c/Ndufb10/Guk1/Pfkm/Shmt2/Papss2/Atp1a2/Myc/Acly/Acot11/Pdk4/Nme1/Macrod1/Ndufb11/Hspa8/Pmvk/Cfh/Gale/Atp5g1/Npr2/Oxct2a/Khk/Ndufb7/Ak1/Nt5e/Atp5pb/Gart/Fis1/Prkaa2/Carmil1/Bcl2l1/Atp6v1a/Ldhd/Nudt5/Tkfc/Prkn/Ran/Mmut/Zbtb7a/P2rx7/Pid1/Nos1/Acot7/Mccc2/Slc25a13/Nudt2/Paics/Prxl2c/Atpsckmt/Nupr1/Ndufa8/Acadsb/Zbtb20/Acsl5/Tspo/Nos2/Hif1a/Ndufa2/Gucy2g/Tpi1/Hmgcs1/Tgfb1/Hint1/Prkag2/Adk/…	86
GO:0030433	ubiquitin-dependent ERAD pathway	29/2431	85/28943	2.27024e-11	1.32959e-09	7.72377e-10	Ubxn8/Tmem129/Ubqln2/Usp19/Dnajb12/Ube4b/Ccdc47/Ubqln1/Amfr/Calr/Selenos/Ubxn4/Calr3/Ube4a/Os9/Dnajc10/Herpud1/Erlin2/Man1b1/Eif2ak3/Canx/Nploc4/Dnajb2/Rnf103/Edem3/Erlec1/Wfs1/Rnf121/Hsp90b1	29
GO:0046486	glycerolipid metabolic process	73/2431	382/28943	2.40845e-11	1.39735e-09	8.11742e-10	Itpkc/Apoe/Plcd1/Cds2/Abhd12/Pla2g4a/Pigs/Mtmr10/Pck2/Insig2/Impa2/Mtmr3/Mppe1/Ptdss2/Prdx6/Socs2/Nr1h3/Capn2/Gpat3/Mttp/Ttc7/Ldlr/Scd1/Enpp2/Pnpla7/Bscl2/Sorl1/Lpin3/Lipg/Gal3st1/Slc22a4/Pcyt1a/Pdgfa/Serinc5/Srebf1/Abhd4/Pla2g7/Abhd2/Lpin1/Mtmr12/Thrb/Plcb1/Plaat1/Acsl5/Insig1/Avil/Pgap4/Inpp1/Becn1/Acsl1/Pip5k1c/Esr1/Ip6k3/Pigg/Gpld1/Chka/Pisd/Pitpnc1/Bpnt2/Lclat1/Agpat2/Apobr/Pi4k2a/Uvrag/Pnpl…	73
GO:0010506	regulation of autophagy	60/2431	285/28943	2.48252e-11	1.42699e-09	8.2896e-10	Kdm4a/Ulk1/Rragc/Trim8/Ubqln2/Zmpste24/Mtmr3/Atg5/Wdr24/Ubqln1/Epm2a/Pycard/Sesn3/Nrbp2/Chmp4b/Ctsa/Nod1/Optn/Smo/Mtdh/Ikbkg/Trim68/Fbxw7/Sesn1/Prkaa2/Prkn/Mid2/Bag3/Snx7/Srebf1/Fbxo7/Nupr1/Dcn/Tmem59/Slc25a4/Ormdl3/Trp53inp2/Slc25a5/Tspo/Mt3/Mapk3/Hif1a/Becn1/Dap/Xbp1/Plk2/Stk11/Foxo1/Gpr137/Pink1/Sec22b/Slc7a5/Fez2/Fbxl2/Uvrag/Bcl2/Trib3/Hspb8/Snx18/Atg7	60
GO:2001235	positive regulation of apoptotic signaling pathway	41/2431	156/28943	2.78133e-11	1.58408e-09	9.20214e-10	Ralbp1/Itm2c/Agt/Myc/Ppp2r1a/Thbs1/Pycard/Pak2/Pdia3/Trps1/Ei24/Nacc2/Fbxw7/Fis1/Rpl11/Jak3/Clu/Ctsh/Jak2/Taf6/Ret/Dapk3/Tpd52l1/Camk2b/Nupr1/Gper1/Bax/Ctnna1/Unc5b/Park7/Cyld/Eif2ak3/G0s2/Skil/Becn1/Runx3/Traf2/Spop/Timp3/Htra2/Cradd	41
GO:0098657	import into cell	55/2431	250/28943	2.80698e-11	1.58416e-09	9.20258e-10	Actb/Agt/Slc5a6/Steap2/Atp1a2/Flot1/Thbs1/Irs2/Slc7a1/Slc6a1/Iscu/Atp1b3/Slc12a4/Trpv4/Slc19a1/Prkn/Itgb3/Nos1/Neurl1b/Slc1a5/Hfe/Slc22a4/Atp1a1/Wnk4/Slc12a6/Lrrc8a/Smpd3/Slc43a2/Slc15a2/Slc29a1/Trpv2/Slc39a14/Slc9a6/Acsl5/Park7/Slc3a2/Prnp/Slc39a8/Ppp3ca/Slc9a2/Rbp4/Slc9a4/Slc8a3/Acsl1/Per2/Wnk1/Slc7a5/Kcnh2/Kcnk5/Slc6a6/Folr2/Arl6ip5/Slc1a1/Slc2a5/Slc24a2	55
GO:0001655	urogenital system development	74/2431	391/28943	2.8353e-11	1.58572e-09	9.21169e-10	Kif26b/Rrm2b/Sox9/Agt/Gzf1/Sox8/Cc2d2a/Zbtb14/Anxa4/Hs3st3b1/Zmpste24/Myc/Tns2/Snx17/Foxc1/Smad9/Akr1b3/Cfh/Hs3st3a1/Smo/Mmp9/Pcnt/Zbtb16/Pdgfd/Arl3/Ap2b1/Ctnnbip1/Itgb3/Ret/Wnk4/Pdgfa/Il6ra/Commd5/Grem1/Klf15/Gcnt1/Cd44/Ahi1/Wnt4/Odc1/Pou3f3/Col4a4/Bax/Hoxb7/Id4/Aph1a/Ilk/Adamts6/Ppp3ca/Fgfr1/Rbp4/Ar/Tgfb1/Lrp4/Ttc8/Esr1/Stk11/Ctnnb1/Fmn1/Ptch1/Tnc/Mef2c/Nog/Wwtr1/Myo1e/Irx3/Bmp6/Bcl2/Spp1/Rhoa/…	74
GO:0071496	cellular response to external stimulus	63/2431	308/28943	2.90176e-11	1.60841e-09	9.34346e-10	Gba/Ulk1/Sox9/Rragc/Srebf2/Vps41/Prr5/Wipi2/Fads1/Nim1k/Mir26a-1/Atp1a2/Mtmr3/Atg5/Wdr24/Pdk4/Piezo1/Slc38a3/Sesn3/Foxa2/Pdia3/Dcps/Vdr/Mmp9/Mapkap1/Sesn1/Prkaa2/Stk26/Asns/P2rx7/Usf2/Bag3/Nos1/Atp1a1/Srebf1/Gabarapl1/Nuak1/Cpeb4/Wnt4/Map3k5/Mapk3/Eif2ak3/Lars/Becn1/Dctpp1/Got1/Dap/Xbp1/Prkag2/Ldha/Gabarapl2/Ctnnb1/Foxo1/Chka/Prkag1/Pim1/Atf4/Bmp6/Bcl2/Foxa3/Cradd/Tcf7l2/Atg7	63
GO:0006888	endoplasmic reticulum to Golgi vesicle-mediated transport	35/2431	120/28943	3.28523e-11	1.80484e-09	1.04846e-09	Ergic3/Tmed3/Sar1a/Erp29/Lman2/Cope/Sec16a/Trappc6a/Mppe1/Trappc9/Uso1/Sec16b/Trappc2l/Nrbp2/Trip11/Golga2/Use1/Whamm/Sorl1/Ier3ip1/Sec23b/Insig1/Mia3/Tmed9/Arcn1/Tmed1/Lman1/Yipf4/Trappc4/Tmed2/Sec22b/Rangrf/Tmed10/Kdelr2/Pdcd6	35
GO:0048771	tissue remodeling	48/2431	203/28943	3.55502e-11	1.93593e-09	1.12461e-09	P3h4/Def8/Agt/Pth1r/Cspg4/Prkca/Lrp1/Atg5/Tnfsf11/Pdk4/Foxc1/Lrrk1/Nfkb1/Nol3/Tnfrsf11b/Acp5/Vdr/Fgfr3/Mmp9/Rab3d/Klf6/Ihh/P2rx7/Itgb3/Epas1/Thbs4/Siglec15/Timp1/Rab7/Grem1/Bax/Mitf/Nos2/Hif1a/Ppp3ca/Hoxa3/Tpp1/Mdm2/Ctnnb1/Gpr137/Abr/Chd7/Mef2c/Trf/Abcb1b/Spp1/Cd24a/Enpp1	48
GO:0019693	ribose phosphate metabolic process	82/2431	456/28943	3.67491e-11	1.98381e-09	1.15242e-09	Adcy2/Fam20c/Ndufb10/Guk1/Pfkm/Papss2/Tkt/Atp1a2/Myc/Acly/Acot11/Pdk4/Nme1/Ndufb11/Hspa8/Pmvk/Cfh/Gale/Atp5g1/Npr2/Oxct2a/Khk/Ndufb7/Ak1/Uck1/Rfk/Nt5e/Atp5pb/Gart/Fis1/Prkaa2/Bcl2l1/Atp6v1a/Ldhd/Nudt5/Tkfc/Prkn/Ran/Mmut/Zbtb7a/P2rx7/Pid1/Acot7/Mccc2/Slc25a13/Nudt2/Paics/Pygl/Prxl2c/Atpsckmt/Nupr1/Ndufa8/Acadsb/Zbtb20/Acsl5/Tspo/Hif1a/Ndufa2/Gucy2g/Tpi1/Hmgcs1/Tgfb1/Hint1/Prkag2/Adk/Pde4a/Acsl1/Hm…	82
GO:0033002	muscle cell proliferation	57/2431	266/28943	3.72582e-11	1.99396e-09	1.15832e-09	Ralbp1/Apoe/Tgfbr2/Bmpr1a/Agt/Prkca/Nqo2/Ccnd2/Myc/Pak1/Thbs1/Stat5b/Mfn2/Prkg1/Foxc1/Akr1b3/Nol3/Mmp9/Gna12/Pdgfd/Meis1/Sod2/Ptgs2/Efemp2/Jak2/Ctnnbip1/Itgb3/Smpd3/Il6ra/Cited2/Tafa5/Kcnk2/Ern1/Gper1/Park7/Hif1a/Ilk/Fgfr1/Rbp4/Tgfb1/Hmgcr/Esr1/Ldlrap1/Mdm2/Ctnnb1/Gnai2/Hpgd/Tpm1/Cx3cl1/Mef2c/Nog/Pim1/Pik3ca/Rhoa/Enpp1/Mef2d/Tcf7l2	57
GO:0009150	purine ribonucleotide metabolic process	78/2431	425/28943	3.98001e-11	2.11179e-09	1.22677e-09	Adcy2/Fam20c/Ndufb10/Guk1/Pfkm/Papss2/Atp1a2/Myc/Acly/Acot11/Pdk4/Nme1/Ndufb11/Hspa8/Pmvk/Cfh/Gale/Atp5g1/Npr2/Oxct2a/Khk/Ndufb7/Ak1/Nt5e/Atp5pb/Gart/Fis1/Prkaa2/Bcl2l1/Atp6v1a/Ldhd/Nudt5/Tkfc/Prkn/Ran/Mmut/Zbtb7a/P2rx7/Pid1/Acot7/Mccc2/Slc25a13/Nudt2/Paics/Prxl2c/Atpsckmt/Nupr1/Ndufa8/Acadsb/Zbtb20/Acsl5/Tspo/Hif1a/Ndufa2/Gucy2g/Tpi1/Hmgcs1/Tgfb1/Hint1/Prkag2/Adk/Pde4a/Acsl1/Hmgcr/Mvk/Ampd3/Nduf…	78
GO:0006163	purine nucleotide metabolic process	81/2431	449/28943	4.10107e-11	2.14802e-09	1.24781e-09	Adcy2/Fam20c/Ndufb10/Guk1/Pfkm/Papss2/Atp1a2/Myc/Acly/Acot11/Pdk4/Nme1/Ndufb11/Hspa8/Pmvk/Cfh/Gale/Atp5g1/Npr2/Oxct2a/Khk/Ndufb7/Ak1/Nt5e/Atp5pb/Gart/Fis1/Prkaa2/Bcl2l1/Atp6v1a/Ldhd/Nudt5/Tkfc/Prkn/Ran/Mmut/Zbtb7a/P2rx7/Pid1/Nos1/Acot7/Mccc2/Slc25a13/Nudt2/Paics/Prxl2c/Atpsckmt/Nupr1/Ndufa8/Acadsb/Zbtb20/Acsl5/Tspo/Nos2/Hif1a/Ndufa2/Gucy2g/Tpi1/Hmgcs1/Tgfb1/Hint1/Prkag2/Adk/Pde4a/Lacc1/Acsl1/Hmgc…	81
GO:0042326	negative regulation of phosphorylation	74/2431	394/28943	4.11749e-11	2.14802e-09	1.24781e-09	Gba/Apoe/Emilin1/Actb/Fkbp8/Agt/Dmtn/Sfrp5/Prkar2a/Dusp22/Prkca/Mir26a-1/Errfi1/Cnksr3/Chp1/Lrp1/Deptor/Ctdspl/Epm2a/Irs2/Pycard/Cd109/Prkcz/Lrrk1/Cdkn2c/Foxa2/Ldlrad4/Dvl1/Stap1/Prkn/Prkar1b/Gadd45a/Pik3ip1/Sorl1/Pid1/Nos1/Wnk4/Dkk1/Adarb1/Rabgef1/Dnajc10/Grem1/Fbxo7/Nupr1/Pwp1/Lats2/Gadd45g/Mvp/Bax/Park7/Prnp/Ilk/Smpd1/Dnajc3/Tgfb1/Xbp1/Dusp1/Slc8a3/Prkag2/Hmgcr/Pebp1/Ankle2/Dbndd2/Bag1/Cdk5rap…	74
GO:0030111	regulation of Wnt signaling pathway	64/2431	319/28943	4.81902e-11	2.49304e-09	1.44824e-09	Btrc/Pfdn5/Apoe/Sox9/Sfrp5/Rnf146/Pin1/Wif1/Ubac2/Lrp1/Pbxip1/2210016L21Rik/Daam2/Ruvbl2/Tpbg/Mcc/Lrrk1/Amfr/Jade1/Bambi/Rspo4/Nfkb1/Sema5a/Fgfr3/Notum/Otulin/Prkn/Ctnnbip1/Ccny/Wnt10b/Dapk3/Dkk1/Grem1/Klf15/Vps35/Map3k1/Mbd2/Csnk1g2/Wnt5b/Frmd8/Lats2/Siah2/Cyld/Ilk/Mdfi/Ccdc88c/Tgfb1/Kank1/Lrp4/Stk11/Ctnnb1/Foxo1/Sost/Nog/Wnk1/Barx1/Arntl/Wwtr1/Lef1/App/Dlx5/Lgr6/Frzb/Tcf7l2	64
GO:0045862	positive regulation of proteolysis	69/2431	357/28943	4.9823e-11	2.55621e-09	1.48494e-09	Gba/Casp9/Btrc/Rnf40/Apoe/Gsn/Rcn3/Ubqln2/Myc/Ubqln1/Meltf/Pycard/Fbxw8/Spon1/Hip1/Hspa8/Rhbdd1/Sumo3/Nod1/Dvl1/Nub1/Fbxw7/Fis1/Ift57/Prkn/Clu/Rad23a/Ctsh/Jak2/Ret/Myh9/Ccn2/Hip1r/Herpud1/Nupr1/Gper1/Aurkaip1/Tnip1/Bax/Map3k5/Ctsd/Eif2ak3/Aph1a/Lgmn/Rnf144b/Dap/Tbc1d10a/Zfand2a/Dnajb2/Plk2/Mdm2/Vsir/Mbp/Gpld1/Ccn1/Adra2a/Hspd1/App/Arl6ip5/Trib3/Rhoa/Htra2/Cradd/Slc1a1/Pdcd6/Laptm5/Uaca/Atg7/Dda1	69
GO:0016051	carbohydrate biosynthetic process	48/2431	205/28943	5.13126e-11	2.58983e-09	1.50447e-09	Ext2/Plcd1/Irs1/Pth1r/Maea/Pck2/Ddb1/Chst11/Epm2a/Irs2/Sirt7/C1qtnf3/Akr1b3/Nfkb1/Gfpt1/Fam3c/Mdh2/Nr3c1/Chst12/Smpd3/Slc39a14/Gper1/B3gnt2/Hif1a/Cyp2j6/Chst15/Tpi1/Rbp4/Ppp1r3c/Got1/Tgfb1/Per2/Stk11/Mdh1/Foxo1/St6galnac5/G6pc3/Pcx/Cd244a/Pgam1/Atf4/Aldoc/Pgd/Inpp5k/Nr1d1/St8sia6/Enpp1/Tcf7l2	48
GO:0046890	regulation of lipid biosynthetic process	48/2431	205/28943	5.13126e-11	2.58983e-09	1.50447e-09	Apoe/Srebf2/Agt/Scp2/Abca2/Pla2g4a/Insig2/Chp1/Pdk4/Stard4/Nr1h3/Capn2/Igfbp7/Nfkb1/Ldlr/Bscl2/Nr3c1/Ptgs2/Atp1a1/Pdgfa/Srebf1/Smpd3/Sec14l2/Lpin1/Wnt4/Erlin2/Gper1/Zbtb20/Ormdl3/Brca1/Acsl5/Insig1/Tspo/Fdps/Avil/Samd8/Avpr1a/Gpld1/Crebl2/Pcx/Acadvl/Ccn1/Scarb1/Bmp6/Trib3/Nr1d1/Tcf7l2/Atg7	48
GO:0043523	regulation of neuron apoptotic process	60/2431	290/28943	5.24089e-11	2.62383e-09	1.52422e-09	Ralbp1/Gba/Casp9/Apoe/Agt/Hdgf/Pin1/Nqo2/Grid2/Lrp1/Nrbp2/Optn/Fgfr3/Smo/Ccnd1/Fbxw7/Fis1/Bcl2l1/Sod2/Nr3c1/Prkn/Jak2/Kcnma1/Nos1/Hipk2/Msh2/Ptprf/Cpeb4/Nupr1/Bax/Retreg1/Unc5b/Gclm/Park7/Mt3/Prnp/Hif1a/Ilk/Oxr1/Lgmn/Pak3/Nqo1/Itga1/Esr1/Ctnnb1/Pink1/Ppt1/Glp1r/Bag1/Cx3cl1/Aars/Mef2c/Atf4/Bcl2/Hspd1/App/Pik3ca/Rhoa/Slc1a1/Wfs1	60
GO:0015833	peptide transport	64/2431	320/28943	5.5373e-11	2.75005e-09	1.59754e-09	Agt/Pfkm/Irs1/Lrp1/Osbp/Tnfsf11/Irs2/Mcu/Anxa5/Sidt2/Slc9b2/Sri/Foxa2/Casr/Oxct1/Myrip/Trpv4/Glud1/Prkn/Gpr68/Jak2/Nos1/Rasl10b/Hfe/Srebf1/Smpd3/Serp1/Slc8b1/Raf1/Nucb2/Ffar4/Sytl4/Ecrg4/Slc15a2/Abat/Rab11fip2/Cpe/Trpa1/Gper1/Dio2/Nos2/Park7/Adora1/Hif1a/Snx19/Sybu/Tbc1d1/Ppp3ca/Ptprn2/Rbp4/Myo5a/Hmgcr/Ica1/Per2/Chd7/Glp1r/Gpld1/Nadk/Arntl/Adra2a/Nr1d1/Tcf7l2/Atg7/Rapgef4	64
GO:0009991	response to extracellular stimulus	77/2431	420/28943	5.58982e-11	2.75409e-09	1.59989e-09	Gba/Apoe/Ulk1/Rragc/Srebf2/Bbs2/Vps41/Prr5/Wipi2/Fads1/Nim1k/Pck2/Mtmr3/Atg5/Nenf/Wdr24/Pdk4/Slc38a3/Cfh/Bcas3/Sesn3/Foxa2/Pdia3/Dcps/Stk39/Vdr/Mmp9/Mapkap1/Trpv4/Ldlr/Sesn1/Prkaa2/Oma1/Stk26/Sod2/Asns/Alpl/Sorl1/P2rx7/Usf2/Hfe/Wnk4/Srebf1/Gabarapl1/Nuak1/Nucb2/Cpeb4/Wnt4/Bglap/Bax/Map3k5/Mt3/Mapk3/Eif2ak3/Lars/Becn1/Dctpp1/Dap/Noct/Xbp1/Runx2/Prkag2/Ldha/Gabarapl2/Foxo1/Chka/Prkag1/Pim1/Atf4/Bmp…	77
GO:0009259	ribonucleotide metabolic process	80/2431	445/28943	6.44365e-11	3.14978e-09	1.82975e-09	Adcy2/Fam20c/Ndufb10/Guk1/Pfkm/Papss2/Atp1a2/Myc/Acly/Acot11/Pdk4/Nme1/Ndufb11/Hspa8/Pmvk/Cfh/Gale/Atp5g1/Npr2/Oxct2a/Khk/Ndufb7/Ak1/Uck1/Rfk/Nt5e/Atp5pb/Gart/Fis1/Prkaa2/Bcl2l1/Atp6v1a/Ldhd/Nudt5/Tkfc/Prkn/Ran/Mmut/Zbtb7a/P2rx7/Pid1/Acot7/Mccc2/Slc25a13/Nudt2/Paics/Prxl2c/Atpsckmt/Nupr1/Ndufa8/Acadsb/Zbtb20/Acsl5/Tspo/Hif1a/Ndufa2/Gucy2g/Tpi1/Hmgcs1/Tgfb1/Hint1/Prkag2/Adk/Pde4a/Acsl1/Hmgcr/Mvk/A…	80
GO:0061912	selective autophagy	28/2431	83/28943	6.78641e-11	3.29141e-09	1.91203e-09	Gba/Ulk1/Sqstm1/Wipi2/Gaa/Atg5/Ubqln1/Mfn2/Huwe1/Nod1/Optn/Ufc1/Prkn/Retreg2/Cdc37/Bag3/Snx7/Gabarapl1/Tomm7/Rab7/Slc25a4/Retreg1/Slc25a5/Mapk3/Becn1/Pink1/Htra2/Hspb8	28
GO:0033157	regulation of intracellular protein transport	51/2431	228/28943	7.71658e-11	3.71353e-09	2.15724e-09	Camk1/Ergic3/Nucb1/Sar1a/Dmtn/Nolc1/Xpo4/Ubac2/Chp1/Pak1/Epm2a/Sirt7/Oaz1/Cemip/Bcas3/Myo1c/Nol3/Sh3tc2/Arhgap44/Ei24/Smo/Tcaf2/Pcnt/Tpr/Fbxw7/Fis1/Ptgs2/Ran/Jak2/Sorl1/Camk4/Bag3/Os9/Srebf1/Tomm7/Gper1/Brca1/Insig1/Park7/Prnp/Tgfb1/Xbp1/Mdm2/Lcp1/Pink1/Erlec1/Inpp5k/Slc1a1/Tmem30a/Uaca/Tcf7l2	51
GO:0060351	cartilage development involved in endochondral bone morphogenesis	19/2431	40/28943	7.93436e-11	3.78896e-09	2.20106e-09	Serpinh1/Hspg2/Tgfbr2/Sox9/Comp/Zmpste24/Col27a1/Thbs3/Thbs1/Scube2/Col2a1/Col9a1/Mmp13/Trip11/Trpv4/Ihh/Smpd3/Matn1/Shox2	19
GO:0061035	regulation of cartilage development	26/2431	73/28943	8.10938e-11	3.84298e-09	2.23244e-09	Pkdcc/Sox9/Chadl/Prkg2/Trps1/Nkx3-2/Zbtb16/Efemp1/Rflna/Ihh/Pthlh/Smpd3/Glg1/Ccn2/Grem1/Thrb/Tgfb1/Runx2/Ctnnb1/Nog/Shox2/Ccn1/Bmp6/Loxl2/Rflnb/Frzb	26
GO:0001894	tissue homeostasis	59/2431	286/28943	8.54871e-11	4.02049e-09	2.33556e-09	Def8/Rcn3/Sox9/Bbs2/Col11a2/Comp/Pth1r/Pla2g4a/Prkca/Aldh1a1/Bbs1/Tnfsf11/Pdk4/Col2a1/Col9a1/Foxc1/Lrrk1/Poc1b/Akr1b3/Chmp4b/Tnfrsf11b/Acp5/Gcnt2/Stk39/Smo/Cytl1/Rab3d/Ptgs2/Ctsh/Ihh/P2rx7/Itgb3/Pthlh/Epas1/Cib2/Siglec15/Ccn2/Ptgs1/Rab7/Homer1/Spata7/Bax/Trp53inp2/Slc39a8/Rbp4/Tgfb1/Tpp1/Stk11/Ctnnb1/Gpr137/Muc5ac/Mbp/Prdx5/Trf/Wwtr1/Bcl2/Spp1/Slc1a1/Enpp1	59
GO:0001933	negative regulation of protein phosphorylation	67/2431	346/28943	8.68219e-11	4.05256e-09	2.35419e-09	Gba/Apoe/Emilin1/Actb/Fkbp8/Agt/Dmtn/Sfrp5/Prkar2a/Dusp22/Prkca/Mir26a-1/Errfi1/Cnksr3/Chp1/Lrp1/Deptor/Ctdspl/Epm2a/Pycard/Cd109/Prkcz/Lrrk1/Cdkn2c/Ldlrad4/Dvl1/Prkn/Prkar1b/Gadd45a/Sorl1/Pid1/Nos1/Wnk4/Dkk1/Adarb1/Rabgef1/Dnajc10/Grem1/Fbxo7/Pwp1/Lats2/Gadd45g/Mvp/Bax/Park7/Prnp/Ilk/Smpd1/Dnajc3/Tgfb1/Xbp1/Dusp1/Slc8a3/Prkag2/Hmgcr/Pebp1/Dbndd2/Bag1/Cdk5rap3/Tmed2/Nog/Wwtr1/Trib3/Inpp5k/Gadd45b…	67
GO:0032386	regulation of intracellular transport	66/2431	339/28943	9.4087e-11	4.3589e-09	2.53215e-09	Camk1/Ergic3/Nucb1/Dync1h1/Sar1a/Scp2/Numa1/Dmtn/Abca2/Ehd2/Nolc1/Xpo4/Lamp1/Ubac2/Chp1/Pak1/Epm2a/Sirt7/Oaz1/Cemip/Map2/Bcas3/Myo1c/Nol3/Sh3tc2/Arhgap44/Ei24/Smo/Tcaf2/Use1/Pcnt/Tpr/Fbxw7/Fis1/Ptgs2/Ran/Jak2/Sorl1/Camk4/Bag3/Os9/Srebf1/Tomm7/Vps35/Anxa2/Gper1/Brca1/Insig1/Park7/Mapk3/Prnp/Arfip1/Tgfb1/Xbp1/Msn/Ldlrap1/Mdm2/Stk11/Lcp1/Pink1/Erlec1/Inpp5k/Slc1a1/Tmem30a/Uaca/Tcf7l2	66
GO:0042176	regulation of protein catabolic process	68/2431	355/28943	1.034e-10	4.75485e-09	2.76216e-09	Gba/Btrc/Rnf40/Apoe/Sox9/Sgsm3/Furin/Ubqln2/Abca2/Pin1/Usp19/Lrp1/Ubqln1/Ddb1/Epm2a/Oaz1/Fbxw8/Rhbdd1/Ctsa/Gna12/Ldlr/Dvl1/Nub1/Fbxw7/Psmd2/Rpl11/Prkn/Clu/Rad23a/Sorl1/Wnt10b/Hfe/Timp1/Serpine2/Rab7/Herpud1/Vps35/Nupr1/Anxa2/Odc1/Nfe2l1/Nos2/Park7/Atraid/Rnf144b/Nqo1/Zfand2a/Dnajb2/Hmgcr/Plk2/Msn/Ubxn2a/Gabarapl2/Mdm2/Foxo1/Gpld1/Cdk5rap3/Sec22b/Ptpn3/Arntl/Hsp90aa1/Ndfip1/Adra2a/App/Timp3/Trib3/…	68
GO:0008654	phospholipid biosynthetic process	50/2431	223/28943	1.07808e-10	4.92112e-09	2.85875e-09	Itpkc/Cds2/Scp2/Abca2/Pla2g4a/Agpat4/Pigs/Impa2/Chp1/Mppe1/Osbp/Ptdss2/Socs2/Capn2/Gpat3/Pmvk/Dhdds/Ttc7/Bscl2/Pcyt1a/Pdgfa/Serinc5/Abhd4/Lpin1/Abca8b/Ormdl3/Acsl5/Fdps/Samd8/Sgms2/Hmgcs1/Pgap4/Inpp1/Becn1/Pip5k1c/Mvk/Ip6k3/Pigg/Chka/Pisd/Bpnt2/Lclat1/Agpat2/Pcx/Pi4k2a/Uvrag/Pik3ca/Pla2g5/Cds1/Pigk	50
GO:0031589	cell-substrate adhesion	70/2431	371/28943	1.11293e-10	5.04314e-09	2.92963e-09	Tmem8b/Mmp12/Emilin1/Nid2/Agt/Dmtn/Dusp22/Epdr1/Actg1/Megf9/P4hb/Vit/Lrp1/Ccdc80/Itgb5/Lamc3/Thbs1/Itga10/Meltf/Serpine1/Prkcz/Smoc1/Myoc/Fn1/Bcas3/Rpl29/Adam15/Rsu1/Calr/Gcnt2/Actn4/Carmil1/Ecm2/Enpp2/Utrn/Whamm/Bcl6/Efemp2/Jak2/Iqgap1/Itgb3/Ntn4/Prex1/Sdc4/Dapk3/Fndc3b/Ccn2/Grem1/Wnt4/Lims1/Emp2/Ilk/Mia/Kank1/Itga1/Clasp2/Ctnnb1/Fmn1/Dmp1/Rhod/Ntng2/Fermt2/Micall2/Smoc2/Ccn1/Lims2/Edil3/Bcl2/Sp…	70
GO:0031668	cellular response to extracellular stimulus	53/2431	245/28943	1.23709e-10	5.52507e-09	3.20959e-09	Gba/Ulk1/Rragc/Srebf2/Vps41/Prr5/Wipi2/Fads1/Nim1k/Mtmr3/Atg5/Wdr24/Pdk4/Slc38a3/Sesn3/Foxa2/Pdia3/Dcps/Vdr/Mmp9/Mapkap1/Sesn1/Prkaa2/Stk26/Asns/P2rx7/Usf2/Srebf1/Gabarapl1/Nuak1/Cpeb4/Wnt4/Map3k5/Mapk3/Eif2ak3/Lars/Becn1/Dctpp1/Dap/Xbp1/Prkag2/Ldha/Gabarapl2/Foxo1/Chka/Prkag1/Pim1/Atf4/Bmp6/Bcl2/Foxa3/Tcf7l2/Atg7	53
GO:0072593	reactive oxygen species metabolic process	53/2431	245/28943	1.23709e-10	5.52507e-09	3.20959e-09	Tgfbr2/Agt/Nqo2/Gbf1/Atg5/Thbs1/Pdk4/Dcxr/Cybb/Prdx6/Mfn2/Atp5g1/Acp5/Rfk/Ccn6/Sesn1/Sod2/Prkn/Gadd45a/P2rx7/Pid1/Prex1/Eif5a/Gpx3/Ccs/Ccn2/Brca1/Tspo/Nos2/Park7/Mt3/Hif1a/Becn1/Rab27a/Tgfb1/Nqo1/Mmp3/Gnai2/Prdx1/Foxo1/Pink1/Pon3/Prdx5/Slc25a33/Ncf1/Ccn1/Bcl2/Hspd1/App/Rhoa/Prdx6b/Slc1a1/Sod3	53
GO:0006520	cellular amino acid metabolic process	55/2431	260/28943	1.36724e-10	6.06273e-09	3.52193e-09	Thnsl2/Adi1/Acad8/Shmt2/Gstz1/Dglucy/Aldh1a1/Pycr1/Plod2/Thap4/Gfpt1/Vars2/Gatb/Asrgl1/Gpt2/Gart/Glud1/Dbt/Asns/Mmut/Aldh4a1/Nos1/Mccc2/Aldh18a1/Cth/Oat/Cdo1/Abat/Acadsb/Odc1/Gars/Bckdk/Psph/Nos2/Gclm/Park7/Slc39a8/Lars/Qdpr/Ddo/Got1/Spr/Aspg/Fah/Aldh6a1/Aldh5a1/Gfpt2/Adhfe1/Aars/Atf4/Bcat1/Nars/Kyat3/Bckdhb/Sdsl	55
GO:0007033	vacuole organization	46/2431	197/28943	1.41703e-10	6.23893e-09	3.62428e-09	Gba/Tmem165/Rab1b/Chmp1a/Ulk1/Hps1/Ubqln2/Wipi2/Chmp2a/Gaa/Mtmr3/Atg5/Ubqln1/Epm2a/Mfn2/Hspa8/Chmp4b/Stx12/P2rx7/Bag3/Snx7/Gabarapl1/Rab7/Vps35/Chmp3/Nupr1/Atg16l2/Trp53inp2/Ctsd/Mt3/Becn1/Hexa/Tpp1/Ubxn2a/Gabarapl2/Naglu/Pink1/Ppt1/Sec22b/Fez2/Synpo2/Tmem106b/Pla2g5/Laptm5/Snx18/Atg7	46
GO:0051648	vesicle localization	48/2431	211/28943	1.48994e-10	6.48307e-09	3.76611e-09	Dync1h1/Sar1a/Dctn1/Dctn2/Trak2/Chmp2a/Sec16a/Trappc6a/Gbf1/Chp1/Myo6/Trappc9/Uso1/Prkcz/Sec16b/Trappc2l/Map2/Shroom2/Myo1c/Trip11/Ikbkg/Actn4/Myrip/Bcl2l1/Kif1b/Prkn/Mlph/Sdc4/Smpd3/Rab17/Rab7/Dync1i1/Ahi1/Sybu/Tmed9/Myo5a/Rab27a/Clasp2/Kif13a/Stk11/Ctnnb1/Trappc4/Tmed10/Myo1e/Myo1d/Syn2/Pdcd6/Tcf7l2	48
GO:0006029	proteoglycan metabolic process	29/2431	91/28943	1.49336e-10	6.48307e-09	3.76611e-09	Ext2/Chpf2/Cant1/Hs3st3b1/Xylt1/Chst11/Acan/Col2a1/Chpf/Ids/Fam20b/Hs3st3a1/B4galt7/Cytl1/Gpc1/Hgsnat/Ihh/Chst12/Col11a1/Dcn/Chst7/Pxylp1/Ctnnb1/Naglu/Ugdh/Bpnt2/Csgalnact2/Glce/Tcf7l2	29
GO:0010876	lipid localization	82/2431	470/28943	1.72497e-10	7.43656e-09	4.32e-09	Gba/Osbpl5/Apoe/Pla2g2c/Cds2/Srebf2/Agt/Scp2/Furin/Abca2/Pla2g4a/Fto/Osbpl1a/Slc10a3/Slc43a3/Lrp1/Osbp/Tnfsf11/Thbs1/Stard4/Irs2/Stat5b/Mfn2/Tex2/Nr1h3/Cyp2j5/Stx12/Mttp/Ldlr/Fis1/Xkr5/Slco2b1/Bscl2/Ptgs2/Atp10a/P2rx7/Itgb3/Plscr4/Cry2/Esyt2/Lipg/Osbpl9/Wnk4/Repin1/Nucb2/Hdlbp/Ecrg4/Abca8b/Anxa2/Triap1/Pctp/Acsl5/Stoml1/Tspo/Nos2/Rbp4/Prelid3b/Hexa/Acsl1/Cidea/Ldlrap1/Stard10/Pitpnc1/Ptch1/Apobr/…	82
GO:0043161	proteasome-mediated ubiquitin-dependent protein catabolic process	78/2431	438/28943	1.77221e-10	7.58751e-09	4.40769e-09	Gba/Btrc/Ubxn8/Tmem129/Ubqln2/Maea/Psmc1/Fbxl16/Usp19/Dnajb12/Ube4b/Ccdc47/Ubqln1/Ddb1/Epm2a/Fbxw8/Huwe1/Ascc2/Amfr/Calr/Gna12/Dvl1/Nub1/Fbxw7/Psmd2/Anapc5/Selenos/Rpl11/Wwp2/Ubxn4/Prkn/Clu/Rad23a/Psmb3/Dcaf11/Calr3/Wnt10b/Hfe/Ube4a/Klhl42/Os9/Herc2/Dnajc10/Herpud1/Ecrg4/Erlin2/Fbxl8/Man1b1/Siah2/Park7/Eif2ak3/Canx/Rnf34/Nploc4/Rnf144b/Fbxo4/Zfand2a/Dnajb2/Plk2/Ubxn2a/Rnf103/Edem3/Spsb1/Mdm2/Ctnn…	78
GO:1901605	alpha-amino acid metabolic process	44/2431	185/28943	1.87721e-10	7.98199e-09	4.63685e-09	Thnsl2/Adi1/Shmt2/Gstz1/Dglucy/Pycr1/Plod2/Thap4/Gfpt1/Asrgl1/Gpt2/Gart/Glud1/Asns/Mmut/Aldh4a1/Nos1/Mccc2/Aldh18a1/Cth/Oat/Cdo1/Acadsb/Odc1/Bckdk/Psph/Nos2/Gclm/Park7/Slc39a8/Qdpr/Ddo/Got1/Spr/Aspg/Fah/Aldh6a1/Aldh5a1/Gfpt2/Adhfe1/Atf4/Bcat1/Kyat3/Sdsl	44
GO:0001667	ameboidal-type cell migration	82/2431	471/28943	1.91981e-10	8.1076e-09	4.70982e-09	Mmp12/Sp1/Sparc/Atoh8/Megf8/Apoe/Tgfbr2/Sox9/Agt/Dmtn/Ric8a/Sox8/Irs1/Prkca/Daam2/Pak1/Thbs1/Irs2/Amotl2/Serpine1/Tpbg/Fut8/Mcc/Fn1/Bcas3/Calr/Fap/Sema5a/Smo/Mmp9/Syde1/Gna12/Coro1b/Fbxw7/Enpp2/Ptgs2/Adipor2/Ctsh/Gadd45a/Iqgap1/Sema3d/Itgb3/Srpx2/Sdc4/Mapre2/Ret/Hdac9/Fndc3b/Timp1/Myh9/Sash1/Grem1/Dcn/Nrtn/Anln/Emp2/Hif1a/Ilk/Mia3/Lgmn/Fgfr1/Pak3/Tgfb1/Kank1/Dnaja4/Clasp2/Plk2/Sema7a/Iqsec1/Gpld1…	82
GO:0062013	positive regulation of small molecule metabolic process	42/2431	172/28943	2.00389e-10	8.40552e-09	4.88289e-09	Plcd1/Srebf2/Agt/Scp2/Irs1/Pth1r/Pla2g4a/Myc/Ddb1/Stard4/Irs2/Nr1h3/Prkaa2/Bcl2l1/Clybl/Prkn/Ptgs2/P2rx7/Pid1/Nos1/Srebf1/Sec14l2/Prxl2c/Nucb2/Wnt4/Gper1/Zbtb20/Acsl5/Nos2/Fdps/Park7/Hif1a/Cyp2j6/Avpr1a/Stk11/Foxo1/Gpld1/Cd244a/Bmp6/App/Nr1d1/Tcf7l2	42
GO:0031669	cellular response to nutrient levels	48/2431	213/28943	2.10184e-10	8.75721e-09	5.08719e-09	Gba/Ulk1/Rragc/Srebf2/Vps41/Prr5/Wipi2/Fads1/Nim1k/Mtmr3/Atg5/Wdr24/Pdk4/Slc38a3/Sesn3/Foxa2/Pdia3/Dcps/Vdr/Mapkap1/Sesn1/Prkaa2/Stk26/Asns/Usf2/Srebf1/Gabarapl1/Nuak1/Cpeb4/Wnt4/Map3k5/Mapk3/Eif2ak3/Lars/Becn1/Dap/Xbp1/Prkag2/Gabarapl2/Foxo1/Chka/Prkag1/Pim1/Atf4/Bcl2/Foxa3/Tcf7l2/Atg7	48
GO:0060828	regulation of canonical Wnt signaling pathway	53/2431	249/28943	2.31725e-10	9.59033e-09	5.57116e-09	Btrc/Pfdn5/Apoe/Sox9/Sfrp5/Rnf146/Pin1/Ubac2/Daam2/Ruvbl2/Tpbg/Mcc/Lrrk1/Amfr/Jade1/Bambi/Nfkb1/Sema5a/Fgfr3/Notum/Otulin/Prkn/Ctnnbip1/Ccny/Wnt10b/Dapk3/Dkk1/Grem1/Vps35/Map3k1/Csnk1g2/Wnt5b/Frmd8/Lats2/Siah2/Cyld/Ilk/Ccdc88c/Tgfb1/Kank1/Lrp4/Stk11/Ctnnb1/Foxo1/Sost/Nog/Wnk1/Arntl/Wwtr1/App/Dlx5/Frzb/Tcf7l2	53
GO:0050900	leukocyte migration	71/2431	385/28943	2.37101e-10	9.74784e-09	5.66266e-09	Gba/Emilin1/Wdr1/Lgals3/Ppib/Ccl9/Prkca/Gbf1/Myo9b/Tnfsf11/Thbs1/Mcu/Pycard/Stat5b/Il17b/Serpine1/Rpl13a/Cd9/Cxcl2/Calr/Stk39/Mmp9/Cd99l2/Msmp/Trpv4/Pdgfd/Stap1/Vav3/Padi2/Itgb3/Thbs4/Prex1/Smpd3/Slc8b1/Pla2g7/Rabgef1/Grem1/Golph3/Gcnt1/Mmp28/Ecm1/Plcb1/Mapk3/Adora1/Mia3/Jam2/Lgmn/Mcoln2/Arhgef5/Tgfb1/Dusp1/Itga1/Msn/Cd200/Dock8/Abr/Dapk2/Mtus1/Swap70/Cx3cl1/Sbds/Wnk1/Pde4b/App/Fut4/Spp1/Rhoa/Cd2…	71
GO:0055074	calcium ion homeostasis	63/2431	324/28943	2.63248e-10	1.07516e-08	6.24576e-09	Tmem165/Apoe/Plcd1/Itpr3/Clstn1/Pth1r/S100b/Prkca/Atg5/Ccdc47/Cnga1/Tgm2/Tnfsf11/Mcu/Mfn2/Cemip/Sri/Tmem203/Nol3/Casr/Slc35g1/Vdr/Fgfr3/Nt5e/Trpv4/Tmbim6/Fis1/Atp2c2/Fxyd1/Itpr1/Itpr2/Alpl/P2rx7/Itgb3/Pthlh/Micu1/Cib2/Wnk4/Slc8b1/Ank/Nucb2/Herpud1/Trpa1/Gper1/Bax/Atp2b1/Fgfr1/Immt/Myo5a/Fkbp1a/Tgfb1/Slc8a3/Chd7/Glp1r/Cx3cl1/Atf4/Bcl2/App/Spp1/Smdt1/Wfs1/Enpp1/Slc24a2	63
GO:0010959	regulation of metal ion transport	80/2431	458/28943	2.71164e-10	1.10025e-08	6.39153e-09	Lgals3/Agt/S100a1/Atp1a2/Cnksr3/Chp1/Atg5/Ubqln1/Fxyd6/Ehd3/Gramd2/Cemip/Serpine1/Usp2/Sri/Cracr2b/Nol3/Iscu/Casr/Atp1b3/Stk39/Vdr/Ahnak/Fxyd2/Sgk1/Tmbim6/Atp2c2/Wwp2/Fxyd3/Fxyd1/Itpr1/Jak3/Ptgs2/P2rx7/Itgb3/Nos1/Hspa2/Hfe/Atp1a1/Wnk4/Slc8b1/Serpine2/Homer1/Trpv2/Gper1/Plcb1/Plp1/Bax/Stoml1/Tspo/Prnp/Adora1/Atp2b1/Ppp3ca/Myo5a/Fkbp1a/Tgfb1/Snta1/Scn1b/Akap7/Ctnnb1/Gnai2/Mylk/Chd7/Glp1r/Mllt6/Cx3c…	80
GO:0045444	fat cell differentiation	55/2431	265/28943	2.90198e-10	1.16984e-08	6.79576e-09	Zbtb7c/Sort1/Bbs2/Sdf4/Sox8/Wif1/Gdf10/Fto/Bbs1/Rorc/Ccnd1/Trpv4/Zbtb16/Scd1/Bscl2/Sod2/Ptgs2/Zbtb7a/Wnt10b/Srebf1/Fndc3b/Nucb2/Ffar4/Lpin1/Wnt5b/Gper1/Plcb1/Tmem120a/Retreg1/Insig1/Id4/Dio2/Eif2ak3/Tgfb1/Noct/Xbp1/Atf5/Ttc8/Per2/Foxo1/Aldh6a1/Crebl2/Fermt2/Zbtb7b/Pim1/Grk5/Nudt7/Arntl/Wwtr1/Trib3/Nr1d1/Cds1/Frzb/Enpp1/Tcf7l2	55
GO:0031667	response to nutrient levels	71/2431	387/28943	3.00656e-10	1.20418e-08	6.99524e-09	Gba/Apoe/Ulk1/Rragc/Srebf2/Bbs2/Vps41/Prr5/Wipi2/Fads1/Nim1k/Pck2/Mtmr3/Atg5/Nenf/Wdr24/Pdk4/Slc38a3/Cfh/Bcas3/Sesn3/Foxa2/Pdia3/Dcps/Stk39/Vdr/Mapkap1/Trpv4/Ldlr/Sesn1/Prkaa2/Oma1/Stk26/Sod2/Asns/Alpl/Sorl1/Usf2/Hfe/Wnk4/Srebf1/Gabarapl1/Nuak1/Nucb2/Cpeb4/Wnt4/Bglap/Bax/Map3k5/Mt3/Mapk3/Eif2ak3/Lars/Becn1/Dap/Xbp1/Runx2/Prkag2/Gabarapl2/Foxo1/Chka/Prkag1/Pim1/Atf4/Bcl2/Spp1/Foxa3/Enpp1/Bckdhb/Tc…	71
GO:0072006	nephron development	40/2431	161/28943	3.07348e-10	1.22309e-08	7.10508e-09	Kif26b/Sox9/Agt/Gzf1/Sox8/Hs3st3b1/Myc/Foxc1/Cfh/Hs3st3a1/Smo/Pdgfd/Ctnnbip1/Itgb3/Ret/Wnk4/Il6ra/Commd5/Grem1/Klf15/Cd44/Ahi1/Wnt4/Pou3f3/Col4a4/Hoxb7/Ilk/Ppp3ca/Tgfb1/Ctnnb1/Fmn1/Ptch1/Mef2c/Nog/Wwtr1/Myo1e/Irx3/Bcl2/Cd24a/Foxd1	40
GO:0034599	cellular response to oxidative stress	56/2431	273/28943	3.19773e-10	1.26443e-08	7.34523e-09	Ralbp1/Tmem161a/Rnf146/P4hb/Slc25a24/Pde8a/Ubqln1/Pycr1/Ppif/Fut8/Akr1b3/Nol3/Mmp9/Mapkap1/Fbxw7/Prkaa2/Selenos/Stk26/Sod2/Prkn/Jak2/Srxn1/Epas1/Smpd3/Ccs/Vnn1/Fbxo7/Trpa1/Map3k5/Nfe2l1/Park7/Mt3/Mapk3/Hif1a/Oxr1/Aldh3b1/Xbp1/Nqo1/Mmp3/Ctnnb1/Prdx1/Foxo1/Pink1/Prdx5/Atf4/Ermp1/Arntl/Pnpla8/Bcl2/App/Arl6ip5/Htra2/Slc1a1/Sod3/Uaca/Atg7	56
GO:0042060	wound healing	70/2431	380/28943	3.33033e-10	1.30852e-08	7.60141e-09	Fkbp10/Mmp12/Apoe/Chmp1a/BC004004/Arhgef19/Dmtn/Hps1/Comp/Pla2g4a/Prkca/Actg1/Papss2/Chmp2a/Pak1/Thbs1/Anxa5/Cd109/Serpine1/Prkg1/Cfh/Fn1/Cd9/Chmp4b/Myof/Foxa2/Ahnak/Coro1b/Adipor2/Jak2/Itgb3/Sdc4/Pdgfa/Il6ra/Fgfr1op2/Timp1/Myh9/Serpine2/Tafa5/Sytl4/Cd44/Map3k1/Abat/Anxa2/Dst/Wnt4/Hif1a/F13a1/Mia3/Smpd1/F8/Rab27a/Tgfb1/F5/Kank1/Xbp1/Clasp2/Hmgcr/Pip5k1c/Mylk/Tpm1/Anxa8/Fermt2/Cx3cl1/Cd151/Nog/Smo…	70
GO:0034504	protein localization to nucleus	62/2431	320/28943	4.22905e-10	1.65119e-08	9.59201e-09	Tor1b/Mmp12/Ddx5/Sqstm1/Sox9/Trim8/Agt/Hdgf/Pin1/Irs1/Nolc1/Sun2/Chp1/Syne1/Epm2a/Hspa8/Tor1aip1/Mepce/Sumo3/Calr/Ei24/Smo/Tpr/Dvl1/Zbtb16/Rpl11/Ptgs2/Tbrg1/Ran/Jak2/Txnip/Zbtb7a/Bag3/Cry2/Tmco6/Wrap53/Dclk3/Chchd10/Tmem98/Lats2/Gper1/Ormdl3/Brca1/Ctnna1/Hikeshi/Park7/Eif2ak3/Ppp3ca/Fbxo4/Tgfb1/Xbp1/Mdm2/Stk11/Cdkl5/Cdk5rap3/Fermt2/Rangrf/Arntl/Wwtr1/App/Larp7/Uaca	62
GO:0019318	hexose metabolic process	53/2431	253/28943	4.26628e-10	1.65532e-08	9.61598e-09	Pofut2/Fuca1/Pfkm/Irs1/Maea/Zmpste24/Pck2/Aldh1a1/Myc/Rorc/Ddb1/Pdk4/Dcxr/Irs2/Sirt7/C1qtnf3/Akr1b3/Gale/Foxa2/Khk/Oma1/Fam3c/Tkfc/Mdh2/Nr3c1/Prkn/Serp1/Fgl1/Slc39a14/Bckdk/Nfe2l1/Hif1a/Cyp2j6/Chst15/Ganc/Tpi1/Rbp4/Man2b2/Ldha/Per2/Stk11/Mdh1/Galm/Foxo1/Gpld1/G6pc3/Pcx/Pgam1/Atf4/Aldoc/Adipor1/Pik3ca/Tcf7l2	53
GO:0001958	endochondral ossification	17/2431	35/28943	5.08422e-10	1.93867e-08	1.1262e-08	Hspg2/Col2a1/Mmp13/Foxc1/Nab1/Col10a1/Alpl/Pthlh/Smpd3/Runx2/Phospho1/Bpnt2/Mef2c/Bmp6/Dlx5/Enpp1/Mef2d	17
GO:0036075	replacement ossification	17/2431	35/28943	5.08422e-10	1.93867e-08	1.1262e-08	Hspg2/Col2a1/Mmp13/Foxc1/Nab1/Col10a1/Alpl/Pthlh/Smpd3/Runx2/Phospho1/Bpnt2/Mef2c/Bmp6/Dlx5/Enpp1/Mef2d	17
GO:0000422	autophagy of mitochondrion	27/2431	84/28943	5.1215e-10	1.93867e-08	1.1262e-08	Gba/Ulk1/Sqstm1/Wipi2/Atg5/Mfn2/Huwe1/Optn/Fbxw7/Fis1/Prkn/Cdc37/Snx7/Srebf1/Gabarapl1/Tomm7/Fbxo7/Slc25a4/Retreg1/Slc25a5/Tspo/Hif1a/Becn1/Gabarapl2/Pink1/Htra2/Atg7	27
GO:0061726	mitochondrion disassembly	27/2431	84/28943	5.1215e-10	1.93867e-08	1.1262e-08	Gba/Ulk1/Sqstm1/Wipi2/Atg5/Mfn2/Huwe1/Optn/Fbxw7/Fis1/Prkn/Cdc37/Snx7/Srebf1/Gabarapl1/Tomm7/Fbxo7/Slc25a4/Retreg1/Slc25a5/Tspo/Hif1a/Becn1/Gabarapl2/Pink1/Htra2/Atg7	27
GO:0002791	regulation of peptide secretion	51/2431	240/28943	5.34392e-10	2.01061e-08	1.16799e-08	Pfkm/Irs1/Lrp1/Osbp/Tnfsf11/Irs2/Mcu/Anxa5/Sidt2/Slc9b2/Sri/Foxa2/Casr/Oxct1/Myrip/Glud1/Prkn/Gpr68/Jak2/Nos1/Rasl10b/Hfe/Srebf1/Serp1/Slc8b1/Nucb2/Ffar4/Sytl4/Ecrg4/Abat/Trpa1/Gper1/Nos2/Adora1/Hif1a/Sybu/Tbc1d1/Ppp3ca/Rbp4/Hmgcr/Ica1/Per2/Chd7/Glp1r/Gpld1/Nadk/Arntl/Adra2a/Nr1d1/Tcf7l2/Atg7	51
GO:2001236	regulation of extrinsic apoptotic signaling pathway	40/2431	164/28943	5.56348e-10	2.08061e-08	1.20865e-08	Hmgb2/Itm2c/Lgals3/Agt/Deptor/Ppp2r1a/Thbs1/Col2a1/Pycard/Serpine1/Pak2/Pdia3/Nol3/Trps1/Bcl2l1/Jak3/Ret/Dapk3/Raf1/Gper1/Siah2/Brca1/Ctnna1/Acsl5/Unc5b/Gclm/Park7/Cyld/G0s2/Sgk3/Rnf34/Skil/Fgfr1/Ar/Runx3/Traf2/Cx3cl1/Bcl2/Timp3/Htra2	40
GO:0098739	import across plasma membrane	45/2431	198/28943	5.70319e-10	2.11226e-08	1.22704e-08	Agt/Slc5a6/Steap2/Atp1a2/Thbs1/Irs2/Slc7a1/Slc6a1/Iscu/Atp1b3/Slc12a4/Trpv4/Slc19a1/Slc1a5/Hfe/Slc22a4/Atp1a1/Wnk4/Slc12a6/Lrrc8a/Slc43a2/Slc15a2/Trpv2/Slc39a14/Slc9a6/Acsl5/Slc3a2/Prnp/Slc39a8/Ppp3ca/Slc9a2/Slc9a4/Slc8a3/Acsl1/Per2/Wnk1/Slc7a5/Kcnh2/Kcnk5/Slc6a6/Folr2/Arl6ip5/Slc1a1/Slc2a5/Slc24a2	45
GO:0052548	regulation of endopeptidase activity	67/2431	361/28943	5.71617e-10	2.11226e-08	1.22704e-08	Serpinh1/Casp9/Serpina1d/Cst3/Serpina1a/Gsn/Serpinb6a/Agt/Furin/Myc/Thbs1/Pycard/Serpine1/Hip1/Dhcr24/Pak2/Nol3/Nod1/Mmp9/Fis1/Serpina1c/Ift57/Serpina1b/Ptgs2/Jak2/Sorl1/Ret/Serpinb9/Cast/Timp1/Serpine2/Ccn2/Hip1r/Herpud1/Cd44/Triap1/Gper1/Siah2/Bax/Map3k5/Ctsd/Park7/Mt3/Serpina1e/Eif2ak3/Aph1a/Rnf34/Lgmn/Dap/Tbc1d10a/Mdm2/Vsir/Mbp/Anxa8/Tmed10/Ccn1/Hspd1/App/Arl6ip5/Timp3/Rhoa/Htra2/Cradd/Slc1a1…	67
GO:0072009	nephron epithelium development	33/2431	120/28943	6.49348e-10	2.3853e-08	1.38565e-08	Kif26b/Sox9/Agt/Gzf1/Sox8/Hs3st3b1/Myc/Foxc1/Hs3st3a1/Smo/Ctnnbip1/Wnk4/Commd5/Grem1/Klf15/Cd44/Ahi1/Wnt4/Pou3f3/Hoxb7/Ilk/Tgfb1/Ctnnb1/Fmn1/Ptch1/Mef2c/Nog/Wwtr1/Myo1e/Irx3/Bcl2/Cd24a/Foxd1	33
GO:0071900	regulation of protein serine/threonine kinase activity	65/2431	347/28943	6.93911e-10	2.534e-08	1.47204e-08	Gba/Camk1/Apoe/Actb/Erp29/Agt/Bccip/Sfrp5/Prkar2a/Ccnd2/Tnfsf11/Pak1/Cab39/Thbs1/Pycard/Cemip/Cdkn2c/Taok3/Ccnd1/Pdgfd/Prkar1b/Gadd45a/Iqgap1/Sorl1/P2rx7/Ccny/Pdgfa/Dkk1/Tpd52l1/Sash1/Fbxo7/Map3k1/Lats2/Ern1/Map3k5/Ilk/Smpd1/Fgfr1/Arhgef5/Tgfb1/Dusp1/Slc8a3/Prkag2/Acsl1/Hmgcr/Akap13/Fzd5/Traf2/Cdk5rap3/Ccng1/Tgfa/Prkag1/Fermt2/Pim1/Uvrag/Adra2a/App/Rapgef2/Trib3/Rhoa/Cd24a/Synpo2/Inpp5k/Rgcc/Hipk3	65
GO:0090087	regulation of peptide transport	51/2431	242/28943	7.25975e-10	2.63559e-08	1.53105e-08	Pfkm/Irs1/Lrp1/Osbp/Tnfsf11/Irs2/Mcu/Anxa5/Sidt2/Slc9b2/Sri/Foxa2/Casr/Oxct1/Myrip/Glud1/Prkn/Gpr68/Jak2/Nos1/Rasl10b/Hfe/Srebf1/Serp1/Slc8b1/Nucb2/Ffar4/Sytl4/Ecrg4/Abat/Trpa1/Gper1/Nos2/Adora1/Hif1a/Sybu/Tbc1d1/Ppp3ca/Rbp4/Hmgcr/Ica1/Per2/Chd7/Glp1r/Gpld1/Nadk/Arntl/Adra2a/Nr1d1/Tcf7l2/Atg7	51
GO:0042593	glucose homeostasis	58/2431	294/28943	7.50849e-10	2.69567e-08	1.56595e-08	Pfkm/Pck2/Lrp1/Osbp/Pdk4/Mcu/C1qtnf3/Sidt2/Slc9b2/Sesn3/Sri/Foxa2/Smarcb1/Oxct1/Trpv4/Prkaa2/Prkn/Adipor2/Gpr68/Aspscr1/Csmd1/Cry2/Slc12a6/Slc8b1/Raf1/Pygl/Klf15/Rab11fip2/Slc39a14/Trpa1/Ern1/Gper1/Zbtb20/Park7/Hif1a/Sybu/Tbc1d1/Ppp3ca/Ptprn2/Rbp4/Xbp1/Hmgcr/Stk11/Foxo1/Gpld1/Ptch1/Nadk/Spop/Adipor1/Adra2a/Pik3ca/Foxa3/Inpp5k/Nr1d1/Wfs1/Enpp1/Tcf7l2/Atg7	58
GO:0090276	regulation of peptide hormone secretion	50/2431	235/28943	7.51209e-10	2.69567e-08	1.56595e-08	Pfkm/Irs1/Lrp1/Osbp/Tnfsf11/Irs2/Mcu/Anxa5/Sidt2/Slc9b2/Sri/Foxa2/Casr/Oxct1/Myrip/Glud1/Prkn/Gpr68/Jak2/Nos1/Rasl10b/Hfe/Srebf1/Serp1/Slc8b1/Nucb2/Ffar4/Sytl4/Ecrg4/Abat/Trpa1/Gper1/Nos2/Hif1a/Sybu/Tbc1d1/Ppp3ca/Rbp4/Hmgcr/Ica1/Per2/Chd7/Glp1r/Gpld1/Nadk/Arntl/Adra2a/Nr1d1/Tcf7l2/Atg7	50
GO:0016054	organic acid catabolic process	49/2431	228/28943	7.72599e-10	2.75649e-08	1.60128e-08	Thnsl2/Scp2/Acad8/Echdc2/Nagk/Shmt2/Irs1/Gstz1/Pck2/Dcxr/Irs2/Acaa1a/Asrgl1/Cryl1/Glud1/Ldhd/Dbt/Aldh4a1/Lpin3/Nos1/Acot7/Mccc2/Oat/Cdo1/Abhd2/Lpin1/Abat/Acadsb/Aldh1l1/Bckdk/Acsl5/Nos2/Qdpr/Ddo/Got1/Aig1/Acad11/Fah/Aldh6a1/Pon3/Gcdh/Aldh5a1/Adhfe1/Acadvl/Nudt7/Bcat1/Pgd/Bckdhb/Sdsl	49
GO:0044262	cellular carbohydrate metabolic process	59/2431	302/28943	7.9649e-10	2.82549e-08	1.64137e-08	Ext2/Pygb/Plcd1/Pfkm/Irs1/Pth1r/Pla2g4a/Maea/Zmpste24/Pck2/Impa2/Gaa/Gnptg/Rorc/Ddb1/Pdk4/Epm2a/Irs2/Sirt7/Stk40/C1qtnf3/Akr1b3/Myof/Foxa2/Khk/Gfpt1/Fam3c/Tkfc/Nr3c1/Prkn/Gabarapl1/Fggy/Pygl/Nupr1/Fgl1/Gper1/Bckdk/Nfe2l1/B3gnt2/Hif1a/Cyp2j6/Tpi1/Inpp1/Ppp1r3c/Got1/Prkag2/Per2/Stk11/Foxo1/Gpld1/Bpnt2/Cd244a/Ippk/Adipor1/Pgd/Inpp5k/Nr1d1/Enpp1/Tcf7l2	59
GO:0070059	intrinsic apoptotic signaling pathway in response to endoplasmic reticulum stress	23/2431	64/28943	8.05089e-10	2.83977e-08	1.64966e-08	Casp9/Erp29/Ikbkg/Tmbim6/Selenos/Bcl2l1/Itpr1/Prkn/Chac1/Dnajc10/Herpud1/Ern1/Bax/Map3k5/Park7/Eif2ak3/Xbp1/Tmem117/Atf4/Spop/Bcl2/Trib3/Wfs1	23
GO:0033500	carbohydrate homeostasis	58/2431	295/28943	8.59198e-10	3.0135e-08	1.75059e-08	Pfkm/Pck2/Lrp1/Osbp/Pdk4/Mcu/C1qtnf3/Sidt2/Slc9b2/Sesn3/Sri/Foxa2/Smarcb1/Oxct1/Trpv4/Prkaa2/Prkn/Adipor2/Gpr68/Aspscr1/Csmd1/Cry2/Slc12a6/Slc8b1/Raf1/Pygl/Klf15/Rab11fip2/Slc39a14/Trpa1/Ern1/Gper1/Zbtb20/Park7/Hif1a/Sybu/Tbc1d1/Ppp3ca/Ptprn2/Rbp4/Xbp1/Hmgcr/Stk11/Foxo1/Gpld1/Ptch1/Nadk/Spop/Adipor1/Adra2a/Pik3ca/Foxa3/Inpp5k/Nr1d1/Wfs1/Enpp1/Tcf7l2/Atg7	58
GO:0052547	regulation of peptidase activity	77/2431	445/28943	9.10507e-10	3.17552e-08	1.84471e-08	Serpinh1/Casp9/Serpina1d/Cst3/Serpina1a/Gsn/Rcn3/Serpinb6a/Agt/Furin/Myc/Thbs1/Slpi/Pycard/Cd109/Serpine1/Hip1/Dhcr24/Pak2/Nol3/Nod1/Mmp9/Fis1/Serpina1c/Ift57/Serpina1b/Ptgs2/Ctsh/Jak2/Sorl1/Ret/Serpinb9/Cast/Timp1/Lxn/Serpine2/Ccn2/Hip1r/Herpud1/Cd44/Ecm1/Triap1/Gper1/Spint2/Siah2/Bax/Map3k5/Ctsd/Park7/Mt3/Serpina1e/Eif2ak3/Aph1a/Rnf34/Lgmn/Itih2/Dap/Tbc1d10a/Pebp1/Mdm2/Vsir/R3hdml/Mbp/Anxa8/Tme…	77
GO:1905897	regulation of response to endoplasmic reticulum stress	25/2431	75/28943	9.37775e-10	3.25235e-08	1.88934e-08	Erp29/Ubqln2/Usp19/Ficd/Atf6b/Ubqln1/Nr1h3/Ikbkg/Tmbim6/Selenos/Bcl2l1/Prkn/Clu/Fcgr2b/Herpud1/Nupr1/Ern1/Bax/Nfe2l1/Park7/Eif2ak3/Xbp1/Spop/App/Wfs1	25
GO:0046434	organophosphate catabolic process	38/2431	154/28943	1.0429e-09	3.59686e-08	2.08947e-08	Pla2g2c/Cant1/Cnp/Abhd12/Pla2g4a/Impa2/Smpdl3a/Prdx6/Nt5e/Ldlr/Enpp2/Pnpla7/Nudt5/Nudt13/Plbd2/Acot7/Smpd3/Pla2g7/Nudt17/Plcb1/Smpd1/Inpp1/Dctpp1/Hint1/Pde4a/Ampd3/Nudt9/Bpnt2/Ncf1/Nudt7/Pnpla8/Scarb1/Prdx6b/Nudt18/Inpp5k/Dera/Pla2g5/Enpp1	38
GO:0016311	dephosphorylation	65/2431	351/28943	1.12855e-09	3.87076e-08	2.24858e-08	Gba/Thnsl2/Btrc/Ppp4r2/Dusp22/Pin1/Ppp1r26/Mtmr10/Impa2/Mtmr3/Chp1/Ppp2r1a/Tns2/Ppm1m/Hdhd2/Epm2a/Ptpa/Cmya5/Mgat5/Acp5/Ppp6r1/Gna12/Ssh3/Ppp1r1b/Ptpre/Vrk3/Ephx2/Jak2/Alpl/Iqgap1/Cry2/Nuak1/Ptprf/Lpin1/Mtmr12/Ssu72/Nceh1/Psph/Tiprl/Adora1/Ppp3ca/Ptprn2/Smpd1/Inpp1/Pxylp1/Tgfb1/Dusp1/Mprip/Itga1/Ptp4a1/Stk11/Gnai2/Ankle2/Pink1/Cdk5rap3/Bpnt2/Swap70/Mef2c/Ptpn3/Sgpp1/Ptp4a3/Bcl2/Tns3/Inpp5k/Hsp90b1	65
GO:0006605	protein targeting	56/2431	282/28943	1.13617e-09	3.87548e-08	2.25132e-08	Nucb1/Sort1/Vps41/Dmtn/Trak2/Zdhhc24/Tomm22/Ubl4a/Myo6/Pak1/Mfn2/Cemip/Hspa8/Srp9/Myo1c/Chmp4b/Nol3/Spcs2/Tcaf2/Tomm20/Fbxw7/Fis1/Zdhhc23/Rpl11/Nacad/Mlph/Clu/Sorl1/Bag3/Os9/Srebf1/Tomm7/Srp19/Rabgef1/Rab7/Herpud1/Fbxo7/Golga7b/Srpr/Prnp/Adora1/Srp14/Ppp1r3c/Becn1/Zfand2a/Pink1/Glp1r/Rhod/Get4/Hsp90aa1/Grpel1/Folr2/Hspd1/Inpp5k/Slc1a1/Laptm5	56
GO:0031331	positive regulation of cellular catabolic process	75/2431	431/28943	1.1578e-09	3.92767e-08	2.28164e-08	Gba/Cnot8/Apoe/Ulk1/Trim8/Ubqln2/Abca2/Irs1/Fto/Myc/Tob1/Wdr24/Ubqln1/Epm2a/Irs2/Fbxw8/Sesn3/Sumo3/Dcps/Nod1/Optn/Polr2d/Smo/Mtdh/Ikbkg/Trim68/Ldlr/Dvl1/Nub1/Fbxw7/Sesn1/Prkaa2/Grsf1/Prkn/Mid2/Clu/Rad23a/P2rx7/Bag3/Snx7/Prxl2c/Herpud1/Fbxo7/Dcn/Tmem59/Slc25a4/Zbtb20/Ormdl3/Bax/Trp53inp2/Slc25a5/Acsl5/Mapk3/Hif1a/Samd4/Rnf144b/Becn1/Noct/Xbp1/Zfand2a/Dnajb2/Plk2/Mdm2/Stk11/Foxo1/Pink1/Gpld1/Adra2a…	75
GO:0097191	extrinsic apoptotic signaling pathway	50/2431	238/28943	1.18862e-09	4.01031e-08	2.32965e-08	Hmgb2/Itm2c/Lgals3/Sort1/Agt/Deptor/Ppp2r1a/Thbs1/Col2a1/Pycard/Serpine1/Pak2/Pdia3/Nol3/Trps1/Fgfr3/Bcl2l1/Jak3/Jak2/P2rx7/Bag3/Ret/Dapk3/Hipk1/Raf1/Zfp110/Gper1/Siah2/Brca1/Bax/Ctnna1/Acsl5/Unc5b/Gclm/Park7/Cyld/G0s2/Sgk3/Rnf34/Skil/Fgfr1/Ar/Tgfb1/Runx3/Traf2/Cx3cl1/Sgpp1/Bcl2/Timp3/Htra2	50
GO:0032330	regulation of chondrocyte differentiation	21/2431	55/28943	1.20037e-09	4.02806e-08	2.33996e-08	Pkdcc/Sox9/Chadl/Prkg2/Trps1/Nkx3-2/Zbtb16/Efemp1/Rflna/Ihh/Pthlh/Glg1/Ccn2/Grem1/Thrb/Runx2/Ctnnb1/Shox2/Bmp6/Loxl2/Rflnb	21
GO:0009141	nucleoside triphosphate metabolic process	55/2431	275/28943	1.21577e-09	4.05778e-08	2.35722e-08	Fam20c/Ndufb10/Rrm2b/Guk1/Pfkm/Atp1a2/Myc/Smpdl3a/Nme1/Ndufb11/Hspa8/Cfh/Gale/Atp5g1/Khk/Ndufb7/Ak1/Uck1/Nt5e/Atp5pb/Fis1/Prkaa2/Bcl2l1/Atp6v1a/Ldhd/Nudt5/Tkfc/Prkn/Ran/Zbtb7a/P2rx7/Pid1/Slc25a13/Nudt2/Prxl2c/Atpsckmt/Nupr1/Ndufa8/Zbtb20/Tspo/Hif1a/Ndufa2/Tpi1/Dctpp1/Tgfb1/Prkag2/Adk/Ampd3/Ndufa7/Pgam1/Aldoc/App/Rhoa/Ndufs5/Enpp1	55
GO:0061326	renal tubule development	31/2431	111/28943	1.40172e-09	4.65341e-08	2.70323e-08	Kif26b/Sox9/Agt/Gzf1/Sox8/Hs3st3b1/Myc/Hs3st3a1/Smo/Ctnnbip1/Wnk4/Commd5/Grem1/Cd44/Ahi1/Wnt4/Pou3f3/Hoxb7/Ilk/Tgfb1/Ttc8/Ctnnb1/Fmn1/Ptch1/Mef2c/Nog/Wwtr1/Irx3/Bcl2/Cd24a/Foxd1	31
GO:0072080	nephron tubule development	30/2431	105/28943	1.41305e-09	4.66608e-08	2.71059e-08	Kif26b/Sox9/Agt/Gzf1/Sox8/Hs3st3b1/Myc/Hs3st3a1/Smo/Ctnnbip1/Wnk4/Commd5/Grem1/Cd44/Ahi1/Wnt4/Pou3f3/Hoxb7/Ilk/Tgfb1/Ctnnb1/Fmn1/Ptch1/Mef2c/Nog/Wwtr1/Irx3/Bcl2/Cd24a/Foxd1	30
GO:0046887	positive regulation of hormone secretion	40/2431	169/28943	1.43915e-09	4.72712e-08	2.74605e-08	Pfkm/Irs1/Lrp1/Osbp/Tnfsf11/Irs2/Mcu/Mfn2/C1qtnf3/Sri/Cyp2j5/Casr/Vdr/Oxct1/Myrip/Glud1/Prkn/Gpr68/Jak2/Rasl10b/Hfe/Serp1/Nucb2/Ffar4/Ecrg4/Abat/Trpa1/Gper1/Hif1a/Sybu/Fgfr1/Rbp4/Glp1r/Gpld1/Vamp8/Nadk/Bmp6/Spp1/Tcf7l2/Atg7	40
GO:0008202	steroid metabolic process	65/2431	354/28943	1.61433e-09	5.27462e-08	3.0641e-08	Gba/Apoe/Srebf2/Agt/Scp2/Abca2/Fdxr/Insig2/Lrp1/Rorc/Stard4/Stat5b/Dhcr24/Igfbp7/Fdft1/Pmvk/Nfkb1/Foxa2/Mttp/Acaa1a/Hint2/Ldlr/Prkaa2/Scd1/Nr3c1/Ephx2/Fmo5/Kcnma1/Atp1a1/Srebf1/Sec14l2/Fech/Hdlbp/Wnt4/Fgl1/Erlin2/Cyb5r3/Pctp/Thrb/Aplp2/Nfe2l1/Insig1/Tspo/Fdps/Mt3/Smpd1/Hmgcs1/Fgfr1/Hmgcr/Esr1/Ldlrap1/Mvk/Dhrs9/Lbr/Acadvl/Apobr/Sqle/Scarb1/Cyp3a13/Ttc39b/Bmp6/App/Spp1/Nr1d1/Enpp1	65
GO:0060070	canonical Wnt signaling pathway	58/2431	300/28943	1.66525e-09	5.4125e-08	3.1442e-08	Btrc/Pfdn5/Apoe/Sox9/Sfrp5/Rnf146/Pin1/Ubac2/Daam2/Ruvbl2/Tpbg/Mcc/Lrrk1/Amfr/Jade1/Bambi/Nfkb1/Sema5a/Fgfr3/Dvl1/Notum/Otulin/Prkn/Ctnnbip1/Ccny/Wnt10b/Dapk3/Dkk1/Grem1/Vps35/Map3k1/Wnt4/Csnk1g2/Wnt5b/Frmd8/Lats2/Siah2/Cyld/Ilk/Ccdc88c/Tgfb1/Kank1/Lrp4/Stk11/Ctnnb1/Fzd5/Foxo1/Sost/Nog/Wnk1/Arntl/Wwtr1/Lef1/App/Dlx5/Foxd1/Frzb/Tcf7l2	58
GO:0046395	carboxylic acid catabolic process	48/2431	226/28943	1.73249e-09	5.60171e-08	3.25411e-08	Scp2/Acad8/Echdc2/Nagk/Shmt2/Irs1/Gstz1/Pck2/Dcxr/Irs2/Acaa1a/Asrgl1/Cryl1/Glud1/Ldhd/Dbt/Aldh4a1/Lpin3/Nos1/Acot7/Mccc2/Oat/Cdo1/Abhd2/Lpin1/Abat/Acadsb/Aldh1l1/Bckdk/Acsl5/Nos2/Qdpr/Ddo/Got1/Aig1/Acad11/Fah/Aldh6a1/Pon3/Gcdh/Aldh5a1/Adhfe1/Acadvl/Nudt7/Bcat1/Pgd/Bckdhb/Sdsl	48
GO:0042063	gliogenesis	66/2431	363/28943	1.83912e-09	5.91567e-08	3.4365e-08	Gba/Kdm4a/Sox9/Wdr1/Cnp/Agt/Sox8/Abca2/Cspg4/Sun2/Myc/Lrp1/Gcm1/Daam2/Ercc2/Lamc3/Epm2a/Mfn2/Eif2b5/Zfp365/Nab1/Myoc/Fn1/Cd9/Sh3tc2/Lrp8/Fgfr3/Smo/Ldlr/Ncmap/Enpp2/Gpc1/Stap1/Efemp1/Clu/Hdac11/Dab1/Serpine2/Klf15/Rras2/Tmem98/Tnfrsf21/Plp1/Nfe2l1/Id4/Tspo/Mt3/Mapk3/Ilk/Adgrg6/Tspan2/Tgfb1/Slc8a3/Atf5/Ctnnb1/Bag1/Cx3cl1/Nog/Trf/Slc7a5/Lef1/App/Rhoa/Nr1d1/Enpp1/Tcf7l2	66
GO:0042594	response to starvation	43/2431	191/28943	1.85846e-09	5.92803e-08	3.44368e-08	Gba/Ulk1/Rragc/Srebf2/Vps41/Wipi2/Fads1/Nim1k/Pck2/Mtmr3/Atg5/Wdr24/Pdk4/Slc38a3/Bcas3/Sesn3/Sesn1/Prkaa2/Stk26/Asns/Hfe/Srebf1/Gabarapl1/Nuak1/Cpeb4/Wnt4/Map3k5/Mapk3/Eif2ak3/Lars/Becn1/Dap/Xbp1/Prkag2/Gabarapl2/Foxo1/Chka/Prkag1/Atf4/Bcl2/Foxa3/Tcf7l2/Atg7	43
GO:2001234	negative regulation of apoptotic signaling pathway	50/2431	241/28943	1.86206e-09	5.92803e-08	3.44368e-08	Hmgb2/Rrm2b/Lgals3/Tmem161a/Col2a1/Ppif/Mfn2/Serpine1/Nol3/Mmp9/Ikbkg/Tmbim6/Ackr3/Selenos/Bcl2l1/Sod2/Prkn/Ptgs2/Clu/Raf1/Cth/Vnn1/Herpud1/Cd44/Wnt4/Triap1/Slc25a4/Siah2/Brca1/Bax/Ctnna1/Slc25a5/Unc5b/Cep63/Gclm/Park7/Hif1a/Sgk3/Rnf34/Ar/Xbp1/Ivns1abp/Mdm2/Ctnnb1/Gnai2/Pink1/Cx3cl1/Nog/Bcl2/Wfs1	50
GO:1901617	organic hydroxy compound biosynthetic process	49/2431	234/28943	1.94495e-09	6.16032e-08	3.57862e-08	Gba/Itpkc/Apoe/Plcd1/Srebf2/Scp2/Abca2/Pth1r/Pck2/Insig2/Stard4/Dhcr24/Fdft1/Pmvk/Akr1b3/Nfkb1/Dhdds/Pts/Prkaa2/Epas1/Srebf1/Sec14l2/Ephx1/Vps35/Wnt4/Erlin2/Cyb5r3/Gper1/Insig1/Fdps/Park7/Qdpr/Hmgcs1/Myo5a/Got1/Ldha/Hmgcr/Spr/Mvk/Per2/Ip6k3/Lbr/Cd244a/Ippk/Sqle/Bmp6/Rapgef2/Pcbd2/Nr1d1	49
GO:0009267	cellular response to starvation	40/2431	171/28943	2.07782e-09	6.54778e-08	3.8037e-08	Gba/Ulk1/Rragc/Srebf2/Vps41/Wipi2/Fads1/Nim1k/Mtmr3/Atg5/Wdr24/Pdk4/Slc38a3/Sesn3/Sesn1/Prkaa2/Stk26/Asns/Srebf1/Gabarapl1/Nuak1/Cpeb4/Wnt4/Map3k5/Mapk3/Eif2ak3/Lars/Becn1/Dap/Xbp1/Prkag2/Gabarapl2/Foxo1/Chka/Prkag1/Atf4/Bcl2/Foxa3/Tcf7l2/Atg7	40
GO:0006109	regulation of carbohydrate metabolic process	44/2431	199/28943	2.19943e-09	6.87011e-08	3.99094e-08	Plcd1/Irs1/Pth1r/Maea/Zmpste24/Myc/Rorc/Ddb1/Pdk4/Irs2/Sirt7/C1qtnf3/Nfkb1/Foxa2/Khk/Gfpt1/Prkaa2/Fam3c/Nr3c1/Prkn/Zbtb7a/P2rx7/Smpd3/Prxl2c/Nupr1/Fgl1/Gper1/Zbtb20/Bckdk/Nfe2l1/Hif1a/Cyp2j6/Ppp1r3c/Tgfb1/Prkag2/Stk11/Foxo1/Gpld1/Cd244a/Adipor1/App/Inpp5k/Enpp1/Tcf7l2	44
GO:0051650	establishment of vesicle localization	43/2431	192/28943	2.20224e-09	6.87011e-08	3.99094e-08	Dync1h1/Sar1a/Dctn1/Dctn2/Trak2/Chmp2a/Sec16a/Trappc6a/Gbf1/Chp1/Myo6/Trappc9/Prkcz/Sec16b/Trappc2l/Map2/Shroom2/Myo1c/Trip11/Ikbkg/Actn4/Myrip/Kif1b/Prkn/Sdc4/Smpd3/Rab17/Rab7/Dync1i1/Ahi1/Sybu/Tmed9/Myo5a/Rab27a/Clasp2/Kif13a/Stk11/Ctnnb1/Trappc4/Tmed10/Myo1e/Myo1d/Pdcd6	43
GO:0030073	insulin secretion	49/2431	235/28943	2.25943e-09	7.01326e-08	4.0741e-08	Pfkm/Irs1/Lrp1/Osbp/Irs2/Mcu/Sidt2/Slc9b2/Sri/Foxa2/Casr/Oxct1/Myrip/Glud1/Prkn/Gpr68/Jak2/Nos1/Srebf1/Serp1/Slc8b1/Raf1/Sytl4/Abat/Rab11fip2/Trpa1/Gper1/Nos2/Park7/Hif1a/Snx19/Sybu/Tbc1d1/Ppp3ca/Ptprn2/Rbp4/Myo5a/Hmgcr/Ica1/Per2/Glp1r/Gpld1/Nadk/Arntl/Adra2a/Nr1d1/Tcf7l2/Atg7/Rapgef4	49
GO:0060993	kidney morphogenesis	30/2431	107/28943	2.31862e-09	7.1612e-08	4.16005e-08	Kif26b/Sox9/Agt/Gzf1/Sox8/Hs3st3b1/Zmpste24/Myc/Hs3st3a1/Smo/Ctnnbip1/Wnk4/Commd5/Grem1/Gcnt1/Cd44/Ahi1/Wnt4/Hoxb7/Ilk/Ppp3ca/Tgfb1/Ctnnb1/Fmn1/Ptch1/Nog/Wwtr1/Irx3/Bcl2/Foxd1	30
GO:0050767	regulation of neurogenesis	78/2431	463/28943	2.48933e-09	7.65039e-08	4.44422e-08	Kdm4a/Megf8/Hmgb2/Apoe/Ulk1/Bmpr1a/Sox8/Trak2/Id1/Nin/Jade2/Myc/Lrp1/Daam2/Tgm2/Pak1/Fbxw8/Mfn2/Zfp365/Map2/Zfyve27/Rpl4/Fn1/Atp5g1/Lrp8/Golga2/Sema5a/Fgfr3/Smo/Sgk1/Ldlr/Enpp2/Sorl1/Sema3d/Nos1/Dab1/Serpine2/Camk2b/Ptprf/Anxa2/Tmem98/Trpv2/Bhlhe41/Gper1/Prune1/Ctnna1/Id4/Tspo/Mt3/Hif1a/Ilk/Ppp3ca/Skil/Pak3/Plxnb1/Tgfb1/Lrp4/Atf5/Sema7a/Per2/Stk11/Ctnnb1/Cdkl5/Chd7/Mbp/Bag1/Ocm/Cx3cl1/Dnajb11/Nog…	78
GO:0009743	response to carbohydrate	46/2431	214/28943	2.50516e-09	7.66109e-08	4.45043e-08	Prkca/Pck2/Lrp1/Osbp/Thbs1/Irs2/Eif2b5/Sidt2/Slc9b2/Nfkb1/Sri/Foxa2/Khk/Smarcb1/Oxct1/Prkaa2/Prkn/Gpr68/Slc12a6/Srebf1/Raf1/Rab11fip2/Slc39a14/Trpa1/Ern1/Gper1/Plcb1/Zbtb20/Hif1a/Sybu/Tbc1d1/Ppp3ca/Ptprn2/Xbp1/Runx2/Hmgcr/Glp1r/Gpld1/Nadk/Adra2a/Pik3ca/Nr1d1/Slc2a5/Enpp1/Tcf7l2/Atg7	46
GO:1902904	negative regulation of supramolecular fiber organization	41/2431	179/28943	2.55618e-09	7.77881e-08	4.51882e-08	Hspg2/Pfdn5/Ppfia1/Apoe/Emilin1/Gsn/Chadl/Dmtn/Pfdn6/Scin/Mfn2/Hspa8/Map2/Shroom2/Myoc/Pak2/Sgk1/Ldlr/Coro1b/Carmil1/Arpin/Ssh3/Sptan1/Prkn/Clu/Eml2/Vill/Lmod1/Hip1r/Map3k1/Avil/Kank1/Frmd7/Clasp2/Twf1/Tpm1/Swap70/Tbcd/Capg/Pik3ca/Inpp5k	41
GO:0090092	regulation of transmembrane receptor protein serine/threonine kinase signaling pathway	54/2431	273/28943	2.58648e-09	7.81424e-08	4.53941e-08	Emilin1/Tgfbr2/Bmpr1a/Fkbp8/Furin/Numa1/Sfrp5/Pin1/Gdf10/Chrdl2/Lrp1/Tob1/Thbs1/Chst11/Cd109/Htra1/Bambi/Lemd2/Brms1l/Ldlrad4/Sap30l/Veph1/Ucma/Adamtsl2/Jak2/Zbtb7a/Sorl1/Hipk2/Hfe/Bmp3/Dkk1/Glg1/Cilp/Cited2/Grem1/Lats2/Bmp8a/Chrdl1/Ilk/Skil/Got1/Tgfb1/Xbp1/Cidea/Crim1/Vsir/Stk11/Sost/Nog/Ccn1/Bmp6/Foxd1/Twsg1/Tcf7l2	54
GO:0034284	response to monosaccharide	44/2431	200/28943	2.593e-09	7.81424e-08	4.53941e-08	Pck2/Lrp1/Osbp/Thbs1/Irs2/Eif2b5/Sidt2/Slc9b2/Sri/Foxa2/Khk/Smarcb1/Oxct1/Prkaa2/Prkn/Gpr68/Slc12a6/Srebf1/Raf1/Rab11fip2/Slc39a14/Trpa1/Ern1/Gper1/Plcb1/Zbtb20/Hif1a/Sybu/Tbc1d1/Ppp3ca/Ptprn2/Xbp1/Runx2/Hmgcr/Glp1r/Gpld1/Nadk/Adra2a/Pik3ca/Nr1d1/Slc2a5/Enpp1/Tcf7l2/Atg7	44
GO:0050821	protein stabilization	43/2431	193/28943	2.60574e-09	7.81469e-08	4.53967e-08	Trim44/P3h1/Ppib/Pin1/Cct3/Sec16a/Usp19/Lamp1/Chp1/Flot1/Hip1/Usp2/Stx12/Calr/Atp1b3/Smo/Dvl1/Fbxw7/Cct7/Rpl11/Prkn/Tbrg1/Clu/Cdc37/Bag3/Per3/Wnt10b/Ncln/Hip1r/Apbb1/Pdcl3/Park7/Mt3/Aak1/Pink1/Bag1/Swsap1/Crebl2/Cdc37l1/Pim1/Hsp90aa1/Hspd1/Wfs1	43
GO:1900076	regulation of cellular response to insulin stimulus	26/2431	84/28943	2.65507e-09	7.92435e-08	4.60337e-08	Agt/Irs1/Prkca/Tns2/Pak1/Uso1/Mfn2/Prkcz/Myo1c/Ptpre/Sorl1/Pid1/Ptprf/Nucb2/Echdc3/Bglap/Atp2b1/Myo5a/Kank1/Grb14/Gnai2/Gpld1/Zbtb7b/Adipor1/Inpp5k/Enpp1	26
GO:0051258	protein polymerization	54/2431	274/28943	2.96167e-09	8.79715e-08	5.11039e-08	Cdk5rap2/Tubgcp2/Gsn/Dctn1/Cdc42ep3/Numa1/Dmtn/Nin/Hax1/Chmp2a/Daam2/Pak1/Scin/Pycard/Map2/Pde4dip/Myo1c/Chmp4b/Arpc5/Trpv4/Sgk1/Carmil1/Ssh3/Washc3/Sptan1/Prkn/Eml2/Clip1/Vill/Lmod1/Hip1r/Map3k1/Prune1/Arpc5l/Avil/Pak3/Kank1/Arpc1b/Clasp2/Gpx4/Tubg2/Twf1/Fmn1/Spire1/Ttc17/Tpm1/Msrb2/Micall2/Rangrf/Tbcd/Arpc1a/Hsp90aa1/Capg/Rhoa	54
GO:0071772	response to BMP	42/2431	187/28943	3.07674e-09	9.05233e-08	5.25863e-08	Ddx5/Megf8/Bmpr1a/Fkbp8/Numa1/Sfrp5/Comp/Slc33a1/Id1/Chrdl2/Tob1/Col2a1/Htra1/Smad9/Bambi/Lemd2/Sorl1/Hipk2/Hfe/Smpd3/Dkk1/Tmem100/Grem1/Bglap/Bmp8a/Mapk3/Chrdl1/Ilk/Skil/Tgfb1/Runx2/Crim1/Vsir/Sost/Nog/Ccn1/Lef1/Bmp6/Dlx5/Foxd1/Twsg1/Tcf7l2	42
GO:0071773	cellular response to BMP stimulus	42/2431	187/28943	3.07674e-09	9.05233e-08	5.25863e-08	Ddx5/Megf8/Bmpr1a/Fkbp8/Numa1/Sfrp5/Comp/Slc33a1/Id1/Chrdl2/Tob1/Col2a1/Htra1/Smad9/Bambi/Lemd2/Sorl1/Hipk2/Hfe/Smpd3/Dkk1/Tmem100/Grem1/Bglap/Bmp8a/Mapk3/Chrdl1/Ilk/Skil/Tgfb1/Runx2/Crim1/Vsir/Sost/Nog/Ccn1/Lef1/Bmp6/Dlx5/Foxd1/Twsg1/Tcf7l2	42
GO:0007030	Golgi organization	35/2431	140/28943	3.23698e-09	9.47886e-08	5.50641e-08	Gorasp2/Tmed3/Lman2/Sec16a/Gbf1/Syne1/Uso1/Ehd3/Fbxw8/Huwe1/Sec16b/Pde4dip/Bcas3/Trip11/Golga2/Optn/Golph3/Cog1/Hikeshi/Cog5/Mapk3/Nploc4/Tmed9/Atl3/Clasp2/Ubxn2a/Tmed1/Lman1/Yipf4/Tmed2/Sec22b/Pi4k2a/Tmed10/Surf4/Kifc3	35
GO:0006487	protein N-linked glycosylation	22/2431	63/28943	3.49588e-09	1.01889e-07	5.91889e-08	Ext2/Tmem165/Serpina1a/Ddost/Mogs/Magt1/Alg2/Fut8/Mgat5/Dhdds/Gfpt1/B4galt7/Serpina1b/Mgat4a/Rpn2/Ost4/Slc39a8/Pgm3/Uggt1/Gfpt2/Fut4/Rpn1	22
GO:0046034	ATP metabolic process	47/2431	224/28943	3.85187e-09	1.1174e-07	6.49115e-08	Fam20c/Ndufb10/Guk1/Pfkm/Atp1a2/Myc/Ndufb11/Hspa8/Cfh/Gale/Atp5g1/Khk/Ndufb7/Ak1/Nt5e/Atp5pb/Fis1/Prkaa2/Bcl2l1/Atp6v1a/Ldhd/Nudt5/Tkfc/Prkn/Zbtb7a/P2rx7/Pid1/Slc25a13/Nudt2/Prxl2c/Atpsckmt/Nupr1/Ndufa8/Zbtb20/Tspo/Hif1a/Ndufa2/Tpi1/Tgfb1/Prkag2/Ampd3/Ndufa7/Pgam1/Aldoc/App/Ndufs5/Enpp1	47
GO:0045667	regulation of osteoblast differentiation	38/2431	161/28943	3.98512e-09	1.15068e-07	6.68447e-08	Ddx5/Fam20c/Bmpr1a/Sox9/Id1/Gdf10/Zhx3/Tob1/Scube2/Smoc1/Bambi/Ucma/Ctnnbip1/Wnt10b/Fndc3b/Ffar4/Grem1/Nbr1/Tent5a/Wnt4/Ilk/Ppp3ca/Atraid/Fgfr1/Noct/Runx2/Crim1/Ctnnb1/Ptch1/Fermt2/Mef2c/Nog/Ccn1/Atf4/Wwtr1/Bmp6/Dlx5/Twsg1	38
GO:0042552	myelination	40/2431	175/28943	4.2411e-09	1.21892e-07	7.0809e-08	Nfasc/Abca2/S100b/Ercc2/Eif2b5/Nab1/Zfp24/Myoc/Cd9/Sh3tc2/Fgfr3/Ncmap/Gpc1/Tg/Clu/Marveld1/Gjc3/Gal3st1/Serinc5/Lpin1/Tmem98/Tnfrsf21/Ormdl3/Plp1/Id4/Mall/Eif2ak3/Ilk/Jam2/Adgrg6/Myo5a/Tspan2/Tgfb1/Hexa/Slc8a3/Ctnnb1/Mbp/Trf/Enpp1/Tcf7l2	40
GO:0006869	lipid transport	72/2431	419/28943	4.29634e-09	1.22911e-07	7.14007e-08	Osbpl5/Apoe/Pla2g2c/Srebf2/Agt/Scp2/Furin/Abca2/Pla2g4a/Osbpl1a/Slc10a3/Slc43a3/Lrp1/Osbp/Tnfsf11/Thbs1/Stard4/Irs2/Mfn2/Tex2/Nr1h3/Cyp2j5/Stx12/Mttp/Ldlr/Fis1/Xkr5/Slco2b1/Ptgs2/Atp10a/P2rx7/Itgb3/Plscr4/Cry2/Esyt2/Lipg/Osbpl9/Wnk4/Repin1/Nucb2/Hdlbp/Ecrg4/Abca8b/Anxa2/Triap1/Pctp/Acsl5/Stoml1/Tspo/Nos2/Rbp4/Prelid3b/Acsl1/Ldlrap1/Stard10/Pitpnc1/Ptch1/Apobr/1700057G04Rik/Sgpp1/Pnpla8/Scarb1/Abc…	72
GO:0072078	nephron tubule morphogenesis	26/2431	86/28943	4.64482e-09	1.32271e-07	7.68381e-08	Kif26b/Sox9/Agt/Gzf1/Sox8/Hs3st3b1/Myc/Hs3st3a1/Smo/Ctnnbip1/Wnk4/Commd5/Grem1/Cd44/Ahi1/Wnt4/Hoxb7/Ilk/Tgfb1/Ctnnb1/Fmn1/Ptch1/Nog/Irx3/Bcl2/Foxd1	26
GO:0061333	renal tubule morphogenesis	27/2431	92/28943	4.86071e-09	1.37787e-07	8.00423e-08	Kif26b/Sox9/Agt/Gzf1/Sox8/Hs3st3b1/Myc/Hs3st3a1/Smo/Ctnnbip1/Wnk4/Commd5/Grem1/Cd44/Ahi1/Wnt4/Hoxb7/Ilk/Tgfb1/Ctnnb1/Fmn1/Ptch1/Mef2c/Nog/Irx3/Bcl2/Foxd1	27
GO:0030509	BMP signaling pathway	40/2431	176/28943	5.04779e-09	1.4244e-07	8.27451e-08	Ddx5/Megf8/Bmpr1a/Fkbp8/Numa1/Sfrp5/Comp/Slc33a1/Id1/Chrdl2/Tob1/Htra1/Smad9/Bambi/Lemd2/Sorl1/Hipk2/Hfe/Smpd3/Dkk1/Tmem100/Grem1/Bmp8a/Mapk3/Chrdl1/Ilk/Skil/Tgfb1/Runx2/Crim1/Vsir/Sost/Nog/Ccn1/Lef1/Bmp6/Dlx5/Foxd1/Twsg1/Tcf7l2	40
GO:1990874	vascular associated smooth muscle cell proliferation	24/2431	75/28943	5.1181e-09	1.4377e-07	8.35181e-08	Bmpr1a/Agt/Nqo2/Pak1/Mfn2/Prkg1/Mmp9/Gna12/Sod2/Efemp2/Jak2/Tafa5/Ern1/Gper1/Park7/Ldlrap1/Mdm2/Gnai2/Hpgd/Tpm1/Mef2c/Rhoa/Enpp1/Mef2d	24
GO:2001238	positive regulation of extrinsic apoptotic signaling pathway	21/2431	59/28943	5.32389e-09	1.48877e-07	8.64849e-08	Itm2c/Agt/Ppp2r1a/Thbs1/Pycard/Pak2/Pdia3/Trps1/Jak3/Ret/Dapk3/Gper1/Ctnna1/Unc5b/Cyld/G0s2/Skil/Runx3/Traf2/Timp3/Htra2	21
GO:2000146	negative regulation of cell motility	60/2431	325/28943	5.4737e-09	1.5238e-07	8.85196e-08	Apoe/Emilin1/Bmpr1a/Dusp22/Pin1/Lrp1/Thbs1/Acan/Ccdc125/Serpine1/Prkg1/Mcc/Adam15/Calr/Brms1l/Ldlrad4/Gna12/Coro1b/Sap30l/Stap1/Stk26/Adipor2/Padi2/Gadd45a/Adarb1/Cited2/Timp1/Rabgef1/Tafa5/Grem1/Abhd2/Mmp28/Wnt4/Dcn/Spint2/Plcb1/Ctnna1/Mitf/Park7/Clic4/Adora1/Ilk/Mia3/Tgfb1/Kank1/Dnaja4/Dusp1/Clasp2/Cd200/Abr/Tpm1/Cx3cl1/Mef2c/Nog/Angpt4/Stard13/Adipor1/Bcl2/Rhoa/Rgcc	60
GO:0019218	regulation of steroid metabolic process	31/2431	117/28943	5.65679e-09	1.56508e-07	9.09175e-08	Apoe/Srebf2/Agt/Scp2/Abca2/Insig2/Rorc/Stard4/Stat5b/Igfbp7/Nfkb1/Foxa2/Ldlr/Scd1/Nr3c1/Ephx2/Fmo5/Kcnma1/Atp1a1/Srebf1/Sec14l2/Wnt4/Erlin2/Thrb/Insig1/Tspo/Fdps/Acadvl/Ttc39b/Bmp6/Nr1d1	31
GO:0050878	regulation of body fluid levels	67/2431	381/28943	5.67239e-09	1.56508e-07	9.09175e-08	Ext2/Gba/Apoe/Stard7/Dmtn/Hps1/Comp/Pla2g4a/Prkca/Papss2/Atg5/Thbs1/Nme1/Anxa5/Stat5b/Serpine1/Mmp13/Prkg1/Socs2/Nr1h3/Akr1b3/Cfh/Fn1/Cd9/Foxa2/Stk39/Vdr/Ccnd1/Trpv4/Scd1/Celsr2/Jak2/Usf2/Itgb3/Kcnma1/Wnk4/Pdgfa/Il6ra/Serpine2/Cdo1/Abat/Anxa2/Sytl2/Emp2/Eif2ak3/Adora1/Hif1a/F13a1/Ppp3ca/F8/Rab27a/F5/Xbp1/Pip5k1c/Gnai2/Anxa8/Mllt6/Vamp8/Cx3cl1/Zbtb7b/Wnk1/Adra2a/Inpp5k/Wfs1/Enpp1/Vkorc1/Atg7	67
GO:0050796	regulation of insulin secretion	42/2431	191/28943	5.99596e-09	1.64703e-07	9.56784e-08	Pfkm/Irs1/Lrp1/Osbp/Irs2/Mcu/Sidt2/Slc9b2/Sri/Foxa2/Casr/Oxct1/Myrip/Glud1/Prkn/Gpr68/Jak2/Nos1/Srebf1/Serp1/Slc8b1/Sytl4/Abat/Trpa1/Gper1/Nos2/Hif1a/Sybu/Tbc1d1/Ppp3ca/Rbp4/Hmgcr/Ica1/Per2/Glp1r/Gpld1/Nadk/Arntl/Adra2a/Nr1d1/Tcf7l2/Atg7	42
GO:0009144	purine nucleoside triphosphate metabolic process	51/2431	257/28943	6.31804e-09	1.72028e-07	9.99335e-08	Fam20c/Ndufb10/Guk1/Pfkm/Atp1a2/Myc/Nme1/Ndufb11/Hspa8/Cfh/Gale/Atp5g1/Khk/Ndufb7/Ak1/Nt5e/Atp5pb/Fis1/Prkaa2/Bcl2l1/Atp6v1a/Ldhd/Nudt5/Tkfc/Prkn/Ran/Zbtb7a/P2rx7/Pid1/Slc25a13/Nudt2/Prxl2c/Atpsckmt/Nupr1/Ndufa8/Zbtb20/Tspo/Hif1a/Ndufa2/Tpi1/Tgfb1/Prkag2/Adk/Ampd3/Ndufa7/Pgam1/Aldoc/App/Rhoa/Ndufs5/Enpp1	51
GO:0009199	ribonucleoside triphosphate metabolic process	51/2431	257/28943	6.31804e-09	1.72028e-07	9.99335e-08	Fam20c/Ndufb10/Guk1/Pfkm/Atp1a2/Myc/Nme1/Ndufb11/Hspa8/Cfh/Gale/Atp5g1/Khk/Ndufb7/Ak1/Uck1/Nt5e/Atp5pb/Fis1/Prkaa2/Bcl2l1/Atp6v1a/Ldhd/Nudt5/Tkfc/Prkn/Ran/Zbtb7a/P2rx7/Pid1/Slc25a13/Nudt2/Prxl2c/Atpsckmt/Nupr1/Ndufa8/Zbtb20/Tspo/Hif1a/Ndufa2/Tpi1/Tgfb1/Prkag2/Ampd3/Ndufa7/Pgam1/Aldoc/App/Rhoa/Ndufs5/Enpp1	51
GO:0071322	cellular response to carbohydrate stimulus	38/2431	164/28943	6.87597e-09	1.86402e-07	1.08284e-07	Prkca/Pck2/Lrp1/Osbp/Sidt2/Slc9b2/Nfkb1/Sri/Foxa2/Smarcb1/Oxct1/Prkaa2/Prkn/Gpr68/Slc12a6/Raf1/Rab11fip2/Slc39a14/Trpa1/Ern1/Gper1/Plcb1/Zbtb20/Hif1a/Sybu/Tbc1d1/Ppp3ca/Ptprn2/Xbp1/Hmgcr/Gpld1/Nadk/Adra2a/Pik3ca/Nr1d1/Slc2a5/Tcf7l2/Atg7	38
GO:0007272	ensheathment of neurons	40/2431	178/28943	7.11542e-09	1.9112e-07	1.11024e-07	Nfasc/Abca2/S100b/Ercc2/Eif2b5/Nab1/Zfp24/Myoc/Cd9/Sh3tc2/Fgfr3/Ncmap/Gpc1/Tg/Clu/Marveld1/Gjc3/Gal3st1/Serinc5/Lpin1/Tmem98/Tnfrsf21/Ormdl3/Plp1/Id4/Mall/Eif2ak3/Ilk/Jam2/Adgrg6/Myo5a/Tspan2/Tgfb1/Hexa/Slc8a3/Ctnnb1/Mbp/Trf/Enpp1/Tcf7l2	40
GO:0008366	axon ensheathment	40/2431	178/28943	7.11542e-09	1.9112e-07	1.11024e-07	Nfasc/Abca2/S100b/Ercc2/Eif2b5/Nab1/Zfp24/Myoc/Cd9/Sh3tc2/Fgfr3/Ncmap/Gpc1/Tg/Clu/Marveld1/Gjc3/Gal3st1/Serinc5/Lpin1/Tmem98/Tnfrsf21/Ormdl3/Plp1/Id4/Mall/Eif2ak3/Ilk/Jam2/Adgrg6/Myo5a/Tspan2/Tgfb1/Hexa/Slc8a3/Ctnnb1/Mbp/Trf/Enpp1/Tcf7l2	40
GO:0043087	regulation of GTPase activity	63/2431	351/28943	7.14236e-09	1.9112e-07	1.11024e-07	Ralbp1/Mtss2/Tbc1d22a/Arhgef19/Sgsm3/Pin1/Ccl9/Rundc1/Trappc6a/Ngef/Pbxip1/Rap1gap2/Myo9b/Elmod2/Pycard/Ccdc125/Prkg1/Bcas3/Rsu1/Zc3h15/Arhgap22/Arhgap44/Tbc1d30/Asap2/Snx13/Vav3/Bcl6/Mmut/Bcar3/Iqgap1/Tbc1d7/Prex1/Mapre2/Rasgrf2/Ccpg1/Sipa1l1/Wnt4/Als2cl/Rab11fip2/Lims1/Tbc1d1/Lars/Ptprn2/Plxnb1/Arhgef5/Tbc1d10a/Ttc8/Rabgap1l/Dock8/Cdkl5/Abr/Iqsec1/Rasgef1a/Tbc1d4/Tmed2/Fermt2/Rgl3/Cx3cl1/Wnk1/R…	63
GO:0097529	myeloid leukocyte migration	49/2431	243/28943	7.20634e-09	1.92004e-07	1.11538e-07	Emilin1/Wdr1/Lgals3/Ppib/Ccl9/Prkca/Gbf1/Myo9b/Tnfsf11/Thbs1/Mcu/Stat5b/Il17b/Serpine1/Rpl13a/Cd9/Cxcl2/Cd99l2/Msmp/Trpv4/Pdgfd/Stap1/Vav3/Thbs4/Prex1/Pla2g7/Rabgef1/Grem1/Mmp28/Plcb1/Mapk3/Lgmn/Mcoln2/Arhgef5/Dusp1/Itga1/Cd200/Abr/Dapk2/Mtus1/Swap70/Cx3cl1/Pde4b/App/Fut4/Spp1/Lbp/Enpp1/Ccl6	49
GO:1903828	negative regulation of protein localization	46/2431	221/28943	7.31838e-09	1.94156e-07	1.12788e-07	Rab11fip3/Ppfia1/Pkdcc/Ankrd13a/Apoe/Erp29/Dmtn/Irs1/Ubac2/Chp1/Anxa5/Rab11fip1/Nr1h3/Sergef/Nol3/Ei24/Bcl2l1/Wwp2/Prkn/Pid1/Bag3/Nos1/Os9/Srebf1/Dclk3/Vps35/Sytl4/Tmem98/Tmem59/Lats2/Trp53inp2/Ctnna1/Insig1/Park7/Tbc1d1/Ppp3ca/Fbxo4/Tgfb1/Hmgcr/Cd200/Leprot/Ndfip1/Erlec1/Adra2a/App/Inpp5k	46
GO:0072503	cellular divalent inorganic cation homeostasis	59/2431	320/28943	7.68687e-09	2.03064e-07	1.17963e-07	Tmem165/Apoe/Plcd1/Slc41a1/Itpr3/Clstn1/Hps1/Pth1r/S100b/Prkca/Atg5/Ccdc47/Cnga1/Tgm2/Mcu/Mfn2/Cemip/Sri/Tmem203/Nol3/Casr/Slc35g1/Vdr/Trpv4/Tmbim6/Fis1/Atp2c2/Fxyd1/Itpr1/Itpr2/P2rx7/Itgb3/Micu1/Slc8b1/Nucb2/Herpud1/Slc39a14/Trpa1/Gper1/Bax/Mt3/Slc39a8/Atp2b1/Immt/Myo5a/Fkbp1a/Tgfb1/Slc8a3/Chd7/Glp1r/Cx3cl1/Atf4/Bcl2/App/Spp1/Smdt1/Slc1a1/Wfs1/Slc24a2	59
GO:0009205	purine ribonucleoside triphosphate metabolic process	50/2431	251/28943	7.76315e-09	2.0421e-07	1.18629e-07	Fam20c/Ndufb10/Guk1/Pfkm/Atp1a2/Myc/Nme1/Ndufb11/Hspa8/Cfh/Gale/Atp5g1/Khk/Ndufb7/Ak1/Nt5e/Atp5pb/Fis1/Prkaa2/Bcl2l1/Atp6v1a/Ldhd/Nudt5/Tkfc/Prkn/Ran/Zbtb7a/P2rx7/Pid1/Slc25a13/Nudt2/Prxl2c/Atpsckmt/Nupr1/Ndufa8/Zbtb20/Tspo/Hif1a/Ndufa2/Tpi1/Tgfb1/Prkag2/Ampd3/Ndufa7/Pgam1/Aldoc/App/Rhoa/Ndufs5/Enpp1	50
GO:0072088	nephron epithelium morphogenesis	26/2431	88/28943	7.96619e-09	2.08667e-07	1.21218e-07	Kif26b/Sox9/Agt/Gzf1/Sox8/Hs3st3b1/Myc/Hs3st3a1/Smo/Ctnnbip1/Wnk4/Commd5/Grem1/Cd44/Ahi1/Wnt4/Hoxb7/Ilk/Tgfb1/Ctnnb1/Fmn1/Ptch1/Nog/Irx3/Bcl2/Foxd1	26
GO:0010811	positive regulation of cell-substrate adhesion	34/2431	138/28943	8.06551e-09	2.10381e-07	1.22213e-07	Emilin1/Dmtn/P4hb/Vit/Ccdc80/Thbs1/Prkcz/Smoc1/Myoc/Fn1/Rsu1/Calr/Carmil1/Ecm2/Enpp2/Utrn/Efemp2/Jak2/Iqgap1/Itgb3/Prex1/Sdc4/Wnt4/Lims1/Emp2/Ilk/Fmn1/Dmp1/Fermt2/Smoc2/Ccn1/Lims2/Edil3/Spp1	34
GO:0050714	positive regulation of protein secretion	38/2431	165/28943	8.2168e-09	2.13431e-07	1.23985e-07	Pfkm/Lrp1/Osbp/Irs2/Mcu/Mmp13/C1qtnf3/Sri/Casr/Oxct1/Myrip/Glud1/Prkn/Myom1/Gpr68/Jak2/P2rx7/Ier3ip1/Serp1/Golph3/Vps35/Sytl4/Abat/Apbb1/Trpa1/Gper1/Hif1a/Sybu/Rbp4/Tgfb1/Glp1r/Gpld1/Vamp8/Nadk/Tmed10/Tcf7l2/Atg7/Rapgef4	38
GO:0007162	negative regulation of cell adhesion	58/2431	313/28943	8.49426e-09	2.19718e-07	1.27637e-07	Mmp12/Lgals3/Dmtn/Dusp22/Lrp1/Thbs1/Meltf/Serpine1/Prkg1/Myoc/Bcas3/Adam15/Cd9/Acp5/Gcnt2/Sema5a/Actn4/Trpv4/Enpp2/Bcl6/Jak3/Jak2/Ihh/Hfe/Sdc4/Dab1/Serpine2/Cd44/Abat/Fgl1/Tnfrsf21/Spint2/Cdsn/Prnp/Mia3/Jam2/Plxnb1/Tgfb1/Kank1/B4galnt2/Dusp1/Clasp2/Vsir/Runx3/Loxl3/Mbp/Tnc/Swap70/Zbtb7b/Wnk1/Ndfip1/Lef1/Bmp6/Rhoa/Cd24a/Twsg1/Rgcc/Laptm5	58
GO:0016042	lipid catabolic process	61/2431	338/28943	9.95511e-09	2.56437e-07	1.48968e-07	Gba/Apoe/Pla2g2c/Plcd1/Naga/Scp2/Echdc2/Abhd12/Irs1/Pla2g4a/Pck2/Lrp1/Smpdl3a/Irs2/Prdx6/Oxct2a/Acaa1a/Hint2/Oxct1/Ldlr/Enpp2/Pnpla7/Bscl2/Mgst2/Sorl1/Lpin3/Plbd2/Lipg/Acot7/Smpd3/Abhd4/Pla2g7/Rab7/Abhd2/Lpin1/Enpp6/Plcb1/Nceh1/Plaat1/Acsl5/Mt3/Adora1/Smpd1/Aig1/Hexa/Cidea/Aspg/Acad11/Ppt1/Gpld1/Gcdh/Hpgd/Pcca/Acadvl/Nudt7/Pnpla8/Scarb1/Adra2a/Spp1/Prdx6b/Pla2g5	61
GO:0036473	cell death in response to oxidative stress	28/2431	101/28943	1.03123e-08	2.6454e-07	1.53675e-07	Ralbp1/Rnf146/P4hb/Pde8a/Ubqln1/Pycr1/Nol3/Fbxw7/Stk26/Sod2/Prkn/Jak2/Vnn1/Fbxo7/Map3k5/Park7/Hif1a/Oxr1/Mmp3/Ctnnb1/Pink1/Atf4/Bcl2/App/Arl6ip5/Slc1a1/Uaca/Atg7	28
GO:0034620	cellular response to unfolded protein	26/2431	89/28943	1.03588e-08	2.64639e-07	1.53733e-07	Ficd/Atf6b/Hspa8/Amfr/Rhbdd1/Optn/Ccnd1/Tmbim6/Selenos/Bag3/Hspa2/Serp1/Dnajc10/Herpud1/Ern1/Bax/Eif2ak3/Dnajc3/Xbp1/Cdk5rap3/Tmed2/Atf4/Ermp1/Hspd1/Wfs1/Hspb8	26
GO:0010001	glial cell differentiation	51/2431	261/28943	1.08355e-08	2.75683e-07	1.60148e-07	Gba/Kdm4a/Sox9/Wdr1/Cnp/Agt/Sox8/Abca2/Lrp1/Gcm1/Daam2/Ercc2/Lamc3/Eif2b5/Zfp365/Nab1/Myoc/Sh3tc2/Fgfr3/Smo/Ldlr/Ncmap/Enpp2/Gpc1/Clu/Hdac11/Dab1/Serpine2/Klf15/Tmem98/Tnfrsf21/Plp1/Nfe2l1/Id4/Mt3/Mapk3/Ilk/Adgrg6/Tspan2/Tgfb1/Slc8a3/Atf5/Ctnnb1/Bag1/Nog/Lef1/App/Rhoa/Nr1d1/Enpp1/Tcf7l2	51
GO:1904705	regulation of vascular associated smooth muscle cell proliferation	23/2431	72/28943	1.1034e-08	2.79587e-07	1.62416e-07	Bmpr1a/Agt/Nqo2/Pak1/Mfn2/Prkg1/Mmp9/Gna12/Sod2/Efemp2/Jak2/Tafa5/Ern1/Gper1/Park7/Ldlrap1/Mdm2/Gnai2/Hpgd/Tpm1/Mef2c/Rhoa/Mef2d	23
GO:0045860	positive regulation of protein kinase activity	64/2431	363/28943	1.11395e-08	2.81114e-07	1.63303e-07	Camk1/Tgfbr2/Erp29/Agt/Ccnd2/Tnfsf11/Pak1/Cab39/Thbs1/Cemip/Prkcz/Lrp8/Taok3/Ikbkg/Ccnd1/Fbxw7/Pdgfd/Clu/Jak2/Iqgap1/P2rx7/Itgb3/Ccny/Sdc4/Wnk4/Pdgfa/Il6ra/Dkk1/Dab1/Tpd52l1/Sash1/Grem1/Map3k1/Chil1/Ern1/Map3k5/Emp2/Mt3/Prnp/Adora1/Ilk/Fgfr1/Zfp91/Arhgef5/Tgfb1/Prkag2/Acsl1/Akap13/Stk11/Fzd5/Traf2/Tgfa/Fermt2/Pim1/Ccn1/Hsp90aa1/Adra2a/App/Pik3ca/Rapgef2/Rhoa/Cd24a/Slc1a1/Rgcc	64
GO:0072028	nephron morphogenesis	26/2431	90/28943	1.34087e-08	3.37008e-07	1.95773e-07	Kif26b/Sox9/Agt/Gzf1/Sox8/Hs3st3b1/Myc/Hs3st3a1/Smo/Ctnnbip1/Wnk4/Commd5/Grem1/Cd44/Ahi1/Wnt4/Hoxb7/Ilk/Tgfb1/Ctnnb1/Fmn1/Ptch1/Nog/Irx3/Bcl2/Foxd1	26
GO:0006091	generation of precursor metabolites and energy	76/2431	465/28943	1.52524e-08	3.81801e-07	2.21794e-07	Gba/Pygb/Ndufb10/Uqcrc2/Pfkm/Shmt2/Irs1/S100b/Tkt/Aco2/Gaa/Myc/Epm2a/Irs2/Ppif/Mfn2/Stk40/Ndufb11/Gale/Oxct2a/Khk/Ndufb7/Iscu/Gfpt1/Oxct1/Trpv4/Atp5pb/Prkaa2/Tkfc/Sod2/Mdh2/Zbtb7a/P2rx7/Slc25a13/Gabarapl1/Msh2/Coq9/Pygl/Prxl2c/Taldo1/Cox17/Chchd10/Atpsckmt/Nupr1/Ndufa8/Zbtb20/Aldh1l1/Bax/Park7/Mt3/Hif1a/Ndufa2/Tpi1/Ppp1r3c/Myo5a/Prkag2/Ldha/Sdhaf4/Per2/Ndufa7/Mdh1/Pink1/Cox7a2l/Slc25a33/Pgam1/Ald…	76
GO:0051346	negative regulation of hydrolase activity	64/2431	366/28943	1.54321e-08	3.84748e-07	2.23506e-07	Serpinh1/Serpina1d/Cst3/Serpina1a/Serpinb6a/Sort1/Agt/Ppp1r26/Chp1/Thbs1/Epm2a/Slpi/Cd109/Ptpa/Cmya5/Serpine1/Prkcz/Mgat5/Dhcr24/Bcas3/Pak2/Nol3/Mmp9/Tmbim6/Serpina1c/Ppp1r1b/Serpina1b/Ptgs2/Sorl1/Nos1/Cry2/Serpinb9/Hdac9/Cast/Timp1/Lxn/Serpine2/Herpud1/Lpin1/Cd44/Ecm1/Triap1/Slc39a14/Spint2/Siah2/Tiprl/Park7/Mt3/Serpina1e/Rnf34/Ptprn2/Itih2/Mprip/Pebp1/Ttc8/Mdm2/R3hdml/Gnai2/Tmed2/Anxa8/Wnk1/Tme…	64
GO:0048661	positive regulation of smooth muscle cell proliferation	29/2431	109/28943	1.56894e-08	3.896e-07	2.26324e-07	Tgfbr2/Bmpr1a/Agt/Prkca/Nqo2/Myc/Pak1/Thbs1/Stat5b/Mfn2/Akr1b3/Mmp9/Pdgfd/Ptgs2/Jak2/Itgb3/Smpd3/Il6ra/Ern1/Hif1a/Tgfb1/Hmgcr/Ldlrap1/Mdm2/Gnai2/Hpgd/Cx3cl1/Pik3ca/Mef2d	29
GO:0072073	kidney epithelium development	36/2431	155/28943	1.58759e-08	3.9266e-07	2.28102e-07	Kif26b/Sox9/Agt/Gzf1/Sox8/Hs3st3b1/Myc/Foxc1/Smad9/Hs3st3a1/Smo/Ctnnbip1/Ret/Wnk4/Commd5/Grem1/Klf15/Cd44/Ahi1/Wnt4/Pou3f3/Hoxb7/Ilk/Fgfr1/Tgfb1/Ctnnb1/Fmn1/Ptch1/Mef2c/Nog/Wwtr1/Myo1e/Irx3/Bcl2/Cd24a/Foxd1	36
GO:0003012	muscle system process	72/2431	432/28943	1.59609e-08	3.93196e-07	2.28413e-07	Kdm4a/Synm/Gsn/Agt/Bbs2/Comp/Pin1/Prkca/Gaa/Grip2/Atp1a2/Errfi1/Hsbp1/Pak1/Ehd3/Cmya5/Prkg1/Myoc/Sri/Nol3/Myl3/Trpv4/Lmcd1/Tnni2/Fxyd1/Nr3c1/Ptgs2/Myom1/Myh14/Kcnma1/Nos1/Atp1a1/Smpd3/Lmod1/Ccn2/Ptgs1/Klf15/Homer1/Abat/Apbb1/Trpa1/Gper1/Slc25a4/Ormdl3/Myl6/Smtn/Fdps/Adora1/Atp2b1/Ppp3ca/Uty/Becn1/Fkbp1a/Ar/Snta1/Scn1b/Slc8a3/Adk/Akap13/Twf1/Mylk/Foxo1/Tpm1/Mef2c/Ncf1/Rangrf/Kcnh2/Pde4b/Rcsd1/Adra…	72
GO:0009636	response to toxic substance	31/2431	122/28943	1.66293e-08	4.08043e-07	2.37038e-07	Ralbp1/Scn8a/Cnp/Aldh1a1/Prdx6/Rdh12/Slc6a1/Sesn1/Sod2/Ephx2/Prkn/Ephx1/Ccs/Nupr1/Bax/Park7/Mt3/Mapk3/Hif1a/Nqo1/Scn1b/Trpm6/Prdx1/Pink1/Pon3/Mbp/Pim1/Abcb1b/Bcl2/Prdx6b/Sod3	31
GO:0002793	positive regulation of peptide secretion	32/2431	129/28943	1.83977e-08	4.49658e-07	2.61213e-07	Pfkm/Irs1/Lrp1/Osbp/Tnfsf11/Irs2/Mcu/Sri/Casr/Oxct1/Myrip/Glud1/Prkn/Gpr68/Jak2/Rasl10b/Hfe/Serp1/Ffar4/Ecrg4/Abat/Trpa1/Gper1/Adora1/Hif1a/Sybu/Rbp4/Glp1r/Gpld1/Nadk/Tcf7l2/Atg7	32
GO:0071326	cellular response to monosaccharide stimulus	36/2431	156/28943	1.89855e-08	4.62203e-07	2.685e-07	Pck2/Lrp1/Osbp/Sidt2/Slc9b2/Sri/Foxa2/Smarcb1/Oxct1/Prkaa2/Prkn/Gpr68/Slc12a6/Raf1/Rab11fip2/Slc39a14/Trpa1/Ern1/Gper1/Plcb1/Zbtb20/Hif1a/Sybu/Tbc1d1/Ppp3ca/Ptprn2/Xbp1/Hmgcr/Gpld1/Nadk/Adra2a/Pik3ca/Nr1d1/Slc2a5/Tcf7l2/Atg7	36
GO:0040013	negative regulation of locomotion	63/2431	360/28943	1.93329e-08	4.68823e-07	2.72346e-07	Apoe/Emilin1/Bmpr1a/Dusp22/Pin1/Lrp1/Thbs1/Acan/Ccdc125/Serpine1/Prkg1/Mcc/Adam15/Calr/Sema5a/Brms1l/Ldlrad4/Gna12/Coro1b/Sap30l/Stap1/Stk26/Adipor2/Padi2/Gadd45a/Sema3d/Adarb1/Cited2/Timp1/Rabgef1/Tafa5/Grem1/Abhd2/Mmp28/Wnt4/Dcn/Spint2/Plcb1/Ctnna1/Mitf/Park7/Clic4/Adora1/Ilk/Mia3/Tgfb1/Kank1/Dnaja4/Dusp1/Clasp2/Cd200/Sema7a/Abr/Tpm1/Cx3cl1/Mef2c/Nog/Angpt4/Stard13/Adipor1/Bcl2/Rhoa/Rgcc	63
GO:0000045	autophagosome assembly	28/2431	104/28943	2.08235e-08	5.03005e-07	2.92203e-07	Rab1b/Ulk1/Ubqln2/Wipi2/Mtmr3/Atg5/Ubqln1/Epm2a/Mfn2/Chmp4b/Stx12/Bag3/Snx7/Gabarapl1/Rab7/Nupr1/Atg16l2/Trp53inp2/Ctsd/Becn1/Ubxn2a/Gabarapl2/Pink1/Sec22b/Fez2/Synpo2/Snx18/Atg7	28
GO:0061138	morphogenesis of a branching epithelium	46/2431	229/28943	2.32202e-08	5.58725e-07	3.24571e-07	Btrc/Tgfbr2/Sox9/Agt/Gzf1/Sox8/Ncoa3/Hs3st3b1/Myc/Gcm1/Tgm2/Pak1/Foxa2/Casr/Sema5a/Hs3st3a1/Vdr/Smo/Ctsh/Ihh/Ctnnbip1/Csmd1/Ntn4/Pdgfa/Grem1/Cd44/Wnt4/Spint2/Hoxb7/Clic4/Ilk/Fgfr1/Llgl2/Ar/Tgfb1/Esr1/Ctnnb1/Fzd5/Ptch1/Tmed2/Tnc/Nog/Lef1/Bcl2/Foxd1/Mgp	46
GO:0046394	carboxylic acid biosynthetic process	55/2431	298/28943	2.35411e-08	5.64259e-07	3.27786e-07	Thnsl2/Adi1/Carns1/Agt/Shmt2/Pla2g4a/Fads1/Aldh1a1/Insig2/Acly/Pdk4/Pycr1/Plod2/Stard4/Nr1h3/Prkaa2/Scd1/Prxl2b/Asns/Ptgs2/Mgst2/Lipg/Acot7/Uros/Srebf1/Aldh18a1/Cth/Ptgs1/Abhd2/Abat/Erlin2/Brca1/Plp1/Insig1/Psph/Park7/Gstm4/Myo5a/Got1/Avpr1a/Prkag2/Ldha/Per2/Dhrs9/Ugdh/Prkag1/Fads3/Acadvl/Pnpla8/Bcat1/Trib3/Nr1d1/Pla2g5/Ptgis/Sdsl	55
GO:0018209	peptidyl-serine modification	62/2431	354/28943	2.42182e-08	5.78255e-07	3.35917e-07	Camk1/Ulk1/Tgfbr2/Agt/Dmtn/Prkca/Hax1/Cnksr3/Pak1/Cab39/Epm2a/Prkg2/Prkcz/Rps6ka4/Pak2/Stk39/Mapkap1/Sgk1/Vrk3/Ptgs2/Bcar3/Gadd45a/Stk32b/Camk4/Nos1/Hipk2/Ret/Dkk1/Hipk1/Dclk3/Raf1/Camk2b/Galnt3/Cd44/Map3k1/Pwp1/Dcn/Csnk1g2/Lats2/Ern1/Bax/Galnt2/Stk38l/Park7/Mapk3/Eif2ak3/Ilk/Sgk3/Mark3/Tgfb1/Galnt1/Plk2/Pink1/Crebl2/Wnk1/Hsp90aa1/Bcl2/App/Pik3ca/Inpp5k/Slc1a1/Hipk3	62
GO:0072594	establishment of protein localization to organelle	71/2431	428/28943	2.43403e-08	5.78946e-07	3.36318e-07	Mmp12/Ddx5/Sqstm1/Sort1/Agt/Vps41/Nolc1/Cct3/Tomm22/Lamp1/Ubl4a/Chp1/Nabp2/Epm2a/Mfn2/Ruvbl2/Hspa8/Srp9/Wbp2/Chmp4b/Nol3/Ei24/Spcs2/Smo/Ift122/Tomm20/Tpr/Fbxw7/Fis1/Cct7/Ptgs2/Ran/Clu/Jak2/Txnip/Sorl1/Bag3/Neurl1b/Cry2/Srebf1/Tomm7/Srp19/Tmco6/Wrap53/Rab7/Herpud1/Tspan17/Fbxo7/Gper1/Brca1/Bax/Hikeshi/Tspo/Srpr/Srp14/Ppp3ca/Becn1/Tgfb1/Xbp1/Zfand2a/Pink1/Glp1r/Get4/Rangrf/Arntl/Hsp90aa1/Grpel1/Fol…	71
GO:0016053	organic acid biosynthetic process	55/2431	299/28943	2.6523e-08	6.28453e-07	3.65077e-07	Thnsl2/Adi1/Carns1/Agt/Shmt2/Pla2g4a/Fads1/Aldh1a1/Insig2/Acly/Pdk4/Pycr1/Plod2/Stard4/Nr1h3/Prkaa2/Scd1/Prxl2b/Asns/Ptgs2/Mgst2/Lipg/Acot7/Uros/Srebf1/Aldh18a1/Cth/Ptgs1/Abhd2/Abat/Erlin2/Brca1/Plp1/Insig1/Psph/Park7/Gstm4/Myo5a/Got1/Avpr1a/Prkag2/Ldha/Per2/Dhrs9/Ugdh/Prkag1/Fads3/Acadvl/Pnpla8/Bcat1/Trib3/Nr1d1/Pla2g5/Ptgis/Sdsl	55
GO:1990845	adaptive thermogenesis	37/2431	165/28943	2.72661e-08	6.43407e-07	3.73764e-07	Dync1h1/Id1/Aldh1a1/Acot11/Mfn2/Nr1h3/Trpv4/Oma1/Scd1/Bscl2/Adipor2/Jak2/Alpl/Sorl1/Epas1/Wnt10b/Pwwp2b/Plcl2/Ffar4/Lpin1/Trpv2/Pctp/Gadd45g/Slc25a4/Slc25a5/Dio2/G0s2/Acsl1/Cidea/Per2/Stk11/Zbtb7b/Atf4/Arntl/Hoxc10/Adipor1/Nr1d1	37
GO:0016050	vesicle organization	58/2431	323/28943	2.73614e-08	6.43407e-07	3.73764e-07	Chmp1a/Sar1a/Sqstm1/Sort1/Vps41/Hps1/Pla2g4a/Chmp2a/Sec16a/Trappc6a/Gbf1/Chp1/Osbp/Trappc9/Uso1/Sec16b/Trappc2l/Shroom2/Snap47/Chmp4b/Stx12/Vav3/Prkn/P2rx7/Sdc4/Serpine2/Rab7/Golph3/Chmp3/Als2cl/Sec23b/Arfgef2/Srgn/Insig1/Vamp1/Snx19/Mia3/Vps39/Tmed9/Rab27a/Vps8/Kif13a/Snph/Spaca1/Tbc1d4/Yipf4/Trappc4/Anxa8/Vamp8/Sec22b/Pi4k2a/Tmed10/Uvrag/Bcl2/Zpbp/Stxbp6/Pla2g5/Pdcd6	58
GO:1902882	regulation of response to oxidative stress	27/2431	99/28943	2.74855e-08	6.43887e-07	3.74043e-07	Ralbp1/Rnf146/P4hb/Pde8a/Ubqln1/Pycr1/Fut8/Sesn3/Nol3/Mapkap1/Fbxw7/Sesn1/Stk26/Sod2/Prkn/Vnn1/Fbxo7/Park7/Hif1a/Oxr1/Mmp3/Ctnnb1/Pink1/Atf4/Pnpla8/App/Atg7	27
GO:1905037	autophagosome organization	29/2431	112/28943	3.03336e-08	7.07936e-07	4.1125e-07	Gba/Rab1b/Ulk1/Ubqln2/Wipi2/Mtmr3/Atg5/Ubqln1/Epm2a/Mfn2/Chmp4b/Stx12/Bag3/Snx7/Gabarapl1/Rab7/Nupr1/Atg16l2/Trp53inp2/Ctsd/Becn1/Ubxn2a/Gabarapl2/Pink1/Sec22b/Fez2/Synpo2/Snx18/Atg7	29
GO:0090277	positive regulation of peptide hormone secretion	31/2431	125/28943	3.07112e-08	7.14063e-07	4.1481e-07	Pfkm/Irs1/Lrp1/Osbp/Tnfsf11/Irs2/Mcu/Sri/Casr/Oxct1/Myrip/Glud1/Prkn/Gpr68/Jak2/Rasl10b/Hfe/Serp1/Ffar4/Ecrg4/Abat/Trpa1/Gper1/Hif1a/Sybu/Rbp4/Glp1r/Gpld1/Nadk/Tcf7l2/Atg7	31
GO:0032388	positive regulation of intracellular transport	40/2431	187/28943	3.08663e-08	7.14992e-07	4.15349e-07	Camk1/Ergic3/Dync1h1/Sar1a/Scp2/Numa1/Ehd2/Xpo4/Pak1/Oaz1/Cemip/Map2/Bcas3/Myo1c/Smo/Tcaf2/Pcnt/Tpr/Fbxw7/Fis1/Ptgs2/Ran/Jak2/Sorl1/Camk4/Bag3/Tomm7/Anxa2/Gper1/Brca1/Prnp/Tgfb1/Xbp1/Msn/Ldlrap1/Mdm2/Stk11/Tmem30a/Uaca/Tcf7l2	40
GO:0006650	glycerophospholipid metabolic process	52/2431	277/28943	3.15167e-08	7.25341e-07	4.21361e-07	Itpkc/Plcd1/Cds2/Abhd12/Pla2g4a/Pigs/Mtmr10/Impa2/Mtmr3/Mppe1/Ptdss2/Prdx6/Socs2/Nr1h3/Capn2/Ttc7/Ldlr/Enpp2/Pnpla7/Bscl2/Pcyt1a/Pdgfa/Serinc5/Abhd4/Pla2g7/Lpin1/Mtmr12/Plcb1/Plaat1/Pgap4/Inpp1/Becn1/Pip5k1c/Ip6k3/Pigg/Gpld1/Chka/Pisd/Pitpnc1/Bpnt2/Lclat1/Agpat2/Pi4k2a/Uvrag/Pnpla8/Scarb1/Pik3ca/Prdx6b/Inpp5k/Pla2g5/Cds1/Pigk	52
GO:0010508	positive regulation of autophagy	35/2431	152/28943	3.15467e-08	7.25341e-07	4.21361e-07	Ulk1/Trim8/Wdr24/Epm2a/Sesn3/Nod1/Optn/Smo/Mtdh/Ikbkg/Trim68/Sesn1/Prkaa2/Prkn/Mid2/Bag3/Snx7/Fbxo7/Dcn/Tmem59/Slc25a4/Ormdl3/Trp53inp2/Slc25a5/Mapk3/Hif1a/Becn1/Xbp1/Plk2/Stk11/Foxo1/Pink1/Hspb8/Snx18/Atg7	35
GO:0030166	proteoglycan biosynthetic process	20/2431	59/28943	3.19136e-08	7.31069e-07	4.24688e-07	Ext2/Chpf2/Cant1/Hs3st3b1/Xylt1/Chst11/Acan/Chpf/Fam20b/Hs3st3a1/B4galt7/Cytl1/Chst12/Chst7/Pxylp1/Ctnnb1/Ugdh/Csgalnact2/Glce/Tcf7l2	20
GO:2001243	negative regulation of intrinsic apoptotic signaling pathway	27/2431	100/28943	3.46559e-08	7.86137e-07	4.56678e-07	Rrm2b/Tmem161a/Ppif/Nol3/Mmp9/Ikbkg/Tmbim6/Ackr3/Selenos/Bcl2l1/Sod2/Prkn/Ptgs2/Clu/Vnn1/Herpud1/Cd44/Triap1/Cep63/Park7/Hif1a/Xbp1/Ivns1abp/Mdm2/Pink1/Bcl2/Wfs1	27
GO:0032933	SREBP signaling pathway	10/2431	15/28943	3.4756e-08	7.86137e-07	4.56678e-07	Srebf2/Arhgef10l/Insig2/Amfr/Srebf1/Erlin2/Insig1/Eif2ak3/Tmed2/Zbtb7b	10
GO:0006006	glucose metabolic process	44/2431	217/28943	3.48007e-08	7.86137e-07	4.56678e-07	Pfkm/Irs1/Maea/Zmpste24/Pck2/Myc/Rorc/Ddb1/Pdk4/Dcxr/Irs2/Sirt7/C1qtnf3/Foxa2/Oma1/Fam3c/Mdh2/Nr3c1/Prkn/Serp1/Fgl1/Slc39a14/Bckdk/Nfe2l1/Hif1a/Cyp2j6/Ganc/Tpi1/Rbp4/Ldha/Per2/Stk11/Mdh1/Galm/Foxo1/Gpld1/G6pc3/Pcx/Pgam1/Atf4/Aldoc/Adipor1/Pik3ca/Tcf7l2	44
GO:0043524	negative regulation of neuron apoptotic process	41/2431	195/28943	3.4824e-08	7.86137e-07	4.56678e-07	Gba/Apoe/Agt/Hdgf/Pin1/Lrp1/Nrbp2/Optn/Smo/Ccnd1/Bcl2l1/Sod2/Prkn/Jak2/Nos1/Hipk2/Msh2/Cpeb4/Bax/Retreg1/Unc5b/Gclm/Park7/Mt3/Hif1a/Ilk/Oxr1/Lgmn/Pink1/Ppt1/Glp1r/Bag1/Cx3cl1/Aars/Mef2c/Bcl2/Hspd1/Pik3ca/Rhoa/Slc1a1/Wfs1	41
GO:0070371	ERK1 and ERK2 cascade	61/2431	350/28943	3.76291e-08	8.46382e-07	4.91675e-07	Apoe/Emilin1/Sox9/Agt/Pin1/Ccl9/Prkca/Nqo2/Errfi1/Cnksr3/Myc/Lrp1/Pde8a/Tnfsf11/Pycard/Tpbg/Prkcz/C1qtnf3/Fn1/Casr/Gcnt2/Nelfe/Nod1/Fgfr3/Trpv4/Fbxw7/Ackr3/Pdgfd/Vrk3/Ctsh/Itgb3/Wnk4/Pdgfa/E130311K13Rik/Prxl2c/Ccn2/Ffar4/Cd44/Chil1/Gper1/Tnip1/Mturn/Mt3/Mapk3/Tgfb1/Xbp1/Dusp1/Hmgcr/Sema7a/Esr1/Gnai2/Fermt2/Cx3cl1/Trf/Ccn1/App/Rapgef2/Timp3/Pla2g5/Ccl6/Cysltr2	61
GO:0061572	actin filament bundle organization	38/2431	174/28943	3.77743e-08	8.46581e-07	4.91791e-07	Ppfia1/Dmtn/Arhgef10l/Id1/Actg1/Itgb5/Shroom1/Pak1/Myoc/Pak2/Actn4/Coro1b/Carmil1/Rflna/Prkn/Sdc4/Ccn2/Map3k1/Wnt4/Synpo/Pls3/Arhgef5/Frmd7/Clasp2/Ttc8/Lcp1/Rhod/Spire1/Tpm1/Fermt2/Swap70/Cx3cl1/Rhoa/Synpo2/Inpp5k/Rflnb/Hsp90b1/Rgcc	38
GO:0001659	temperature homeostasis	40/2431	189/28943	4.20744e-08	9.39561e-07	5.45804e-07	Dync1h1/Sqstm1/Id1/Fto/Aldh1a1/Acot11/Tnfsf11/Mfn2/Nr1h3/Oma1/Scd1/Bscl2/Ptgs2/Adipor2/Jak2/Alpl/Epas1/Wnt10b/Pwwp2b/Plcl2/Ffar4/Lpin1/Abat/Trpv2/Pctp/Gadd45g/Dio2/Adora1/G0s2/Acsl1/Cidea/Per2/Stk11/Acadvl/Zbtb7b/Atf4/Arntl/Hoxc10/Adipor1/Nr1d1	40
GO:0043281	regulation of cysteine-type endopeptidase activity involved in apoptotic process	43/2431	211/28943	4.25225e-08	9.46164e-07	5.4964e-07	Casp9/Gsn/Myc/Thbs1/Pycard/Hip1/Dhcr24/Pak2/Nol3/Nod1/Mmp9/Fis1/Ift57/Ptgs2/Jak2/Ret/Ccn2/Hip1r/Herpud1/Cd44/Triap1/Gper1/Siah2/Bax/Map3k5/Ctsd/Park7/Mt3/Eif2ak3/Rnf34/Dap/Mdm2/Ccn1/Hspd1/App/Arl6ip5/Rhoa/Htra2/Cradd/Slc1a1/Pdcd6/Laptm5/Uaca	43
GO:0030199	collagen fibril organization	20/2431	60/28943	4.40987e-08	9.77732e-07	5.67978e-07	Fkbp10/Serpinh1/P3h4/Emilin1/P3h1/Chadl/Col11a2/Comp/Acan/Col2a1/Colgalt1/Foxc1/Efemp2/Col11a1/Grem1/Anxa2/Mia3/Loxl4/Loxl3/Loxl2	20
GO:0001763	morphogenesis of a branching structure	48/2431	249/28943	4.4951e-08	9.93082e-07	5.76896e-07	Btrc/Tgfbr2/Sox9/Agt/Gzf1/Sox8/Ncoa3/Hs3st3b1/Myc/Gcm1/Tgm2/Pak1/Foxa2/Casr/Sema5a/Hs3st3a1/Vdr/Smo/Ctsh/Ihh/Ctnnbip1/Csmd1/Ntn4/Pdgfa/Grem1/Cd44/Wnt4/Cpe/Spint2/Hoxb7/Clic4/Ilk/Fgfr1/Llgl2/Ar/Tgfb1/Esr1/Ctnnb1/Fzd5/Ptch1/Tmed2/Tnc/Nog/Shox2/Lef1/Bcl2/Foxd1/Mgp	48
GO:0044272	sulfur compound biosynthetic process	26/2431	95/28943	4.56891e-08	1.00581e-06	5.84288e-07	Ext2/Chpf2/Sp1/Adi1/Papss2/Xylt1/Acly/Chst11/Pdk4/Chpf/Gss/Mmut/Mgst2/Chst12/Cth/Chst7/Acsl5/Gclm/Eif2ak3/Acsl1/Ugdh/Gcdh/Csgalnact2/Glce/Slc1a1/Hagh	26
GO:0002685	regulation of leukocyte migration	46/2431	234/28943	4.61062e-08	1.0114e-06	5.87539e-07	Emilin1/Lgals3/Thbs1/Mcu/Pycard/Serpine1/Cd9/Calr/Stk39/Mmp9/Cd99l2/Trpv4/Pdgfd/Stap1/Padi2/Itgb3/Thbs4/Smpd3/Slc8b1/Pla2g7/Rabgef1/Grem1/Gcnt1/Mmp28/Ecm1/Plcb1/Mapk3/Adora1/Mia3/Jam2/Lgmn/Tgfb1/Dusp1/Msn/Cd200/Dock8/Abr/Dapk2/Mtus1/Swap70/Cx3cl1/Wnk1/App/Fut4/Rhoa/Lbp	46
GO:0009746	response to hexose	41/2431	197/28943	4.70414e-08	1.02829e-06	5.97346e-07	Pck2/Lrp1/Osbp/Thbs1/Irs2/Eif2b5/Sidt2/Slc9b2/Sri/Foxa2/Khk/Smarcb1/Oxct1/Prkaa2/Prkn/Gpr68/Slc12a6/Srebf1/Raf1/Rab11fip2/Slc39a14/Trpa1/Ern1/Gper1/Zbtb20/Hif1a/Sybu/Tbc1d1/Ppp3ca/Ptprn2/Xbp1/Hmgcr/Glp1r/Gpld1/Nadk/Adra2a/Pik3ca/Nr1d1/Slc2a5/Tcf7l2/Atg7	41
GO:0010631	epithelial cell migration	58/2431	328/28943	4.78695e-08	1.03967e-06	6.03962e-07	Sp1/Sparc/Atoh8/Apoe/Tgfbr2/Sox9/Agt/Irs1/Prkca/Daam2/Thbs1/Irs2/Serpine1/Mcc/Bcas3/Calr/Fap/Sema5a/Mmp9/Coro1b/Fbxw7/Enpp2/Ptgs2/Ctsh/Gadd45a/Itgb3/Srpx2/Mapre2/Hdac9/Myh9/Sash1/Grem1/Dcn/Anln/Emp2/Hif1a/Mia3/Lgmn/Fgfr1/Tgfb1/Kank1/Dnaja4/Clasp2/Plk2/Iqsec1/Gpld1/Mef2c/Ptp4a3/Smoc2/Angpt4/Stard13/Scarb1/Adipor1/Loxl2/Rhoa/Tns3/Rgcc/Pdcd6	58
GO:0030336	negative regulation of cell migration	56/2431	312/28943	4.78974e-08	1.03967e-06	6.03962e-07	Apoe/Emilin1/Bmpr1a/Dusp22/Lrp1/Thbs1/Acan/Serpine1/Prkg1/Mcc/Adam15/Calr/Brms1l/Ldlrad4/Gna12/Coro1b/Sap30l/Stap1/Stk26/Adipor2/Padi2/Gadd45a/Adarb1/Cited2/Timp1/Rabgef1/Tafa5/Grem1/Abhd2/Mmp28/Wnt4/Dcn/Plcb1/Mitf/Park7/Clic4/Adora1/Ilk/Mia3/Tgfb1/Kank1/Dnaja4/Dusp1/Clasp2/Cd200/Abr/Tpm1/Cx3cl1/Mef2c/Nog/Angpt4/Stard13/Adipor1/Bcl2/Rhoa/Rgcc	56
GO:0006814	sodium ion transport	48/2431	250/28943	5.11578e-08	1.10658e-06	6.42826e-07	Maged2/Scn8a/Slc5a6/Atp1a2/Cnksr3/Chp1/Fxyd6/Slc13a5/Slc38a3/Slc6a1/Slc9b2/Atp1b3/Stk39/Slc38a10/Fxyd2/Asic3/Sgk1/Fxyd3/Fxyd1/Slc38a2/P2rx7/Nos1/Slc22a4/Atp1a1/Wnk4/Slc8b1/Serpine2/Slc23a2/Gper1/Slc9a6/Plcb1/Stoml1/Slc9a2/Slc9a4/Tgfb1/Snta1/Scn1b/Slc8a3/Pon3/Slc38a4/Mllt6/Ptpn3/Wnk1/Rangrf/Fxyd5/Slc6a6/Slc20a1/Slc24a2	48
GO:0071331	cellular response to hexose stimulus	35/2431	155/28943	5.32372e-08	1.14756e-06	6.66632e-07	Pck2/Lrp1/Osbp/Sidt2/Slc9b2/Sri/Foxa2/Smarcb1/Oxct1/Prkaa2/Prkn/Gpr68/Slc12a6/Raf1/Rab11fip2/Slc39a14/Trpa1/Ern1/Gper1/Zbtb20/Hif1a/Sybu/Tbc1d1/Ppp3ca/Ptprn2/Xbp1/Hmgcr/Gpld1/Nadk/Adra2a/Pik3ca/Nr1d1/Slc2a5/Tcf7l2/Atg7	35
GO:0030099	myeloid cell differentiation	72/2431	445/28943	5.48531e-08	1.1783e-06	6.8449e-07	Gba/Sp1/Hmgb2/Fam20c/Tgfbr2/Wdr1/Dmtn/Maea/Meis2/Prkca/Hax1/Myc/Ercc2/Tnfsf11/Nme1/Scin/Stat5b/Cd109/P4htm/Lrrk1/Slc9b2/Tnfrsf11b/Fgfr3/Slc25a38/Fbxw7/Zbtb16/Stap1/Meis1/Zbtb46/Bcl6/Jak3/Gabpa/Gpr68/Farp2/Jak2/Zbtb7a/Tcta/Ctnnbip1/Camk4/Itgb3/Epas1/Nkap/Siglec15/Lyar/Fech/Cited2/Myh9/Plcb1/Nfe2l1/Hoxb7/Slc25a5/Kmt2e/Mitf/Mturn/Hif1a/Ppp3ca/Ostm1/Tspan2/Tgfb1/Rabgap1l/Ctnnb1/Glo1/Gpr137/Batf3/Cdk5…	72
GO:2000116	regulation of cysteine-type endopeptidase activity	47/2431	243/28943	5.5596e-08	1.19014e-06	6.91368e-07	Casp9/Cst3/Gsn/Myc/Thbs1/Pycard/Hip1/Dhcr24/Pak2/Nol3/Nod1/Mmp9/Fis1/Ift57/Ptgs2/Jak2/Ret/Cast/Ccn2/Hip1r/Herpud1/Cd44/Triap1/Gper1/Siah2/Bax/Map3k5/Ctsd/Park7/Mt3/Eif2ak3/Rnf34/Lgmn/Dap/Tbc1d10a/Mdm2/Ccn1/Hspd1/App/Arl6ip5/Rhoa/Htra2/Cradd/Slc1a1/Pdcd6/Laptm5/Uaca	47
GO:0022407	regulation of cell-cell adhesion	78/2431	497/28943	5.87674e-08	1.2537e-06	7.28294e-07	Tgfbr2/Kif26b/Actb/Lgals3/Dmtn/Dusp22/Sart1/Prkca/Flot1/Tnfsf11/Pycard/Stat5b/Slc7a1/Prkg1/Piezo1/Prkcz/Cd9/H2-DMb1/Gcnt2/Smarcb1/Trpv4/Zbtb16/Bcl6/Jak3/Celsr2/Jak2/Ihh/Tyk2/Wnt10b/Nkap/Hfe/Sdc4/Il6ra/Cited2/Serpine2/Vnn1/Gcnt1/Cd44/Abat/Myo10/Wnt4/Fgl1/Cd28/Tnfrsf21/Spint2/Cdsn/Cyld/Prnp/Mia3/Ppp3ca/Tgfb1/B4galnt2/Xbp1/Adk/Vsir/Runx3/Dock8/Loxl3/Mbp/Cd59b/Cd244a/Swap70/Cx3cl1/Zbtb7b/Wnk1/Il2rg/H…	78
GO:0090132	epithelium migration	58/2431	330/28943	5.95989e-08	1.26333e-06	7.33886e-07	Sp1/Sparc/Atoh8/Apoe/Tgfbr2/Sox9/Agt/Irs1/Prkca/Daam2/Thbs1/Irs2/Serpine1/Mcc/Bcas3/Calr/Fap/Sema5a/Mmp9/Coro1b/Fbxw7/Enpp2/Ptgs2/Ctsh/Gadd45a/Itgb3/Srpx2/Mapre2/Hdac9/Myh9/Sash1/Grem1/Dcn/Anln/Emp2/Hif1a/Mia3/Lgmn/Fgfr1/Tgfb1/Kank1/Dnaja4/Clasp2/Plk2/Iqsec1/Gpld1/Mef2c/Ptp4a3/Smoc2/Angpt4/Stard13/Scarb1/Adipor1/Loxl2/Rhoa/Tns3/Rgcc/Pdcd6	58
GO:0019319	hexose biosynthetic process	25/2431	90/28943	5.9829e-08	1.26333e-06	7.33886e-07	Maea/Pck2/Ddb1/Sirt7/C1qtnf3/Akr1b3/Fam3c/Mdh2/Nr3c1/Slc39a14/Hif1a/Cyp2j6/Chst15/Tpi1/Rbp4/Per2/Stk11/Mdh1/Foxo1/G6pc3/Pcx/Pgam1/Atf4/Aldoc/Tcf7l2	25
GO:1900407	regulation of cellular response to oxidative stress	25/2431	90/28943	5.9829e-08	1.26333e-06	7.33886e-07	Ralbp1/Rnf146/P4hb/Pde8a/Ubqln1/Pycr1/Fut8/Nol3/Mapkap1/Fbxw7/Stk26/Sod2/Prkn/Vnn1/Fbxo7/Park7/Hif1a/Oxr1/Mmp3/Ctnnb1/Pink1/Atf4/Pnpla8/App/Atg7	25
GO:0035967	cellular response to topologically incorrect protein	28/2431	109/28943	6.27073e-08	1.31962e-06	7.66584e-07	Ficd/Atf6b/Dnajb12/Hspa8/Amfr/Rhbdd1/Optn/Ccnd1/Tmbim6/Selenos/Bag3/Hspa2/Serp1/Dnajc10/Herpud1/Ern1/Bax/Eif2ak3/Dnajc3/Xbp1/Cdk5rap3/Tmed2/Uggt1/Atf4/Ermp1/Hspd1/Wfs1/Hspb8	28
GO:0045017	glycerolipid biosynthetic process	43/2431	214/28943	6.5065e-08	1.36461e-06	7.9272e-07	Itpkc/Cds2/Pla2g4a/Pigs/Pck2/Impa2/Mppe1/Ptdss2/Socs2/Nr1h3/Capn2/Gpat3/Ttc7/Ldlr/Bscl2/Lpin3/Pcyt1a/Pdgfa/Srebf1/Abhd4/Lpin1/Acsl5/Avil/Pgap4/Inpp1/Becn1/Acsl1/Pip5k1c/Ip6k3/Pigg/Gpld1/Chka/Pisd/Bpnt2/Agpat2/Pi4k2a/Uvrag/Scarb1/Pik3ca/Pla2g5/Cds1/Pigk/Tcf7l2	43
GO:0008286	insulin receptor signaling pathway	31/2431	129/28943	6.71091e-08	1.40274e-06	8.14871e-07	Agt/Irs1/Prkca/Tns2/Pak1/Pdk4/Irs2/Mfn2/Prkcz/Sesn3/Ptpre/Bcar3/Sorl1/Pid1/Srebf1/Ptprf/Nucb2/Slc39a14/Plcb1/Kank1/Grb14/Gnai2/Foxo1/Gpld1/Irs3/Zbtb7b/Zfp106/Adipor1/Inpp5k/Enpp1/Dnai1	31
GO:0098780	response to mitochondrial depolarisation	12/2431	23/28943	6.73479e-08	1.40301e-06	8.15026e-07	Gba/Ulk1/Sqstm1/Mfn2/Huwe1/Optn/Prkn/Cdc37/Tomm7/Becn1/Pink1/Htra2	12
GO:0035303	regulation of dephosphorylation	32/2431	136/28943	7.0573e-08	1.46528e-06	8.51199e-07	Gba/Pin1/Ppp1r26/Mtmr3/Chp1/Epm2a/Ptpa/Cmya5/Mgat5/Ppp6r1/Gna12/Ppp1r1b/Vrk3/Jak2/Iqgap1/Cry2/Nuak1/Lpin1/Tiprl/Adora1/Smpd1/Tgfb1/Mprip/Itga1/Gnai2/Ankle2/Pink1/Cdk5rap3/Swap70/Mef2c/Inpp5k/Hsp90b1	32
GO:0046364	monosaccharide biosynthetic process	26/2431	97/28943	7.25438e-08	1.50117e-06	8.72052e-07	Maea/Pck2/Ddb1/Sirt7/C1qtnf3/Akr1b3/Fam3c/Mdh2/Nr3c1/Slc39a14/Hif1a/Cyp2j6/Chst15/Tpi1/Rbp4/Per2/Stk11/Mdh1/Foxo1/G6pc3/Pcx/Pgam1/Atf4/Aldoc/Pgd/Tcf7l2	26
GO:0045732	positive regulation of protein catabolic process	41/2431	200/28943	7.31303e-08	1.50828e-06	8.76183e-07	Gba/Rnf40/Apoe/Sox9/Sgsm3/Ubqln2/Abca2/Lrp1/Ubqln1/Ddb1/Oaz1/Fbxw8/Rhbdd1/Ldlr/Dvl1/Nub1/Fbxw7/Prkn/Clu/Rad23a/Sorl1/Rab7/Herpud1/Vps35/Nupr1/Rnf144b/Zfand2a/Dnajb2/Plk2/Msn/Mdm2/Foxo1/Gpld1/Sec22b/Hsp90aa1/Ndfip1/Adra2a/App/Trib3/Atg7/Dda1	41
GO:0018105	peptidyl-serine phosphorylation	58/2431	332/28943	7.40122e-08	1.51311e-06	8.78988e-07	Camk1/Ulk1/Tgfbr2/Agt/Dmtn/Prkca/Hax1/Cnksr3/Pak1/Cab39/Epm2a/Prkg2/Prkcz/Rps6ka4/Pak2/Stk39/Mapkap1/Sgk1/Vrk3/Ptgs2/Bcar3/Gadd45a/Stk32b/Camk4/Nos1/Hipk2/Ret/Dkk1/Hipk1/Dclk3/Raf1/Camk2b/Cd44/Map3k1/Pwp1/Csnk1g2/Lats2/Ern1/Bax/Stk38l/Park7/Mapk3/Eif2ak3/Ilk/Sgk3/Mark3/Tgfb1/Plk2/Pink1/Crebl2/Wnk1/Hsp90aa1/Bcl2/App/Pik3ca/Inpp5k/Slc1a1/Hipk3	58
GO:0090130	tissue migration	58/2431	332/28943	7.40122e-08	1.51311e-06	8.78988e-07	Sp1/Sparc/Atoh8/Apoe/Tgfbr2/Sox9/Agt/Irs1/Prkca/Daam2/Thbs1/Irs2/Serpine1/Mcc/Bcas3/Calr/Fap/Sema5a/Mmp9/Coro1b/Fbxw7/Enpp2/Ptgs2/Ctsh/Gadd45a/Itgb3/Srpx2/Mapre2/Hdac9/Myh9/Sash1/Grem1/Dcn/Anln/Emp2/Hif1a/Mia3/Lgmn/Fgfr1/Tgfb1/Kank1/Dnaja4/Clasp2/Plk2/Iqsec1/Gpld1/Mef2c/Ptp4a3/Smoc2/Angpt4/Stard13/Scarb1/Adipor1/Loxl2/Rhoa/Tns3/Rgcc/Pdcd6	58
GO:0006874	cellular calcium ion homeostasis	53/2431	292/28943	7.4273e-08	1.51311e-06	8.78988e-07	Tmem165/Apoe/Plcd1/Itpr3/Clstn1/Pth1r/S100b/Prkca/Atg5/Ccdc47/Cnga1/Tgm2/Mcu/Mfn2/Cemip/Sri/Tmem203/Nol3/Casr/Slc35g1/Vdr/Trpv4/Tmbim6/Fis1/Atp2c2/Fxyd1/Itpr1/Itpr2/P2rx7/Itgb3/Micu1/Slc8b1/Nucb2/Herpud1/Trpa1/Gper1/Bax/Atp2b1/Immt/Myo5a/Fkbp1a/Tgfb1/Slc8a3/Chd7/Glp1r/Cx3cl1/Atf4/Bcl2/App/Spp1/Smdt1/Wfs1/Slc24a2	53
GO:0045598	regulation of fat cell differentiation	34/2431	150/28943	7.43394e-08	1.51311e-06	8.78988e-07	Zbtb7c/Sort1/Wif1/Fto/Rorc/Trpv4/Zbtb16/Sod2/Ptgs2/Wnt10b/Fndc3b/Nucb2/Ffar4/Lpin1/Wnt5b/Gper1/Insig1/Id4/Tgfb1/Noct/Xbp1/Foxo1/Crebl2/Fermt2/Zbtb7b/Pim1/Arntl/Wwtr1/Trib3/Nr1d1/Cds1/Frzb/Enpp1/Tcf7l2	34
GO:0032368	regulation of lipid transport	35/2431	157/28943	7.47589e-08	1.51668e-06	8.81059e-07	Apoe/Srebf2/Agt/Scp2/Furin/Abca2/Pla2g4a/Lrp1/Tnfsf11/Thbs1/Irs2/Mfn2/Nr1h3/Cyp2j5/Fis1/P2rx7/Itgb3/Cry2/Lipg/Repin1/Nucb2/Ecrg4/Abca8b/Anxa2/Triap1/Acsl5/Tspo/Acsl1/Ldlrap1/Ptch1/Ttc39b/Surf4/Bmp6/Spp1/Tmem30a	35
GO:0043547	positive regulation of GTPase activity	49/2431	261/28943	7.75008e-08	1.56718e-06	9.10398e-07	Ralbp1/Mtss2/Tbc1d22a/Arhgef19/Sgsm3/Pin1/Ccl9/Rundc1/Ngef/Rap1gap2/Myo9b/Elmod2/Ccdc125/Bcas3/Rsu1/Zc3h15/Arhgap22/Tbc1d30/Asap2/Snx13/Mmut/Bcar3/Tbc1d7/Prex1/Mapre2/Rasgrf2/Sipa1l1/Wnt4/Rab11fip2/Lims1/Tbc1d1/Lars/Plxnb1/Arhgef5/Tbc1d10a/Rabgap1l/Dock8/Cdkl5/Abr/Iqsec1/Rasgef1a/Tbc1d4/Fermt2/Rgl3/Cx3cl1/Rapgef2/Snx18/Rapgef4/Ccl6	49
GO:0032102	negative regulation of response to external stimulus	67/2431	407/28943	8.05663e-08	1.62388e-06	9.43336e-07	Mmp12/Apoe/Bbs2/Psma1/Xylt1/Grid2/Atg5/Nenf/Thbs1/Anxa5/Cd109/Serpine1/Prkg1/Nr1h3/C1qtnf3/Htra1/Nfkb1/Cd9/Acp5/Sema5a/Nt5e/Ldlr/Coro1b/Dvl1/Selenos/Otulin/Stap1/Tkfc/Nlrx1/Padi2/Fcgr2b/Sema3d/Serpinb9/Pdgfa/Lyar/Serpine2/Rabgef1/Tafa5/Nucb2/Ffar4/Grem1/Vps35/Cd44/Mmp28/Abat/Anxa2/Wnt4/Gper1/Cyld/Adora1/Nploc4/Dusp1/Clasp2/Hmgcr/Cd200/Sema7a/Mvk/Psmb4/Abr/Cx3cl1/Ndfip1/Nr1d2/Cd24a/Nr1d1/Pla2g5/Pt…	67
GO:0051592	response to calcium ion	31/2431	130/28943	8.10917e-08	1.62918e-06	9.46415e-07	Anxa11/Plcd1/Itpr3/Dmtn/Pla2g4a/Slc25a24/Alg2/Thbs1/Anxa5/Syt12/Ppif/Casr/Prkaa2/Iqgap1/P2rx7/Kcnma1/Slc25a13/Syt8/S100a16/Homer1/Clic4/Ppp3ca/Lgmn/Smpd1/Mylk/Gpld1/Cpne8/Mef2c/Wnk1/App/Pdcd6	31
GO:0045778	positive regulation of ossification	20/2431	62/28943	8.21974e-08	1.64607e-06	9.56225e-07	Pkdcc/Fam20c/Bmpr1a/Scube2/Cnmd/Vdr/Fgfr3/Zbtb16/P2rx7/Wnt10b/Tent5a/Wnt4/Thrb/Mia3/Atp2b1/Atraid/Runx2/Mef2c/Ccn1/Bmp6	20
GO:1905475	regulation of protein localization to membrane	41/2431	201/28943	8.44993e-08	1.68673e-06	9.79843e-07	Ppfia1/Pkdcc/Gsn/Actb/Sqstm1/Lgals3/Dmtn/Gpc6/Mesd/Grip2/Lrp1/Pak1/Cnpy4/Epm2a/Cemip/Prkcz/Myo1c/Arhgap44/Tcaf2/Fis1/Bcl2l1/Gpc1/Prkn/Ap2b1/Pid1/Camk2b/Rab11fip2/Tmem59/Gper1/Prnp/Myo5a/Ar/Tgfb1/Lrp4/Clasp2/Ldlrap1/Vamp8/Rangrf/Inpp5k/Slc1a1/Rapgef4	41
GO:0016241	regulation of macroautophagy	29/2431	117/28943	8.56534e-08	1.69889e-06	9.86908e-07	Ulk1/Ubqln2/Atg5/Wdr24/Ubqln1/Epm2a/Sesn3/Nrbp2/Chmp4b/Nod1/Optn/Ikbkg/Sesn1/Prkaa2/Prkn/Bag3/Snx7/Nupr1/Dcn/Slc25a4/Slc25a5/Mapk3/Hif1a/Becn1/Pink1/Sec22b/Fez2/Hspb8/Snx18	29
GO:0071501	cellular response to sterol depletion	10/2431	16/28943	8.56559e-08	1.69889e-06	9.86908e-07	Srebf2/Arhgef10l/Insig2/Amfr/Srebf1/Erlin2/Insig1/Eif2ak3/Tmed2/Zbtb7b	10
GO:0009749	response to glucose	40/2431	194/28943	8.90829e-08	1.75564e-06	1.01988e-06	Pck2/Lrp1/Osbp/Thbs1/Irs2/Eif2b5/Sidt2/Slc9b2/Sri/Foxa2/Khk/Smarcb1/Oxct1/Prkaa2/Prkn/Gpr68/Slc12a6/Srebf1/Raf1/Rab11fip2/Slc39a14/Trpa1/Ern1/Gper1/Zbtb20/Hif1a/Sybu/Tbc1d1/Ppp3ca/Ptprn2/Xbp1/Hmgcr/Glp1r/Gpld1/Nadk/Adra2a/Pik3ca/Nr1d1/Tcf7l2/Atg7	40
GO:0051099	positive regulation of binding	40/2431	194/28943	8.90829e-08	1.75564e-06	1.01988e-06	Med25/Hmgb2/Apoe/Pin1/Ramp1/Niban2/Myc/Flot1/Lrp1/Larp6/Ercc2/Nme1/Mfn2/Foxc1/Spon1/Amfr/Bambi/Mmp9/Rpl11/Prkn/Ran/Jak2/Hipk2/Hfe/Hipk1/Plcl2/Hip1r/Anxa2/Park7/Eif2ak3/Mark3/Tgfb1/Plk2/Ctnnb1/Edf1/App/Rapgef2/Trib3/Tcf7l2/Hipk3	40
GO:0032091	negative regulation of protein binding	26/2431	98/28943	9.08977e-08	1.78574e-06	1.03736e-06	Camk1/Tfip11/Actb/Pin1/Id1/Myc/Slpi/Map2/Adam15/Lrpap1/Dvl1/Tmbim6/Gtf2f1/Ctnnbip1/Sorl1/Hfe/Dkk1/Ptprf/Gper1/Bax/Park7/Mapk3/Gnl3l/Dnajb2/Frmd7/Nog	26
GO:0050727	regulation of inflammatory response	62/2431	367/28943	9.40566e-08	1.84197e-06	1.07002e-06	Apoe/Il1rl1/Agt/Abhd12/Pla2g4a/Psma1/Prkca/Tnfsf11/Pycard/Stat5b/Serpine1/Nr1h3/C1qtnf3/Nfkb1/Acp5/Stk39/Nt5e/Trpv4/Ldlr/Selenos/Otulin/Stap1/Nlrx1/Bcl6/Ptgs2/Jak2/Fcgr2b/Rabgef1/Ffar4/Vps35/Cd44/Nupr1/Cd28/Gper1/Tnip1/Nfe2l1/Park7/Cyld/Adora1/Fgfr1/Lacc1/Gpx4/Cd200/Sema7a/Esr1/Mvk/Psmb4/Abr/Vamp8/Tnc/Cx3cl1/Ncf1/Ndfip1/Nr1d2/Hspd1/App/Cd24a/Nr1d1/Pla2g5/Lbp/Ptgis/Uaca	62
GO:0014909	smooth muscle cell migration	28/2431	111/28943	9.5303e-08	1.86051e-06	1.08079e-06	Bmpr1a/Agt/Myc/Lrp1/Pak1/Serpine1/Prkg1/Smo/Arpc5/Gna12/Coro1b/Pdgfd/Iqgap1/Sorl1/Itgb3/Pdgfa/Tafa5/Abhd2/Park7/Ilk/Myo5a/Mdm2/Tpm1/Mef2c/Bcl2/Rhoa/Enpp1/Rapgef4	28
GO:0032024	positive regulation of insulin secretion	25/2431	92/28943	9.60113e-08	1.86846e-06	1.08541e-06	Pfkm/Lrp1/Osbp/Irs2/Mcu/Sri/Casr/Oxct1/Myrip/Glud1/Prkn/Gpr68/Jak2/Serp1/Abat/Trpa1/Gper1/Hif1a/Sybu/Rbp4/Glp1r/Gpld1/Nadk/Tcf7l2/Atg7	25
GO:1902905	positive regulation of supramolecular fiber organization	38/2431	180/28943	9.71321e-08	1.88436e-06	1.09465e-06	Cdk5rap2/Gsn/Wdr1/Dctn1/Cdc42ep3/Numa1/Arhgef10l/Id1/Pak1/Scin/Pycard/Colgalt1/Pde4dip/Myoc/Myo1c/Dstn/Sema5a/Trpv4/Carmil1/Whamm/Efemp2/Clip1/Sdc4/Lmod1/Ccn2/Map3k1/Wnt4/Synpo/Arhgef5/Fmn1/Tpm1/Fermt2/Swap70/Cx3cl1/App/Rhoa/Synpo2/Rgcc	38
GO:0060675	ureteric bud morphogenesis	22/2431	74/28943	9.77344e-08	1.89014e-06	1.09801e-06	Kif26b/Sox9/Agt/Gzf1/Sox8/Hs3st3b1/Myc/Hs3st3a1/Smo/Ctnnbip1/Grem1/Cd44/Wnt4/Hoxb7/Ilk/Tgfb1/Ctnnb1/Fmn1/Ptch1/Nog/Bcl2/Foxd1	22
GO:0006790	sulfur compound metabolic process	58/2431	335/28943	1.0194e-07	1.96536e-06	1.1417e-06	Ext2/Chpf2/Sp1/Amd1/Adi1/Gstz1/Hs3st3b1/Papss2/Xylt1/Acly/Acot11/Chst11/Pdk4/Chpf/Stat5b/Nubp1/Gstk1/Pmvk/Oxct2a/Iscu/Gss/Sod2/Mmut/Mgst2/Sqor/Chac1/Acot7/Chst12/Gpx3/Cth/Cdo1/Dcn/Acadsb/Chst7/Nfe2l1/Acsl5/Gclm/Park7/Eif2ak3/Gstm4/Hmgcs1/Gsto2/Hmgn5/Acsl1/Gpx4/Nubpl/Mvk/Glo1/Ugdh/Gcdh/Bpnt2/Csgalnact2/Nudt7/Glce/Arl6ip5/Slc1a1/Hagh/Enpp1	58
GO:0010721	negative regulation of cell development	42/2431	211/28943	1.21123e-07	2.32796e-06	1.35234e-06	Kdm4a/Ulk1/Bmpr1a/Dmtn/Trak2/Id1/Daam2/Meltf/Mfn2/Map2/Npr2/Sema5a/Fgfr3/Actn4/Ldlr/Fbxw7/Rflna/Sorl1/Sema3d/Pthlh/Dab1/Tmem98/Ctnna1/Id4/Tspo/Mt3/Ppp3ca/Tgfb1/Kank1/Grb14/Lrp4/Atf5/Sema7a/Ctnnb1/Mbp/Dnajb11/Nog/Rapgef2/Cd24a/Nr1d1/Rflnb/Frzb	42
GO:0010821	regulation of mitochondrion organization	33/2431	146/28943	1.23345e-07	2.36335e-06	1.3729e-06	Ralbp1/Mcu/Sirt7/Pycard/Ppif/Mfn2/Huwe1/Nol3/Mmp9/Fbxw7/Fis1/Oma1/Bcl2l1/Prkn/Srebf1/Hip1r/Chchd10/Golph3/Vps35/Fbxo7/Dcn/Triap1/Gper1/Slc25a4/Bax/Slc25a5/Tspo/Hif1a/Pink1/Spire1/Pisd/Rhot2/Htra2	33
GO:0071333	cellular response to glucose stimulus	34/2431	153/28943	1.23755e-07	2.36392e-06	1.37323e-06	Pck2/Lrp1/Osbp/Sidt2/Slc9b2/Sri/Foxa2/Smarcb1/Oxct1/Prkaa2/Prkn/Gpr68/Slc12a6/Raf1/Rab11fip2/Slc39a14/Trpa1/Ern1/Gper1/Zbtb20/Hif1a/Sybu/Tbc1d1/Ppp3ca/Ptprn2/Xbp1/Hmgcr/Gpld1/Nadk/Adra2a/Pik3ca/Nr1d1/Tcf7l2/Atg7	34
GO:0070972	protein localization to endoplasmic reticulum	22/2431	75/28943	1.27378e-07	2.42566e-06	1.4091e-06	Insig2/Sec16a/Ubl4a/Ubac2/Gbf1/Sec16b/Srp9/Chmp4b/Spcs2/Os9/Srp19/Herpud1/Insig1/Srpr/Mia3/Srp14/Zfand2a/Gabarapl2/Glp1r/Get4/Kdelr2/Folr2	22
GO:0030178	negative regulation of Wnt signaling pathway	36/2431	168/28943	1.41079e-07	2.66395e-06	1.54752e-06	Pfdn5/Apoe/Sox9/Sfrp5/Wif1/Ubac2/Lrp1/2210016L21Rik/Ruvbl2/Tpbg/Mcc/Amfr/Jade1/Notum/Prkn/Ctnnbip1/Dkk1/Grem1/Wnt5b/Frmd8/Lats2/Siah2/Cyld/Mdfi/Ccdc88c/Lrp4/Stk11/Ctnnb1/Foxo1/Sost/Nog/Barx1/Wwtr1/App/Frzb/Tcf7l2	36
GO:0002028	regulation of sodium ion transport	26/2431	100/28943	1.41179e-07	2.66395e-06	1.54752e-06	Atp1a2/Cnksr3/Chp1/Fxyd6/Atp1b3/Stk39/Fxyd2/Sgk1/Fxyd3/Fxyd1/P2rx7/Nos1/Atp1a1/Wnk4/Serpine2/Gper1/Plcb1/Stoml1/Tgfb1/Snta1/Scn1b/Mllt6/Ptpn3/Wnk1/Rangrf/Fxyd5	26
GO:0014910	regulation of smooth muscle cell migration	26/2431	100/28943	1.41179e-07	2.66395e-06	1.54752e-06	Bmpr1a/Agt/Myc/Lrp1/Pak1/Serpine1/Prkg1/Smo/Gna12/Coro1b/Pdgfd/Iqgap1/Sorl1/Itgb3/Pdgfa/Tafa5/Abhd2/Park7/Ilk/Myo5a/Mdm2/Tpm1/Mef2c/Bcl2/Rhoa/Rapgef4	26
GO:0003018	vascular process in circulatory system	45/2431	235/28943	1.42958e-07	2.68935e-06	1.56228e-06	Ext2/Apoe/Agt/Bbs2/Comp/Slc5a6/Grip2/Atp1a2/Lrp1/Atg5/Pde3a/Prkg1/Foxc1/Cyp2j5/Casr/Trpv4/Sod2/Nr3c1/Ptgs2/Ctnnbip1/Kcnma1/Nos1/Slc1a5/Smpd3/Ptgs1/Gper1/Gclm/Adora1/Hif1a/Atp2b1/Tgfb1/Avpr1a/Snta1/Itga1/Hmgcr/Per2/Abr/Fermt2/Cx3cl1/Ptp4a3/Abcb1b/Adra2a/Bmp6/Rhoa/Sod3	45
GO:1905039	carboxylic acid transmembrane transport	32/2431	140/28943	1.44726e-07	2.71437e-06	1.57682e-06	Slc25a1/Slc25a11/Agt/Slc5a6/Myc/Thbs1/Epm2a/Irs2/Slc7a1/Slc38a3/Slc38a10/Slc25a38/Slc19a1/Slc38a2/Slc1a5/Slc22a4/Slc25a13/Lrrc8a/Slc43a2/Slc23a2/Acsl5/Slc3a2/Acsl1/Per2/Slc38a4/Slc7a5/Abcb1b/Slc6a6/Folr2/Arl6ip5/Slc1a1/Emb	32
GO:0120161	regulation of cold-induced thermogenesis	33/2431	147/28943	1.46346e-07	2.7365e-06	1.58967e-06	Dync1h1/Id1/Aldh1a1/Acot11/Mfn2/Nr1h3/Oma1/Scd1/Bscl2/Adipor2/Jak2/Alpl/Epas1/Wnt10b/Pwwp2b/Plcl2/Ffar4/Lpin1/Trpv2/Pctp/Gadd45g/Dio2/G0s2/Acsl1/Cidea/Per2/Stk11/Zbtb7b/Atf4/Arntl/Hoxc10/Adipor1/Nr1d1	33
GO:0006024	glycosaminoglycan biosynthetic process	18/2431	53/28943	1.49696e-07	2.79073e-06	1.62118e-06	Ext2/Chpf2/Hs3st3b1/Xylt1/Chst11/Chpf/Nfkb1/Hs3st3a1/B4galt7/Chst12/Smpd3/Chst7/Pxylp1/Tgfb1/Hexa/Ugdh/Csgalnact2/Glce	18
GO:0071675	regulation of mononuclear cell migration	29/2431	120/28943	1.54368e-07	2.8692e-06	1.66676e-06	Lgals3/Thbs1/Pycard/Serpine1/Calr/Stk39/Cd99l2/Trpv4/Pdgfd/Padi2/Itgb3/Slc8b1/Pla2g7/Grem1/Ecm1/Plcb1/Mapk3/Mia3/Jam2/Lgmn/Tgfb1/Dusp1/Msn/Cd200/Dock8/Cx3cl1/Wnk1/App/Rhoa	29
GO:0090150	establishment of protein localization to membrane	48/2431	259/28943	1.5721e-07	2.91332e-06	1.69239e-06	Emc8/Gorasp2/Pkdcc/Bbs2/Dmtn/Clstn1/Zdhhc24/Tomm22/Sec16a/Ubl4a/Grip2/Bbs1/Ccdc47/Pak1/Cemip/Srp9/Emc1/Myo1c/Snap47/Chmp4b/Arhgap44/Optn/Tcaf2/Fis1/Zdhhc23/Nacad/Clip1/Rab31/Srp19/Rabgef1/Rab7/Golph3/Vps35/Bax/Golga7b/Srpr/Prnp/Adora1/Srp14/Kif13a/Glp1r/Get4/Hsp90aa1/Folr2/Cd24a/Inpp5k/Slc1a1/Vamp5	48
GO:0008154	actin polymerization or depolymerization	40/2431	198/28943	1.58495e-07	2.92839e-06	1.70114e-06	Gsn/Wdr1/Cdc42ep3/Dmtn/Hax1/Daam2/Scin/Pycard/Shroom2/Myo1c/Dstn/Sema5a/Arpc5/Carmil1/Ssh3/Washc3/Sptan1/Vill/Lmod1/Hip1r/Map3k1/Arpc5l/Avil/Mical3/Pak3/Kank1/Arpc1b/Twf1/Fmn1/Spire1/Ttc17/Tpm1/Msrb2/Swap70/Micall2/Arpc1a/Capg/Pik3ca/Rhoa/Enah	40
GO:0048732	gland development	75/2431	483/28943	1.62374e-07	2.99115e-06	1.7376e-06	Btrc/Sp1/Tgfbr2/Bmpr1a/Sox9/Irs1/Ncoa3/Zmpste24/Pck2/Hp/Tgm2/Tnfsf11/Irs2/Nme1/Stat5b/Prkcsh/Foxc1/Socs2/Nfkb1/Smarcb1/Vdr/Smo/Taf10/Ccnd1/Atp2c2/Scd1/Itpr1/Sod2/Nr3c1/Jak2/Usf2/Csmd1/Pthlh/Ntn4/Pdgfa/Cited2/Raf1/Serpine2/Lbh/Cdo1/Cd44/Cbx7/Wnt4/Fgl1/Lims1/Bax/Id4/Mapk3/Eif2ak3/Hif1a/Fgfr1/Ar/Tgfb1/Xbp1/Pax1/Hoxa3/Msn/Esr1/Stk11/Ctnnb1/Cdk5rap3/Tgfa/Ptch1/Tnc/Nog/Zbtb7b/Lims2/Lef1/Bcl2/Pik3ca/Fox…	75
GO:0000423	mitophagy	15/2431	38/28943	1.67697e-07	3.08007e-06	1.78925e-06	Gba/Ulk1/Sqstm1/Mfn2/Huwe1/Optn/Prkn/Cdc37/Tomm7/Slc25a4/Retreg1/Slc25a5/Becn1/Pink1/Htra2	15
GO:0032271	regulation of protein polymerization	41/2431	206/28943	1.70818e-07	3.12814e-06	1.81718e-06	Cdk5rap2/Gsn/Dctn1/Cdc42ep3/Numa1/Dmtn/Hax1/Daam2/Pak1/Scin/Pycard/Map2/Pde4dip/Myo1c/Arpc5/Sgk1/Carmil1/Ssh3/Sptan1/Eml2/Clip1/Vill/Lmod1/Hip1r/Map3k1/Prune1/Arpc5l/Avil/Pak3/Kank1/Arpc1b/Clasp2/Twf1/Fmn1/Tpm1/Rangrf/Tbcd/Arpc1a/Hsp90aa1/Capg/Rhoa	41
GO:1903825	organic acid transmembrane transport	32/2431	141/28943	1.72272e-07	3.14549e-06	1.82726e-06	Slc25a1/Slc25a11/Agt/Slc5a6/Myc/Thbs1/Epm2a/Irs2/Slc7a1/Slc38a3/Slc38a10/Slc25a38/Slc19a1/Slc38a2/Slc1a5/Slc22a4/Slc25a13/Lrrc8a/Slc43a2/Slc23a2/Acsl5/Slc3a2/Acsl1/Per2/Slc38a4/Slc7a5/Abcb1b/Slc6a6/Folr2/Arl6ip5/Slc1a1/Emb	32
GO:0098876	vesicle-mediated transport to the plasma membrane	33/2431	148/28943	1.73299e-07	3.15496e-06	1.83276e-06	Rab11fip3/Pkdcc/Bbs2/Clstn1/Ehd2/Steap2/Sec16a/Grip2/Bbs1/Snx17/Ehd3/Snap47/Arhgap44/Rab11fip4/Optn/Arl3/Sorl1/Fcgr2b/Rab31/Snx7/Rab17/Rab7/Golph3/Vps35/Arfgef2/Ehd4/Vps39/Kif13a/Micall2/Slc1a1/Stxbp6/Vps52/Vamp5	33
GO:1901983	regulation of protein acetylation	25/2431	95/28943	1.89473e-07	3.43933e-06	1.99795e-06	Camk1/Nfya/Zmpste24/Atg5/Fam161a/Ruvbl2/Rps6ka4/Wbp2/Myo1c/Smarcb1/Hint2/Prkaa2/Sdr16c5/Nos1/Pwwp2b/Klf15/Brca1/Kmt2e/Park7/Mapk3/Tgfb1/Xbp1/Arntl/App/Atg7	25
GO:0048762	mesenchymal cell differentiation	46/2431	245/28943	1.90661e-07	3.45079e-06	2.00461e-06	Ddx5/Pofut2/Tgfbr2/Bmpr1a/Sox9/Sox8/Nolc1/Foxc1/Bambi/Mcrip1/Fn1/Adam15/Foxa2/Gcnt2/Sema5a/Smo/Ldlrad4/Phldb1/Sema3d/Ret/Cited2/Tmem100/Grem1/Wnt4/Nrtn/Mapk3/Hif1a/Fgfr1/Tgfb1/Clasp2/Sema7a/Ctnnb1/Loxl3/Fermt2/Mef2c/Nog/Wwtr1/Lef1/Adipor1/Bcl2/Loxl2/Rflnb/Rgcc/Frzb/Pdcd6/Tcf7l2	46
GO:0006991	response to sterol depletion	10/2431	17/28943	1.92262e-07	3.46965e-06	2.01557e-06	Srebf2/Arhgef10l/Insig2/Amfr/Srebf1/Erlin2/Insig1/Eif2ak3/Tmed2/Zbtb7b	10
GO:0030048	actin filament-based movement	30/2431	128/28943	1.95888e-07	3.52485e-06	2.04763e-06	Gsn/Epdr1/Sun2/Atp1a2/Myo9b/Myo6/Myo1c/Sri/Actn4/Myrip/Fxyd1/Myh14/Nos1/Atp1a1/Myh9/Myl6/Emp2/Adora1/Ccdc88c/Uty/Myo5a/Snta1/Scn1b/Tpm1/Rangrf/Kcnh2/Myo1e/Pde4b/Pik3ca/Myo1d	30
GO:0090090	negative regulation of canonical Wnt signaling pathway	31/2431	135/28943	2.01753e-07	3.61989e-06	2.10285e-06	Pfdn5/Apoe/Sox9/Sfrp5/Ubac2/Ruvbl2/Tpbg/Mcc/Amfr/Jade1/Notum/Prkn/Ctnnbip1/Dkk1/Grem1/Wnt5b/Frmd8/Lats2/Siah2/Cyld/Ccdc88c/Lrp4/Stk11/Ctnnb1/Foxo1/Sost/Nog/Wwtr1/App/Frzb/Tcf7l2	31
GO:0106106	cold-induced thermogenesis	33/2431	149/28943	2.04824e-07	3.6644e-06	2.1287e-06	Dync1h1/Id1/Aldh1a1/Acot11/Mfn2/Nr1h3/Oma1/Scd1/Bscl2/Adipor2/Jak2/Alpl/Epas1/Wnt10b/Pwwp2b/Plcl2/Ffar4/Lpin1/Trpv2/Pctp/Gadd45g/Dio2/G0s2/Acsl1/Cidea/Per2/Stk11/Zbtb7b/Atf4/Arntl/Hoxc10/Adipor1/Nr1d1	33
GO:0051604	protein maturation	61/2431	367/28943	2.13861e-07	3.81508e-06	2.21623e-06	Serpinh1/Casp9/Gsn/Furin/Comp/Zmpste24/Hp/Myc/Thbs1/Meltf/Pycard/Serpine1/Spon1/Capn2/Dhcr24/Adamts3/Fn1/Rhbdd1/Cpxm2/C1rl/Nol3/Spcs2/Lmf2/Oma1/Ctsh/Ihh/Sorl1/P2rx7/Chac1/Pthlh/Sec11c/Cast/Glg1/Myh9/Serpine2/Tspan17/Ece2/Vps35/Tmem98/Corin/Tmem59/Cpe/Cpd/Mvp/Srgn/Galnt2/Ddi2/Aph1a/F13a1/Lgmn/F8/F5/Tbc1d10a/Mdm2/Vsir/Pcsk6/Ptch1/Ldlrad3/Dnajb11/Cisd3/Cpm	61
GO:0010720	positive regulation of cell development	63/2431	384/28943	2.19667e-07	3.90744e-06	2.26989e-06	Megf8/Apoe/Dmtn/Sox8/Nin/Jade2/P4hb/Grip2/Myc/Lrp1/Pde3a/Tgm2/Tnfsf11/Pak1/Fbxw8/Mfn2/Zfp365/Zfyve27/Slc9b2/Myoc/Rpl4/Fn1/Atp5g1/Calr/Lrp8/Golga2/Sema5a/Smo/Sgk1/Carmil1/Enpp2/Gpr68/Itgb3/Prex1/Ret/Serpine2/Camk2b/Ptprf/Trpv2/Gper1/Lims1/Id4/Tspo/Hif1a/Ilk/Skil/Pak3/Plxnb1/Tgfb1/Sema7a/Stk11/Ctnnb1/Cdkl5/Bag1/Ocm/Fermt2/Cx3cl1/Nog/Shox2/Trf/Slc7a5/Lims2/Bcl2	63
GO:0031098	stress-activated protein kinase signaling cascade	47/2431	254/28943	2.20929e-07	3.91865e-06	2.2764e-06	Agt/Sfrp5/Dusp22/Zmpste24/Errfi1/Tnfsf11/Pycard/Akr1b3/Nfkb1/Casr/Stk39/Taok3/Nod1/Fgfr3/Cdc42se1/Trpv4/Traf3/Gadd45a/Fcgr2b/Hipk2/Tpd52l1/Sash1/Ccn2/Nbr1/Zfp110/Map3k1/Gadd45g/Plcb1/Map3k5/Mturn/Igfbp6/Cyld/Mapk3/Tnfrsf19/Mdfi/Ccdc88c/Dusp1/Hmgcr/Rnf13/Traf2/Prdx1/Foxo1/App/Arl6ip5/Rhoa/Gadd45b/Hipk3	47
GO:0051017	actin filament bundle assembly	36/2431	171/28943	2.24317e-07	3.9674e-06	2.30472e-06	Ppfia1/Dmtn/Arhgef10l/Id1/Actg1/Itgb5/Shroom1/Pak1/Myoc/Pak2/Actn4/Coro1b/Carmil1/Prkn/Sdc4/Ccn2/Map3k1/Wnt4/Synpo/Pls3/Arhgef5/Frmd7/Clasp2/Ttc8/Lcp1/Rhod/Spire1/Tpm1/Fermt2/Swap70/Cx3cl1/Rhoa/Synpo2/Inpp5k/Hsp90b1/Rgcc	36
GO:0006022	aminoglycan metabolic process	29/2431	122/28943	2.25617e-07	3.97907e-06	2.3115e-06	Ext2/Chpf2/Hs3st3b1/Xylt1/Chst11/Chpf/Cemip/Foxc1/Ids/Nfkb1/Ctbs/Hs3st3a1/B4galt7/Chst12/Smpd3/Cd44/Dcn/Chil1/Chst7/Cemip2/B3gnt2/Itih2/Pxylp1/Tgfb1/Hexa/Ugdh/Bpnt2/Csgalnact2/Glce	29
GO:0009063	cellular amino acid catabolic process	25/2431	96/28943	2.35879e-07	4.14826e-06	2.40978e-06	Acad8/Shmt2/Gstz1/Asrgl1/Glud1/Dbt/Aldh4a1/Nos1/Mccc2/Oat/Cdo1/Abat/Acadsb/Bckdk/Nos2/Qdpr/Ddo/Got1/Fah/Aldh6a1/Aldh5a1/Adhfe1/Bcat1/Bckdhb/Sdsl	25
GO:0006023	aminoglycan biosynthetic process	19/2431	60/28943	2.39806e-07	4.20541e-06	2.44298e-06	Ext2/Chpf2/Hs3st3b1/Xylt1/Chst11/Chpf/Nfkb1/Hs3st3a1/B4galt7/Chst12/Smpd3/Chst7/B3gnt2/Pxylp1/Tgfb1/Hexa/Ugdh/Csgalnact2/Glce	19
GO:0051090	regulation of DNA-binding transcription factor activity	69/2431	436/28943	2.43158e-07	4.25218e-06	2.47015e-06	Trim8/Sfrp5/Id1/Anxa4/Ncoa3/Chp1/Flot1/Trappc9/Tnfsf11/Pycard/Prkcz/Pura/Trim37/Sri/Foxa2/Lrp8/Nod1/Smarcb1/Smo/Mtdh/Ikbkg/Trim68/Cytl1/Rpl11/Otulin/Wwp2/Traf3/Mid2/Clu/Jak2/Zbtb7a/Ctnnbip1/Fcgr2b/Pthlh/Wnt10b/Hipk2/Cth/E130311K13Rik/Grem1/Nupr1/Irak2/Bud31/Rwdd3/Mturn/Park7/Cyld/Mapk3/Prnp/Ppp3ca/Dap/Ar/Arhgef5/Tgfb1/Cd200/Esr1/Ctnnb1/Traf2/Pink1/Cdk5rap3/Ptch1/Cx3cl1/Pim1/Spop/App/Wfs1/Rgcc/Ptg…	69
GO:0072171	mesonephric tubule morphogenesis	22/2431	78/28943	2.73139e-07	4.76305e-06	2.76692e-06	Kif26b/Sox9/Agt/Gzf1/Sox8/Hs3st3b1/Myc/Hs3st3a1/Smo/Ctnnbip1/Grem1/Cd44/Wnt4/Hoxb7/Ilk/Tgfb1/Ctnnb1/Fmn1/Ptch1/Nog/Bcl2/Foxd1	22
GO:0010632	regulation of epithelial cell migration	46/2431	248/28943	2.75209e-07	4.7857e-06	2.78008e-06	Sp1/Sparc/Atoh8/Apoe/Tgfbr2/Sox9/Agt/Irs1/Prkca/Thbs1/Irs2/Serpine1/Mcc/Bcas3/Calr/Sema5a/Mmp9/Fbxw7/Enpp2/Ptgs2/Ctsh/Gadd45a/Itgb3/Srpx2/Mapre2/Hdac9/Sash1/Dcn/Emp2/Hif1a/Lgmn/Fgfr1/Tgfb1/Dnaja4/Clasp2/Plk2/Iqsec1/Gpld1/Mef2c/Smoc2/Angpt4/Stard13/Adipor1/Rhoa/Rgcc/Pdcd6	46
GO:0051495	positive regulation of cytoskeleton organization	40/2431	202/28943	2.76343e-07	4.79201e-06	2.78375e-06	Cdk5rap2/Gsn/Dync1h1/Wdr1/Dctn1/Cdc42ep3/Numa1/Arhgef10l/Id1/Hax1/Pak1/Scin/Pycard/Pde4dip/Myoc/Bcas3/Myo1c/Dstn/Sema5a/Trpv4/Carmil1/Whamm/Stap1/P2rx7/Clip1/Sdc4/Lmod1/Ccn2/Map3k1/Wnt4/Synpo/Arhgef5/Fmn1/Tpm1/Fermt2/Swap70/Cx3cl1/Rhoa/Synpo2/Rgcc	40
GO:0060485	mesenchyme development	53/2431	304/28943	2.8337e-07	4.90016e-06	2.84658e-06	Ddx5/Pofut2/Megf8/Tgfbr2/Bmpr1a/Sox9/Sox8/Nolc1/Myc/Thbs1/Foxc1/Bambi/Mcrip1/Fn1/Adam15/Foxa2/Gcnt2/Sema5a/Smo/Ldlrad4/Taf10/Phldb1/Sema3d/Ret/Cited2/Tmem100/Grem1/Wnt4/Nrtn/Mapk3/Hif1a/Fgfr1/Tgfb1/Clasp2/Pax1/Sema7a/Mdm2/Ctnnb1/Loxl3/Fermt2/Mef2c/Nog/Wwtr1/Lef1/Adipor1/Bcl2/Loxl2/Foxd1/Rflnb/Rgcc/Frzb/Pdcd6/Tcf7l2	53
GO:0031333	negative regulation of protein-containing complex assembly	33/2431	151/28943	2.84515e-07	4.9063e-06	2.85014e-06	Gba/Tfip11/Gsn/Ulk1/Sox9/Dmtn/Scin/Prkcz/Map2/Rpl13a/Nol3/Ldlrad4/Sgk1/Carmil1/Ssh3/Sptan1/Clu/Ctnnbip1/Sorl1/Eml2/Vill/Dkk1/Raf1/Lmod1/Hip1r/Vps35/Avil/Kank1/Twf1/Sost/Tpm1/Tbcd/Capg	33
GO:0046889	positive regulation of lipid biosynthetic process	27/2431	110/28943	2.91858e-07	5.01372e-06	2.91254e-06	Apoe/Srebf2/Agt/Scp2/Pla2g4a/Chp1/Stard4/Nr1h3/Capn2/Ldlr/Ptgs2/Srebf1/Smpd3/Sec14l2/Wnt4/Zbtb20/Acsl5/Fdps/Avpr1a/Gpld1/Crebl2/Pcx/Ccn1/Scarb1/Bmp6/Nr1d1/Tcf7l2	27
GO:0015980	energy derivation by oxidation of organic compounds	57/2431	337/28943	2.92359e-07	5.01372e-06	2.91254e-06	Gba/Pygb/Ndufb10/Uqcrc2/Pfkm/Shmt2/Irs1/S100b/Aco2/Gaa/Myc/Epm2a/Irs2/Ppif/Mfn2/Stk40/Ndufb11/Khk/Ndufb7/Iscu/Gfpt1/Trpv4/Atp5pb/Sod2/Mdh2/Slc25a13/Gabarapl1/Msh2/Coq9/Pygl/Chchd10/Atpsckmt/Nupr1/Ndufa8/Bax/Park7/Mt3/Hif1a/Ndufa2/Ppp1r3c/Prkag2/Ldha/Sdhaf4/Per2/Ndufa7/Mdh1/Pink1/Cox7a2l/Slc25a33/Cox4i2/Pik3ca/Rhoa/Ndufs5/Inpp5k/Nr1d1/Enpp1/Tcf7l2	57
GO:0001678	cellular glucose homeostasis	36/2431	173/28943	3.03226e-07	5.18575e-06	3.01247e-06	Pck2/Lrp1/Osbp/Sidt2/Slc9b2/Sri/Foxa2/Smarcb1/Oxct1/Prkaa2/Prkn/Gpr68/Slc12a6/Raf1/Klf15/Rab11fip2/Slc39a14/Trpa1/Ern1/Gper1/Zbtb20/Hif1a/Sybu/Tbc1d1/Ppp3ca/Ptprn2/Xbp1/Hmgcr/Gpld1/Nadk/Adra2a/Pik3ca/Foxa3/Nr1d1/Tcf7l2/Atg7	36
GO:0006820	anion transport	76/2431	500/28943	3.21471e-07	5.48055e-06	3.18373e-06	Pla2g2c/Slc25a1/Slc25a11/Agt/Slc5a6/Pla2g4a/Prkca/Slc10a3/Myc/Slc26a2/Slc25a24/Myo6/Tnfsf11/Pak1/Epm2a/Slc13a5/Prkg2/Slc7a1/Slc38a3/Slc6a1/Ttyh2/Casr/Slc12a4/Tcaf2/Slc25a38/Slco2b1/Slc19a1/Fxyd1/Slc17a9/Nr3c1/Tg/Ptgs2/Slc38a2/P2rx7/Slc1a5/Wnk4/Slc25a13/Slc12a6/Lrrc8a/Slc43a2/Ank/Slc35b2/Abat/Slc23a2/Trpa1/Slc25a4/Racgap1/Nfe2l1/Slc25a5/Tspo/Nos2/Clic4/Slc3a2/Prnp/Adora1/Slc39a8/Ostm1/Fgfr1/Clcn4/…	76
GO:0033673	negative regulation of kinase activity	43/2431	226/28943	3.2223e-07	5.48055e-06	3.18373e-06	Gba/Apoe/Actb/Agt/Sfrp5/Prkar2a/Dusp22/Prkca/Errfi1/Chp1/Deptor/Irs2/Pycard/Cdkn2c/Foxa2/Dvl1/Prkn/Prkar1b/Gadd45a/Pik3ip1/Sorl1/Wnk4/Adarb1/Fbxo7/Lats2/Gadd45g/Mvp/Park7/Ilk/Smpd1/Dnajc3/Dusp1/Slc8a3/Prkag2/Hmgcr/Dbndd2/Cdk5rap3/Wnk1/Wwtr1/Trib3/Inpp5k/Gadd45b/Hipk3	43
GO:0090288	negative regulation of cellular response to growth factor stimulus	26/2431	104/28943	3.26923e-07	5.54518e-06	3.22128e-06	Emilin1/Agt/Fgfrl1/Chrdl2/Tob1/Thbs1/Htra1/Bambi/Lemd2/Cnmd/Gpc1/Sorl1/Hipk2/Dkk1/Ptprf/Grem1/Wnt4/Dcn/Chrdl1/Skil/Crim1/Sost/Nog/Twsg1/Pdcd6/Tcf7l2	26
GO:0015849	organic acid transport	55/2431	322/28943	3.38779e-07	5.73062e-06	3.329e-06	Apoe/Pla2g2c/Slc25a1/Slc25a11/Agt/Slc5a6/Pla2g4a/Slc10a3/Myc/Myo6/Tnfsf11/Pak1/Thbs1/Epm2a/Slc13a5/Irs2/Slc7a1/Slc38a3/Slc6a1/Slc38a10/Slc25a38/Fis1/Slco2b1/Slc19a1/Fxyd1/Nr3c1/Slc38a2/P2rx7/Slc1a5/Slc22a4/Slc25a13/Lrrc8a/Slc43a2/Repin1/Abat/Slc23a2/Nfe2l1/Acsl5/Slc3a2/Adora1/Llgl2/Avpr1a/Acsl1/Per2/Slc38a4/Slc7a5/Pnpla8/Abcb1b/Slc6a6/Folr2/Arl6ip5/Slc1a1/Pla2g5/Emb/Abcc4	55
GO:0001658	branching involved in ureteric bud morphogenesis	20/2431	67/28943	3.43507e-07	5.79481e-06	3.36629e-06	Sox9/Agt/Gzf1/Sox8/Hs3st3b1/Myc/Hs3st3a1/Smo/Ctnnbip1/Grem1/Cd44/Wnt4/Hoxb7/Ilk/Tgfb1/Ctnnb1/Ptch1/Nog/Bcl2/Foxd1	20
GO:1903201	regulation of oxidative stress-induced cell death	22/2431	79/28943	3.48682e-07	5.86617e-06	3.40774e-06	Ralbp1/Rnf146/P4hb/Pde8a/Ubqln1/Pycr1/Nol3/Fbxw7/Stk26/Sod2/Prkn/Vnn1/Fbxo7/Park7/Hif1a/Oxr1/Mmp3/Ctnnb1/Pink1/Atf4/App/Atg7	22
GO:0008631	intrinsic apoptotic signaling pathway in response to oxidative stress	16/2431	45/28943	3.56865e-07	5.98762e-06	3.47829e-06	Ralbp1/P4hb/Ubqln1/Nol3/Fbxw7/Sod2/Prkn/Jak2/Vnn1/Map3k5/Park7/Hif1a/Pink1/Bcl2/Arl6ip5/Uaca	16
GO:0070374	positive regulation of ERK1 and ERK2 cascade	43/2431	227/28943	3.65639e-07	6.1183e-06	3.55421e-06	Apoe/Ccl9/Prkca/Nqo2/Lrp1/Pde8a/Tnfsf11/Pycard/Tpbg/Prkcz/C1qtnf3/Casr/Gcnt2/Nelfe/Nod1/Fgfr3/Trpv4/Fbxw7/Ackr3/Pdgfd/Itgb3/Pdgfa/Prxl2c/Ccn2/Ffar4/Cd44/Chil1/Gper1/Mturn/Mt3/Mapk3/Tgfb1/Hmgcr/Sema7a/Esr1/Gnai2/Fermt2/Cx3cl1/App/Rapgef2/Pla2g5/Ccl6/Cysltr2	43
GO:0032535	regulation of cellular component size	64/2431	398/28943	3.68248e-07	6.14539e-06	3.56994e-06	Megf8/Apoe/Gsn/Ulk1/Wdr1/Cdc42ep3/Dmtn/Kxd1/Hax1/Lrp1/Deptor/Rap1gap2/Daam2/Pak1/Scin/Pycard/Prkg2/Mfn2/Map2/Shroom2/Zfyve27/Rpl4/Fn1/Atp5g1/Myo1c/Dstn/Sema5a/Slc12a4/Arpc5/Carmil1/Ssh3/Sptan1/P2rx7/Sema3d/Kcnma1/Ret/Vill/Slc12a6/Lrrc8a/Lmod1/Hip1r/Chmp3/Map3k1/Trpv2/Arpc5l/Avil/Mt3/Ilk/Lars/Pak3/Kank1/Arpc1b/Clasp2/Twf1/Sema7a/Cdkl5/Fmn1/Tpm1/Ocm/Swap70/Arpc1a/Capg/Pik3ca/Rhoa	64
GO:0019751	polyol metabolic process	28/2431	118/28943	3.76481e-07	6.26593e-06	3.63997e-06	Gba/Itpkc/Plcd1/Scp2/Abca2/Pth1r/Pla2g4a/Pck2/Impa2/Akr1b3/Myof/Pts/Tkfc/Ephx1/Gper1/Plcb1/Qdpr/Tpi1/Inpp1/Got1/Spr/Ip6k3/Bpnt2/Cd244a/Sgpp1/Ippk/Pcbd2/Inpp5k	28
GO:0010634	positive regulation of epithelial cell migration	34/2431	160/28943	3.81528e-07	6.33296e-06	3.67891e-06	Sp1/Sparc/Atoh8/Tgfbr2/Sox9/Agt/Irs1/Prkca/Thbs1/Irs2/Serpine1/Bcas3/Calr/Sema5a/Mmp9/Enpp2/Ptgs2/Ctsh/Itgb3/Srpx2/Mapre2/Hdac9/Sash1/Hif1a/Lgmn/Fgfr1/Tgfb1/Clasp2/Plk2/Iqsec1/Gpld1/Smoc2/Angpt4/Pdcd6	34
GO:0015748	organophosphate ester transport	29/2431	125/28943	3.91235e-07	6.47676e-06	3.76244e-06	Osbpl5/Apoe/Scp2/Osbp/Slc25a24/Mttp/Ldlr/Xkr5/Slc17a9/Atp10a/P2rx7/Plscr4/Lrrc8a/Slc35b2/Triap1/Pctp/Slc25a4/Slc25a5/Slc25a36/Prelid3b/Pitpnc1/Slc25a33/G6pc3/1700057G04Rik/Scarb1/Abcb1b/Tmem30a/Abcc4/Atp10d	29
GO:0071695	anatomical structure maturation	52/2431	299/28943	3.95263e-07	6.52605e-06	3.79108e-06	Gba/Fam20c/Nfasc/Sox8/Pth1r/Cspg4/Maea/Xylt1/Grip2/Ppp2r1a/Ercc2/Pde3a/Thbs3/Akr1b3/Myoc/Npr2/Fgfr3/Bfsp1/Zbtb16/Rflna/Ptgs2/Farp2/Zbtb7a/Ihh/Kcnma1/Epas1/Ntn4/Wnt10b/Ret/Grem1/Abhd2/Irx5/Plcb1/Hif1a/Fgfr1/Myo5a/Plxnb1/Tgfb1/Xbp1/Grb14/Runx2/Pebp1/Arcn1/Phospho1/Runx3/Ctnnb1/Fzd5/Bcl2/App/Rhoa/Rflnb/Enpp1	52
GO:0044242	cellular lipid catabolic process	43/2431	228/28943	4.14474e-07	6.82508e-06	3.96479e-06	Gba/Pla2g2c/Naga/Scp2/Echdc2/Abhd12/Irs1/Pla2g4a/Pck2/Lrp1/Smpdl3a/Irs2/Prdx6/Acaa1a/Ldlr/Enpp2/Pnpla7/Bscl2/Mgst2/Sorl1/Lpin3/Plbd2/Lipg/Acot7/Smpd3/Pla2g7/Abhd2/Lpin1/Plcb1/Acsl5/Mt3/Smpd1/Aig1/Hexa/Acad11/Gpld1/Gcdh/Acadvl/Nudt7/Pnpla8/Scarb1/Prdx6b/Pla2g5	43
GO:0006094	gluconeogenesis	23/2431	86/28943	4.22347e-07	6.93633e-06	4.02941e-06	Maea/Pck2/Ddb1/Sirt7/C1qtnf3/Fam3c/Mdh2/Nr3c1/Slc39a14/Hif1a/Cyp2j6/Tpi1/Rbp4/Per2/Stk11/Mdh1/Foxo1/G6pc3/Pcx/Pgam1/Atf4/Aldoc/Tcf7l2	23
GO:0051235	maintenance of location	57/2431	341/28943	4.35861e-07	7.13939e-06	4.14737e-06	Gba/Apoe/Gsn/Cds2/Srebf2/Itpr3/Fto/Insig2/Sun2/Gaa/Atg5/Syne1/Stard4/Scin/Stat5b/Cemip/Nr1h3/Fth1/Sri/Nol3/Itpr1/Bscl2/Itpr2/Sorl1/P2rx7/Itgb3/Cry2/Os9/Slc8b1/Chchd10/Golph3/Gper1/Bax/Spout1/Srgn/Insig1/Tspo/Park7/Myo5a/Fkbp1a/Tgfb1/Hexa/Mprip/Cidea/Twf1/Pink1/Chd7/Glp1r/Cx3cl1/Get4/Uvrag/Kdelr2/Sqle/Scarb1/Ttc39b/Cds1/Enpp1	57
GO:0016052	carbohydrate catabolic process	33/2431	154/28943	4.59478e-07	7.50642e-06	4.36059e-06	Pygb/Naga/Pfkm/Aldh1a1/Gaa/Myc/Gale/Khk/Ctbs/Prkaa2/Nudt5/Tkfc/Zbtb7a/P2rx7/Gabarapl1/Pygl/Prxl2c/Nupr1/Zbtb20/Hif1a/Manba/Tpi1/Ppp1r3c/Prkag2/Man2b2/Ldha/Galm/Pgam1/Aldoc/App/Pgd/Dera/Enpp1	33
GO:0014812	muscle cell migration	29/2431	126/28943	4.67768e-07	7.62179e-06	4.42761e-06	Bmpr1a/Agt/Myc/Lrp1/Pak1/Serpine1/Prkg1/Smo/Arpc5/Gna12/Coro1b/Pdgfd/Iqgap1/Sorl1/Itgb3/Thbs4/Pdgfa/Tafa5/Abhd2/Park7/Ilk/Myo5a/Mdm2/Tpm1/Mef2c/Bcl2/Rhoa/Enpp1/Rapgef4	29
GO:0090101	negative regulation of transmembrane receptor protein serine/threonine kinase signaling pathway	32/2431	147/28943	4.69874e-07	7.63607e-06	4.4359e-06	Emilin1/Pin1/Chrdl2/Lrp1/Tob1/Chst11/Cd109/Htra1/Bambi/Lemd2/Brms1l/Ldlrad4/Sap30l/Veph1/Ucma/Adamtsl2/Zbtb7a/Sorl1/Hipk2/Dkk1/Glg1/Cilp/Grem1/Chrdl1/Skil/Xbp1/Cidea/Crim1/Sost/Nog/Twsg1/Tcf7l2	32
GO:1901216	positive regulation of neuron death	30/2431	133/28943	4.74904e-07	7.69766e-06	4.47168e-06	Ralbp1/Casp9/Apoe/Pin1/Nqo2/Capn2/Atp5g1/Optn/Fgfr3/Fbxw7/Fis1/Nr3c1/Clu/Fcgr2b/Kcnma1/Nos1/Dkk1/Ptprf/Nupr1/Bax/Map3k5/Prnp/Adora1/Pak3/Nqo1/Itga1/Ctnnb1/Atf4/App/Rhoa	30
GO:0030203	glycosaminoglycan metabolic process	26/2431	106/28943	4.88014e-07	7.88955e-06	4.58315e-06	Ext2/Chpf2/Hs3st3b1/Xylt1/Chst11/Chpf/Cemip/Foxc1/Ids/Nfkb1/Hs3st3a1/B4galt7/Chst12/Smpd3/Cd44/Dcn/Chst7/Cemip2/Itih2/Pxylp1/Tgfb1/Hexa/Ugdh/Bpnt2/Csgalnact2/Glce	26
GO:0006631	fatty acid metabolic process	70/2431	453/28943	4.98466e-07	8.03761e-06	4.66916e-06	Thnsl2/Sox9/Agt/Scp2/Echdc2/Irs1/Pla2g4a/Fads1/Pck2/Insig2/Acly/Acot11/Pdk4/Irs2/Nr1h3/Cyb5a/Cyp2j5/Acaa1a/Prkaa2/Scd1/Cryl1/Pam/Prxl2b/Ephx2/Ptgs2/Adipor2/Mmut/Acsf2/Lpin3/Them4/Lipg/Acot7/Srebf1/Ephx1/Ptgs1/Nucb2/Abhd2/Lpin1/Ptgr2/Erlin2/Acadsb/Echdc3/Brca1/Plp1/Nfe2l1/Acsl5/Insig1/Eif2ak3/Gstm4/Cyp2j6/Myo5a/Aig1/Avpr1a/Prkag2/Acsl1/Gpx4/Per2/Acad11/Gcdh/Hpgd/Prkag1/Fads3/Acadvl/Nudt7/Pnpla8/Ad…	70
GO:0016485	protein processing	50/2431	285/28943	5.00281e-07	8.04597e-06	4.67402e-06	Casp9/Gsn/Furin/Comp/Zmpste24/Hp/Myc/Thbs1/Meltf/Pycard/Serpine1/Spon1/Capn2/Dhcr24/Adamts3/Rhbdd1/Cpxm2/C1rl/Nol3/Spcs2/Oma1/Ctsh/Ihh/P2rx7/Chac1/Pthlh/Sec11c/Cast/Glg1/Myh9/Serpine2/Ece2/Vps35/Tmem98/Corin/Tmem59/Cpe/Cpd/Srgn/Ddi2/Aph1a/Lgmn/F5/Tbc1d10a/Mdm2/Vsir/Pcsk6/Ptch1/Ldlrad3/Cpm	50
GO:0018205	peptidyl-lysine modification	65/2431	410/28943	5.0296e-07	8.06816e-06	4.68691e-06	Fkbp10/P3h4/Tada3/Kdm4a/Kmt5a/Nfya/Actb/Morf4l2/Zmpste24/Jade2/Pbxip1/Atg5/Senp6/Plod2/Sirt7/Ruvbl2/Jade1/Pole3/Setd7/Rps6ka4/Wbp2/Sf3b5/Myo1c/Sumo3/Supt3/Nelfe/Smarcb1/Smyd2/Hint2/Taf10/Phf1/Prkaa2/Sdr16c5/Taf6/Nos1/Hdac9/Pwwp2b/H1f2/Cth/Klf15/Zfp110/Atpsckmt/Cbx7/Apbb1/Pwp1/Brca1/Wdr5b/Rwdd3/Kmt2e/Park7/Mapk3/Eef1akmt1/Tgfb1/Gnl3l/Hint1/Loxl4/Ctnnb1/Loxl3/Mllt6/Lef1/Msl3l2/App/Loxl2/Kmt5b/Atg7	65
GO:0030279	negative regulation of ossification	16/2431	46/28943	5.04575e-07	8.0732e-06	4.68984e-06	Sox9/Vdr/Rflna/Dkk1/Grem1/Ecm1/Srgn/Hif1a/Mepe/Tgfb1/Lrp4/Sost/Mef2c/Bcl2/Rflnb/Enpp1	16
GO:0070372	regulation of ERK1 and ERK2 cascade	55/2431	326/28943	5.09047e-07	8.12381e-06	4.71924e-06	Apoe/Emilin1/Pin1/Ccl9/Prkca/Nqo2/Errfi1/Cnksr3/Lrp1/Pde8a/Tnfsf11/Pycard/Tpbg/Prkcz/C1qtnf3/Fn1/Casr/Gcnt2/Nelfe/Nod1/Fgfr3/Trpv4/Fbxw7/Ackr3/Pdgfd/Vrk3/Itgb3/Pdgfa/E130311K13Rik/Prxl2c/Ccn2/Ffar4/Cd44/Chil1/Gper1/Tnip1/Mturn/Mt3/Mapk3/Tgfb1/Xbp1/Dusp1/Hmgcr/Sema7a/Esr1/Gnai2/Fermt2/Cx3cl1/Ccn1/App/Rapgef2/Timp3/Pla2g5/Ccl6/Cysltr2	55
GO:0071674	mononuclear cell migration	37/2431	184/28943	5.12292e-07	8.15463e-06	4.73714e-06	Gba/Lgals3/Ccl9/Myo9b/Tnfsf11/Thbs1/Pycard/Serpine1/Calr/Stk39/Cd99l2/Msmp/Trpv4/Pdgfd/Padi2/Itgb3/Slc8b1/Pla2g7/Grem1/Ecm1/Plcb1/Mapk3/Mia3/Jam2/Lgmn/Arhgef5/Tgfb1/Dusp1/Msn/Cd200/Dock8/Cx3cl1/Wnk1/App/Fut4/Rhoa/Ccl6	37
GO:0006695	cholesterol biosynthetic process	18/2431	57/28943	5.18776e-07	8.19481e-06	4.76048e-06	Apoe/Srebf2/Scp2/Insig2/Dhcr24/Fdft1/Pmvk/Prkaa2/Srebf1/Sec14l2/Erlin2/Cyb5r3/Insig1/Fdps/Hmgcs1/Hmgcr/Mvk/Lbr	18
GO:0032964	collagen biosynthetic process	18/2431	57/28943	5.18776e-07	8.19481e-06	4.76048e-06	Serpinh1/P3h4/Emilin1/Rcn3/Errfi1/Larp6/Serpine1/Adamts3/Fn1/Ihh/Il6ra/Ccn2/Wnt4/Cyp2j6/Got1/Tgfb1/Prdx5/Rgcc	18
GO:1902653	secondary alcohol biosynthetic process	18/2431	57/28943	5.18776e-07	8.19481e-06	4.76048e-06	Apoe/Srebf2/Scp2/Insig2/Dhcr24/Fdft1/Pmvk/Prkaa2/Srebf1/Sec14l2/Erlin2/Cyb5r3/Insig1/Fdps/Hmgcs1/Hmgcr/Mvk/Lbr	18
GO:0001823	mesonephros development	27/2431	113/28943	5.20936e-07	8.20805e-06	4.76817e-06	Kif26b/Sox9/Agt/Gzf1/Sox8/Hs3st3b1/Myc/Foxc1/Smad9/Hs3st3a1/Smo/Zbtb16/Ctnnbip1/Ret/Grem1/Cd44/Wnt4/Hoxb7/Ilk/Fgfr1/Tgfb1/Ctnnb1/Fmn1/Ptch1/Nog/Bcl2/Foxd1	27
GO:0051100	negative regulation of binding	36/2431	177/28943	5.44278e-07	8.55412e-06	4.96921e-06	Camk1/Tfip11/Actb/Pin1/Id1/Myc/Slpi/Map2/Adam15/Mepce/Sri/Smo/Lrpap1/Dvl1/Tmbim6/Fbxw7/Gtf2f1/Jak2/Ctnnbip1/Sorl1/Hfe/Dkk1/Ptprf/Gper1/Bax/Park7/Mapk3/Ppp3ca/Mdfi/Gnl3l/Dnajb2/Frmd7/Per2/Nog/Lef1/Larp7	36
GO:0043280	positive regulation of cysteine-type endopeptidase activity involved in apoptotic process	29/2431	127/28943	5.57966e-07	8.7471e-06	5.08131e-06	Casp9/Gsn/Myc/Pycard/Hip1/Nod1/Fis1/Ift57/Jak2/Ret/Ccn2/Hip1r/Gper1/Bax/Map3k5/Ctsd/Eif2ak3/Dap/Ccn1/Hspd1/App/Arl6ip5/Rhoa/Htra2/Cradd/Slc1a1/Pdcd6/Laptm5/Uaca	29
GO:0016126	sterol biosynthetic process	19/2431	63/28943	5.62676e-07	8.79872e-06	5.1113e-06	Apoe/Srebf2/Scp2/Insig2/Dhcr24/Fdft1/Pmvk/Prkaa2/Srebf1/Sec14l2/Erlin2/Cyb5r3/Insig1/Fdps/Hmgcs1/Hmgcr/Mvk/Lbr/Sqle	19
GO:0001657	ureteric bud development	26/2431	107/28943	5.93532e-07	9.25791e-06	5.37805e-06	Kif26b/Sox9/Agt/Gzf1/Sox8/Hs3st3b1/Myc/Foxc1/Smad9/Hs3st3a1/Smo/Ctnnbip1/Ret/Grem1/Cd44/Wnt4/Hoxb7/Ilk/Fgfr1/Tgfb1/Ctnnb1/Fmn1/Ptch1/Nog/Bcl2/Foxd1	26
GO:0009755	hormone-mediated signaling pathway	34/2431	163/28943	6.02584e-07	9.37554e-06	5.44638e-06	Ddx5/Ncoa3/Pak1/Nr1h3/Ufsp2/Wbp2/Calr/Trim68/Sgk1/Nr3c1/Adipor2/Jak2/Zbtb7a/Padi2/Cry2/Lbh/Abhd2/Lats2/Gper1/Thrb/Brca1/Park7/Kdm5d/Ar/Klf9/Acsl1/Akap13/Esr1/Arntl/Peg13/Adipor1/Nr1d2/Rhoa/Nr1d1	34
GO:0051881	regulation of mitochondrial membrane potential	23/2431	88/28943	6.5931e-07	1.02203e-05	5.93712e-06	Myc/Pycr1/Mfn2/Myoc/Atp5g1/Ccn6/Bcl2l1/Sod2/Prkn/P2rx7/Pid1/Dcn/Bax/Tspo/Gclm/Park7/Slc25a36/Got1/Hebp2/Pink1/Slc25a33/Bcl2/Arl6ip5	23
GO:0051224	negative regulation of protein transport	31/2431	142/28943	6.60172e-07	1.02203e-05	5.93712e-06	Rab11fip3/Pkdcc/Apoe/Erp29/Dmtn/Irs1/Ubac2/Chp1/Anxa5/Rab11fip1/Nr1h3/Sergef/Nol3/Ei24/Wwp2/Prkn/Bag3/Nos1/Os9/Srebf1/Sytl4/Insig1/Park7/Tbc1d1/Ppp3ca/Hmgcr/Cd200/Ndfip1/Erlec1/Adra2a/Inpp5k	31
GO:0001952	regulation of cell-matrix adhesion	29/2431	128/28943	6.64029e-07	1.02545e-05	5.95696e-06	Mmp12/Dmtn/Dusp22/Actg1/Lrp1/Thbs1/Serpine1/Prkcz/Myoc/Bcas3/Adam15/Enpp2/Utrn/Bcl6/Efemp2/Iqgap1/Itgb3/Sdc4/Dapk3/Grem1/Wnt4/Lims1/Emp2/Ilk/Clasp2/Fmn1/Rhod/Fermt2/Bcl2	29
GO:0048545	response to steroid hormone	43/2431	232/28943	6.7755e-07	1.04373e-05	6.06317e-06	Gba/Casp9/Ddx5/Hmgb2/Fibin/Ncoa3/Pck2/Atp1a2/Pak1/Nr1h3/Ufsp2/Wbp2/Calr/Stk39/Trim68/Sgk1/Nr3c1/Jak2/Alpl/Zbtb7a/Padi2/Kcnma1/Cry2/Atp1a1/Lbh/Cdo1/Abhd2/Gper1/Brca1/Park7/Kdm5d/Ar/Tgfb1/Klf9/Akap13/Esr1/Mbp/Aldh3a1/Arntl/Peg13/Bcl2/Spp1/Rhoa	43
GO:0051924	regulation of calcium ion transport	51/2431	296/28943	6.80821e-07	1.04617e-05	6.07737e-06	Lgals3/Agt/S100a1/Atp1a2/Atg5/Ubqln1/Ehd3/Gramd2/Cemip/Serpine1/Usp2/Sri/Cracr2b/Nol3/Casr/Vdr/Ahnak/Tmbim6/Atp2c2/Itpr1/Jak3/Ptgs2/P2rx7/Itgb3/Nos1/Hspa2/Slc8b1/Homer1/Trpv2/Gper1/Plp1/Bax/Tspo/Prnp/Atp2b1/Ppp3ca/Myo5a/Fkbp1a/Tgfb1/Ctnnb1/Gnai2/Mylk/Chd7/Glp1r/Cx3cl1/Pde4b/Bcl2/Rhoa/Inpp5k/Wfs1/Saraf	51
GO:0033674	positive regulation of kinase activity	68/2431	440/28943	7.17813e-07	1.10029e-05	6.39176e-06	Camk1/Tgfbr2/Erp29/Agt/Irs1/Ccnd2/Tnfsf11/Pak1/Cab39/Thbs1/Cemip/Prkcz/Lrp8/Taok3/Fgfr3/Ikbkg/Ccnd1/Fbxw7/Pdgfd/Vav3/Clu/Jak2/Iqgap1/P2rx7/Itgb3/Ccny/Sdc4/Ret/Wnk4/Pdgfa/Il6ra/Dkk1/Dab1/Tpd52l1/Sash1/Grem1/Map3k1/Chil1/Ern1/Map3k5/Emp2/Mt3/Prnp/Adora1/Ilk/Fgfr1/Zfp91/Arhgef5/Tgfb1/Prkag2/Acsl1/Akap13/Stk11/Fzd5/Traf2/Tgfa/Fermt2/Pim1/Ccn1/Hsp90aa1/Adra2a/App/Pik3ca/Rapgef2/Rhoa/Cd24a/Slc1a1/Rgcc	68
GO:0060562	epithelial tube morphogenesis	63/2431	397/28943	7.23269e-07	1.10593e-05	6.42448e-06	Btrc/Megf8/Tgfbr2/Kif26b/Sox9/Agt/Gzf1/Sfrp5/Sox8/Cc2d2a/Ncoa3/Hs3st3b1/Myc/Pak1/Foxa2/Casr/Sema5a/Hs3st3a1/Vdr/Smo/Ift122/Dvl1/Gatad2a/Ift57/Nr3c1/Ctsh/Ihh/Ctnnbip1/Csmd1/Pthlh/Sdc4/Ret/Wnk4/Cited2/Commd5/Grem1/Tulp3/Cd44/Ahi1/Wnt4/Spint2/Hoxb7/Clic4/Hif1a/Ilk/Ar/Tgfb1/Esr1/Ctnnb1/Fmn1/Ptch1/Tmed2/Tnc/Mef2c/Nog/Lef1/Irx3/Stard13/Bcl2/Rhoa/Foxd1/Enah/Mgp	63
GO:0010639	negative regulation of organelle organization	61/2431	380/28943	7.26347e-07	1.1079e-05	6.43596e-06	Cdk5rap2/Ppfia1/Gsn/Dmtn/Scin/Ppif/Mfn2/Nubp1/Huwe1/Zwint/Map2/Shroom2/Trim37/Myoc/Chmp4b/Pak2/Nol3/Fgfr3/Tbc1d30/Tpr/Sgk1/Coro1b/Oma1/Carmil1/Bcl2l1/Arpin/Ssh3/Pttg1/Sptan1/Prkn/Tom1l2/Eml2/Tbc1d7/Vill/Lmod1/Hip1r/Nupr1/Map3k1/Triap1/Slc25a4/Slc25a5/Tspo/Avil/Becn1/Gnl3l/Kank1/Frmd7/Clasp2/Twf1/Esr1/Anapc15/Pink1/Tbc1d4/Tpm1/Sec22b/Swap70/Fez2/Tbcd/Capg/Pik3ca/Inpp5k	61
GO:0022612	gland morphogenesis	33/2431	157/28943	7.30449e-07	1.11143e-05	6.45645e-06	Btrc/Tgfbr2/Sox9/Ncoa3/Tgm2/Nfkb1/Vdr/Smo/Itpr1/Nr3c1/Csmd1/Pthlh/Ntn4/Pdgfa/Cd44/Wnt4/Fgl1/Lims1/Bax/Id4/Fgfr1/Ar/Tgfb1/Xbp1/Msn/Esr1/Tgfa/Ptch1/Tnc/Nog/Lims2/Bcl2/Twsg1	33
GO:0006816	calcium ion transport	69/2431	449/28943	7.36208e-07	1.11745e-05	6.49144e-06	Tmem165/Lgals3/Itpr3/Agt/S100a1/Ramp1/Zmpste24/Atp1a2/Atg5/Ubqln1/Epm2a/Ehd3/Mcu/Gramd2/Cemip/Serpine1/Usp2/Sri/Cracr2b/Nol3/Casr/Slc35g1/Vdr/Ahnak/Trpv4/Tmbim6/Atp2c2/Itpr1/Itpr2/Jak3/Ptgs2/P2rx7/Itgb3/Nos1/Hspa2/Micu1/Slc8b1/Camk2b/Ccn2/Homer1/Trpv2/Trpa1/Gper1/Plp1/Bax/Tspo/Prnp/Atp2b1/Ppp3ca/Mcoln2/Myo5a/Fkbp1a/Tgfb1/Slc8a3/Trpm6/Ctnnb1/Gnai2/Mylk/Chd7/Glp1r/Cx3cl1/Pde4b/Bcl2/Rhoa/Smdt1/Inpp5…	69
GO:0072522	purine-containing compound biosynthetic process	42/2431	225/28943	7.47061e-07	1.13116e-05	6.57107e-06	Adcy2/Ndufb10/Guk1/Shmt2/Papss2/Myc/Acly/Pdk4/Nme1/Ndufb11/Atp5g1/Npr2/Ndufb7/Ak1/Nt5e/Atp5pb/Gart/Bcl2l1/Ldhd/Prkn/Mmut/Pid1/Nos1/Acot7/Slc25a13/Nudt2/Paics/Atpsckmt/Ndufa8/Acsl5/Nos2/Ndufa2/Gucy2g/Tgfb1/Adk/Acsl1/Ampd3/Ndufa7/Gcdh/Pank1/Spp1/Ndufs5	42
GO:1902305	regulation of sodium ion transmembrane transport	20/2431	70/28943	7.50416e-07	1.13348e-05	6.58452e-06	Atp1a2/Cnksr3/Chp1/Fxyd6/Atp1b3/Stk39/Fxyd2/Fxyd3/Fxyd1/Nos1/Wnk4/Gper1/Plcb1/Stoml1/Snta1/Scn1b/Ptpn3/Wnk1/Rangrf/Fxyd5	20
GO:1904752	regulation of vascular associated smooth muscle cell migration	13/2431	32/28943	7.57127e-07	1.14084e-05	6.62728e-06	Agt/Lrp1/Pak1/Prkg1/Smo/Gna12/Iqgap1/Tafa5/Myo5a/Mdm2/Tpm1/Mef2c/Rhoa	13
GO:0007160	cell-matrix adhesion	43/2431	233/28943	7.64256e-07	1.14879e-05	6.67349e-06	Tmem8b/Mmp12/Emilin1/Nid2/Agt/Dmtn/Dusp22/Epdr1/Actg1/Lrp1/Itgb5/Thbs1/Itga10/Serpine1/Prkcz/Myoc/Fn1/Bcas3/Adam15/Enpp2/Utrn/Whamm/Bcl6/Efemp2/Iqgap1/Itgb3/Sdc4/Dapk3/Ccn2/Grem1/Wnt4/Lims1/Emp2/Ilk/Mia/Itga1/Clasp2/Ctnnb1/Fmn1/Rhod/Fermt2/Bcl2/Rhoa	43
GO:1905952	regulation of lipid localization	37/2431	187/28943	7.76055e-07	1.16371e-05	6.76014e-06	Apoe/Srebf2/Agt/Scp2/Furin/Abca2/Pla2g4a/Lrp1/Tnfsf11/Thbs1/Irs2/Mfn2/Nr1h3/Cyp2j5/Fis1/P2rx7/Itgb3/Cry2/Lipg/Repin1/Nucb2/Ecrg4/Abca8b/Anxa2/Triap1/Acsl5/Tspo/Acsl1/Cidea/Ldlrap1/Ptch1/Scarb1/Ttc39b/Surf4/Bmp6/Spp1/Tmem30a	37
GO:0036475	neuron death in response to oxidative stress	14/2431	37/28943	7.99428e-07	1.19299e-05	6.93026e-06	Ralbp1/Fbxw7/Prkn/Fbxo7/Park7/Hif1a/Oxr1/Ctnnb1/Pink1/Atf4/App/Arl6ip5/Slc1a1/Atg7	14
GO:1904738	vascular associated smooth muscle cell migration	14/2431	37/28943	7.99428e-07	1.19299e-05	6.93026e-06	Agt/Lrp1/Pak1/Prkg1/Smo/Gna12/Iqgap1/Tafa5/Myo5a/Mdm2/Tpm1/Mef2c/Rhoa/Enpp1	14
GO:0060326	cell chemotaxis	53/2431	314/28943	8.01489e-07	1.1932e-05	6.93147e-06	Hmgb2/Lgals3/Ppib/Ccl9/Prkca/Gbf1/Myo9b/Tnfsf11/Thbs1/Mcu/Il17b/Serpine1/Tpbg/Rpl13a/Cxcl2/Calr/Stk39/Sema5a/Msmp/Trpv4/Coro1b/Ackr3/Pdgfd/Enpp2/Stap1/Vav3/Padi2/Thbs4/Prex1/Slc8b1/Pla2g7/Grem1/Mmp28/Mapk3/Lgmn/Fgfr1/Arhgef5/Dusp1/Itga1/Dapk2/Mtus1/Efcab1/Swap70/Cx3cl1/Sbds/Wnk1/Smoc2/Lef1/Pde4b/App/Spp1/Lbp/Ccl6	53
GO:0030879	mammary gland development	34/2431	165/28943	8.10702e-07	1.20403e-05	6.99437e-06	Btrc/Tgfbr2/Sox9/Irs1/Ncoa3/Tnfsf11/Irs2/Nme1/Stat5b/Socs2/Nfkb1/Vdr/Smo/Ccnd1/Atp2c2/Nr3c1/Jak2/Usf2/Csmd1/Pthlh/Lbh/Cdo1/Wnt4/Bax/Eif2ak3/Hif1a/Ar/Tgfb1/Xbp1/Esr1/Tgfa/Ptch1/Zbtb7b/Lef1	34
GO:0150115	cell-substrate junction organization	25/2431	102/28943	8.16392e-07	1.20959e-05	7.02666e-06	Dmtn/Tln1/Dusp22/Actg1/Lrp1/Myoc/Fn1/Bcas3/Enpp2/Whamm/Iqgap1/Itgb3/Sdc4/Mapre2/Dapk3/Grem1/Dst/Wnt4/Lims1/Clasp2/Fmn1/Iqsec1/Rhod/Fermt2/Bcl2	25
GO:0035265	organ growth	41/2431	218/28943	8.21452e-07	1.21418e-05	7.05337e-06	Tgfbr2/Bmpr1a/Sox9/Agt/Comp/Pin1/Ccnd2/Zmpste24/Col27a1/Thbs3/Pak1/Thbs1/Col9a1/Mmp13/Foxc1/Smo/Meis1/Nr3c1/Ier3ip1/Smpd3/Serp1/Wwc2/Cited2/Kcnk2/Ecm1/Lats2/Slc25a4/Fdps/Matn1/Fgfr1/Rbp4/Ar/Akap13/Esr1/Ctnnb1/Mef2c/Nog/Pim1/Bcl2/Enpp1/Tcf7l2	41
GO:0010952	positive regulation of peptidase activity	36/2431	180/28943	8.31448e-07	1.22604e-05	7.12224e-06	Casp9/Gsn/Rcn3/Myc/Pycard/Hip1/Nod1/Fis1/Ift57/Ctsh/Jak2/Ret/Ccn2/Hip1r/Gper1/Bax/Map3k5/Ctsd/Eif2ak3/Aph1a/Lgmn/Dap/Tbc1d10a/Vsir/Mbp/Ccn1/Hspd1/App/Arl6ip5/Rhoa/Htra2/Cradd/Slc1a1/Pdcd6/Laptm5/Uaca	36
GO:1900180	regulation of protein localization to nucleus	32/2431	151/28943	8.83253e-07	1.29934e-05	7.54808e-06	Trim8/Pin1/Nolc1/Chp1/Epm2a/Mepce/Ei24/Smo/Tpr/Ptgs2/Ran/Jak2/Bag3/Dclk3/Tmem98/Lats2/Gper1/Ormdl3/Brca1/Ctnna1/Park7/Eif2ak3/Fbxo4/Tgfb1/Xbp1/Stk11/Cdk5rap3/Fermt2/Wwtr1/App/Larp7/Uaca	32
GO:0090184	positive regulation of kidney development	8/2431	12/28943	8.90806e-07	1.30736e-05	7.59463e-06	Sox9/Sox8/Myc/Ret/Wnt4/Ppp3ca/Nog/Foxd1	8
GO:0071902	positive regulation of protein serine/threonine kinase activity	39/2431	204/28943	9.84042e-07	1.44079e-05	8.36973e-06	Camk1/Erp29/Agt/Ccnd2/Tnfsf11/Pak1/Cab39/Thbs1/Cemip/Taok3/Ccnd1/Pdgfd/Iqgap1/P2rx7/Ccny/Pdgfa/Dkk1/Tpd52l1/Sash1/Map3k1/Ern1/Map3k5/Ilk/Fgfr1/Arhgef5/Tgfb1/Acsl1/Akap13/Fzd5/Traf2/Tgfa/Fermt2/Pim1/Adra2a/App/Rapgef2/Rhoa/Cd24a/Rgcc	39
GO:0072163	mesonephric epithelium development	26/2431	110/28943	1.04929e-06	1.52911e-05	8.88279e-06	Kif26b/Sox9/Agt/Gzf1/Sox8/Hs3st3b1/Myc/Foxc1/Smad9/Hs3st3a1/Smo/Ctnnbip1/Ret/Grem1/Cd44/Wnt4/Hoxb7/Ilk/Fgfr1/Tgfb1/Ctnnb1/Fmn1/Ptch1/Nog/Bcl2/Foxd1	26
GO:0072164	mesonephric tubule development	26/2431	110/28943	1.04929e-06	1.52911e-05	8.88279e-06	Kif26b/Sox9/Agt/Gzf1/Sox8/Hs3st3b1/Myc/Foxc1/Smad9/Hs3st3a1/Smo/Ctnnbip1/Ret/Grem1/Cd44/Wnt4/Hoxb7/Ilk/Fgfr1/Tgfb1/Ctnnb1/Fmn1/Ptch1/Nog/Bcl2/Foxd1	26
GO:0090316	positive regulation of intracellular protein transport	31/2431	145/28943	1.06507e-06	1.54846e-05	8.99523e-06	Camk1/Ergic3/Sar1a/Xpo4/Pak1/Oaz1/Cemip/Bcas3/Myo1c/Smo/Tcaf2/Pcnt/Tpr/Fbxw7/Fis1/Ptgs2/Ran/Jak2/Sorl1/Camk4/Bag3/Tomm7/Gper1/Brca1/Prnp/Tgfb1/Xbp1/Mdm2/Tmem30a/Uaca/Tcf7l2	31
GO:0016570	histone modification	72/2431	480/28943	1.07321e-06	1.55441e-05	9.02978e-06	Tada3/Kdm4a/Prdm6/Kmt5a/Nfya/Rnf40/Otub1/BC004004/Actb/Morf4l2/Zmpste24/Jade2/Pbxip1/Atg5/Ddb1/Sirt7/Huwe1/Ruvbl2/Jade1/Pole3/Setd7/Rps6ka4/Trim37/Wbp2/Sf3b5/Myo1c/Supt3/Nelfe/Smarcb1/Smyd2/Brms1l/Taf10/Phf1/Sdr16c5/Gatad2a/Bcl6/Taf6/Nos1/Hdac11/Srebf1/Hdac9/Pwwp2b/H1f2/Lpin1/Zfp110/Apbb1/Pwp1/Mbd2/Brca1/Wdr5b/Kmt2e/Park7/Mt3/Mapk3/Kdm5d/Satb1/Uty/Tgfb1/Hsf4/Xbp1/Per2/Ctnnb1/Pink1/Mllt6/Zbtb7b/Ba…	72
GO:0030595	leukocyte chemotaxis	42/2431	228/28943	1.07416e-06	1.55441e-05	9.02978e-06	Lgals3/Ppib/Ccl9/Prkca/Gbf1/Myo9b/Tnfsf11/Thbs1/Mcu/Il17b/Serpine1/Rpl13a/Cxcl2/Calr/Stk39/Msmp/Trpv4/Stap1/Vav3/Padi2/Thbs4/Prex1/Slc8b1/Pla2g7/Grem1/Mmp28/Mapk3/Lgmn/Arhgef5/Dusp1/Itga1/Dapk2/Mtus1/Swap70/Cx3cl1/Sbds/Wnk1/Pde4b/App/Spp1/Lbp/Ccl6	42
GO:0009185	ribonucleoside diphosphate metabolic process	27/2431	117/28943	1.08576e-06	1.56753e-05	9.10603e-06	Cant1/Rrm2b/Guk1/Pfkm/Myc/Gale/Khk/Ak1/Nt5e/Prkaa2/Nudt5/Tkfc/Zbtb7a/P2rx7/Prxl2c/Nupr1/Zbtb20/Hif1a/Tpi1/Prkag2/Ampd3/Nudt9/Pgam1/Aldoc/App/Nudt18/Enpp1	27
GO:0006984	ER-nucleus signaling pathway	15/2431	43/28943	1.09654e-06	1.57611e-05	9.15582e-06	Srebf2/Arhgef10l/Insig2/Atf6b/Ccdc47/Amfr/Selenos/Srebf1/Erlin2/Insig1/Eif2ak3/Tmed2/Zbtb7b/Atf4/Wfs1	15
GO:1903522	regulation of blood circulation	47/2431	268/28943	1.09677e-06	1.57611e-05	9.15582e-06	Agt/S100a1/Prkca/Zmpste24/Gaa/Atp1a2/Ehd3/Sri/Casr/Myl3/Fxyd1/Ptgs2/Jak2/Epas1/Nos1/Atp1a1/Srebf1/Ccn2/Ptgs1/Irx5/Trpa1/Thrb/Adm2/Smtn/Nos2/Adora1/Hif1a/Atp2b1/Avpr1a/Snta1/Scn1b/Hmgcr/Pebp1/Mdm2/Per2/Glp1r/Tpm1/Cx3cl1/Shox2/Rangrf/Kcnh2/Irx3/Pde4b/Adra2a/App/Rhoa/Slc1a1	47
GO:1903320	regulation of protein modification by small protein conjugation or removal	45/2431	252/28943	1.10467e-06	1.58379e-05	9.20045e-06	U2af2/Btrc/Rnf40/Otub1/Trim44/Sqstm1/Pin1/Chp1/Atg5/Ubqln1/Epm2a/Sirt7/Huwe1/Fgfr3/Fbxw7/Rpl11/Prkn/Epas1/Tbc1d7/Sash1/Herpud1/Siah2/Arrdc4/Brca1/Tnip1/Rwdd3/Tspo/Park7/Hif1a/Fbxo4/Gnl3l/Ivns1abp/Dnajb2/Ubxn2a/Per2/Ctnnb1/Pink1/Cdk5rap3/Hsp90aa1/Ndfip1/Trib3/Wfs1/Pdcd6/Laptm5/Atg7	45
GO:0048736	appendage development	39/2431	205/28943	1.11797e-06	1.59548e-05	9.2684e-06	Pkdcc/Megf8/Bmpr1a/Sox9/Comp/Med31/Chst11/Col2a1/Smoc1/Rspo4/Taf10/Gna12/Pcnt/Ift122/Zbtb16/Ihh/Dkk1/Grem1/Tulp3/Slc39a3/Bax/B9d1/Fgfr1/Runx2/Lrp4/Mbnl1/Ctnnb1/Fmn1/Chd7/Bpnt2/Ptch1/Fermt2/Nog/Shox2/Tmem107/Hoxc10/Lef1/Dlx5/Enpp1	39
GO:0060173	limb development	39/2431	205/28943	1.11797e-06	1.59548e-05	9.2684e-06	Pkdcc/Megf8/Bmpr1a/Sox9/Comp/Med31/Chst11/Col2a1/Smoc1/Rspo4/Taf10/Gna12/Pcnt/Ift122/Zbtb16/Ihh/Dkk1/Grem1/Tulp3/Slc39a3/Bax/B9d1/Fgfr1/Runx2/Lrp4/Mbnl1/Ctnnb1/Fmn1/Chd7/Bpnt2/Ptch1/Fermt2/Nog/Shox2/Tmem107/Hoxc10/Lef1/Dlx5/Enpp1	39
GO:0043270	positive regulation of ion transport	56/2431	343/28943	1.18232e-06	1.68345e-05	9.77937e-06	Plcd1/Lgals3/Agt/S100a1/Slc9a3r2/Pla2g4a/Cnksr3/Chp1/Tnfsf11/Ehd3/Cemip/Serpine1/Slc38a3/Slc6a1/Sri/Casr/Atp1b3/Stk39/Sgk1/Atp2c2/Fxyd1/Itpr1/Nr3c1/Jak3/P2rx7/Nos1/Hspa2/Wnk4/Cox17/Homer1/Atpsckmt/Abat/Trpv2/Trpa1/Gper1/Plcb1/Plp1/Bax/Tspo/Adora1/Atp2b1/Ppp3ca/Myo5a/Avpr1a/Scn1b/Akap7/Mylk/Pink1/Mllt6/Vamp8/Cx3cl1/Wnk1/Atf4/Kcnh2/Abcb1b/Wfs1	56
GO:0046390	ribose phosphate biosynthetic process	41/2431	221/28943	1.18713e-06	1.68643e-05	9.79673e-06	Adcy2/Ndufb10/Guk1/Papss2/Tkt/Myc/Acly/Pdk4/Nme1/Ndufb11/Atp5g1/Npr2/Ndufb7/Ak1/Uck1/Rfk/Atp5pb/Gart/Bcl2l1/Ldhd/Prkn/Mmut/Pid1/Acot7/Slc25a13/Nudt2/Paics/Pygl/Atpsckmt/Ndufa8/Acsl5/Ndufa2/Gucy2g/Tgfb1/Adk/Acsl1/Ampd3/Ndufa7/Gcdh/Pank1/Ndufs5	41
GO:0030042	actin filament depolymerization	18/2431	60/28943	1.21104e-06	1.71647e-05	9.97121e-06	Gsn/Wdr1/Dmtn/Scin/Shroom2/Dstn/Sema5a/Carmil1/Sptan1/Vill/Lmod1/Avil/Mical3/Twf1/Tpm1/Swap70/Capg/Pik3ca	18
GO:0043405	regulation of MAP kinase activity	38/2431	198/28943	1.21981e-06	1.72496e-05	1.00206e-05	Gba/Apoe/Erp29/Agt/Sfrp5/Tnfsf11/Pak1/Thbs1/Taok3/Pdgfd/Iqgap1/Sorl1/P2rx7/Pdgfa/Dkk1/Tpd52l1/Sash1/Map3k1/Ern1/Map3k5/Ilk/Smpd1/Fgfr1/Arhgef5/Tgfb1/Dusp1/Hmgcr/Akap13/Fzd5/Traf2/Cdk5rap3/Tgfa/Adra2a/App/Trib3/Cd24a/Inpp5k/Hipk3	38
GO:1904950	negative regulation of establishment of protein localization	31/2431	146/28943	1.24449e-06	1.75587e-05	1.02001e-05	Rab11fip3/Pkdcc/Apoe/Erp29/Dmtn/Irs1/Ubac2/Chp1/Anxa5/Rab11fip1/Nr1h3/Sergef/Nol3/Ei24/Wwp2/Prkn/Bag3/Nos1/Os9/Srebf1/Sytl4/Insig1/Park7/Tbc1d1/Ppp3ca/Hmgcr/Cd200/Ndfip1/Erlec1/Adra2a/Inpp5k	31
GO:0015850	organic hydroxy compound transport	50/2431	294/28943	1.29261e-06	1.81962e-05	1.05704e-05	Ralbp1/Apoe/Actb/Plcd1/Lgals3/Srebf2/Agt/Scp2/Furin/Abca2/Slc10a3/Myc/Lrp1/Osbp/Stard4/Syt12/Mfn2/Nr1h3/Stx12/Ldlr/Slco2b1/Prkn/Itgb3/Nos1/Lipg/Wnk4/Smpd3/Syt8/Ptgs1/Nucb2/Ecrg4/Abca8b/Abat/Anxa2/Sncg/Tspo/Park7/Rbp4/Myo5a/Xbp1/Ldlrap1/Pink1/Ptch1/Maob/Scarb1/Ttc39b/Bmp6/Spp1/Emb/Abcc4	50
GO:2000377	regulation of reactive oxygen species metabolic process	33/2431	161/28943	1.32403e-06	1.85802e-05	1.07935e-05	Tgfbr2/Agt/Nqo2/Atg5/Thbs1/Dcxr/Mfn2/Atp5g1/Acp5/Ccn6/Sod2/Prkn/Gadd45a/Pid1/Eif5a/Brca1/Tspo/Park7/Mt3/Hif1a/Becn1/Rab27a/Tgfb1/Mmp3/Gnai2/Foxo1/Pink1/Pon3/Slc25a33/Bcl2/Hspd1/App/Rhoa	33
GO:0048754	branching morphogenesis of an epithelial tube	37/2431	191/28943	1.32587e-06	1.85802e-05	1.07935e-05	Btrc/Tgfbr2/Sox9/Agt/Gzf1/Sox8/Ncoa3/Hs3st3b1/Myc/Pak1/Foxa2/Casr/Sema5a/Hs3st3a1/Vdr/Smo/Ctsh/Ihh/Ctnnbip1/Csmd1/Grem1/Cd44/Wnt4/Hoxb7/Clic4/Ilk/Ar/Tgfb1/Esr1/Ctnnb1/Ptch1/Tnc/Nog/Lef1/Bcl2/Foxd1/Mgp	37
GO:1904923	regulation of autophagy of mitochondrion in response to mitochondrial depolarization	9/2431	16/28943	1.35889e-06	1.9e-05	1.10374e-05	Gba/Mfn2/Huwe1/Optn/Prkn/Cdc37/Tomm7/Pink1/Htra2	9
GO:0051348	negative regulation of transferase activity	46/2431	262/28943	1.37421e-06	1.91711e-05	1.11367e-05	Gba/Apoe/Actb/Agt/Sfrp5/Prkar2a/Dusp22/Prkca/Errfi1/Chp1/Deptor/Irs2/Pycard/Setd7/Cdkn2c/Foxa2/Dvl1/Rpl11/Prkn/Prkar1b/Gadd45a/Pik3ip1/Sorl1/Wnk4/Adarb1/Fbxo7/Lats2/Gadd45g/Ormdl3/Mvp/Park7/Ilk/Smpd1/Dnajc3/Dusp1/Slc8a3/Prkag2/Hmgcr/Dbndd2/Cdk5rap3/Wnk1/Wwtr1/Trib3/Inpp5k/Gadd45b/Hipk3	46
GO:0003015	heart process	45/2431	254/28943	1.38146e-06	1.92289e-05	1.11704e-05	Ext2/Gsn/Agt/S100a1/Prkca/Zmpste24/Gaa/Atp1a2/Atg5/Ehd3/Sri/Myl3/Rnls/Tnni2/Fxyd1/Jak2/Epas1/Nos1/Atp1a1/Srebf1/Ccn2/Irx5/Thrb/Adm2/Smtn/Nos2/Adora1/Uty/Avpr1a/Snta1/Scn1b/Akap13/Pebp1/Mdm2/Gnai2/Glp1r/Tpm1/Shox2/Rangrf/Kcnh2/Wwtr1/Irx3/Pde4b/Pik3ca/Slc1a1	45
GO:0070302	regulation of stress-activated protein kinase signaling cascade	39/2431	207/28943	1.43812e-06	1.99728e-05	1.16025e-05	Sfrp5/Dusp22/Zmpste24/Tnfsf11/Pycard/Stk39/Taok3/Nod1/Cdc42se1/Trpv4/Traf3/Gadd45a/Fcgr2b/Hipk2/Tpd52l1/Sash1/Ccn2/Nbr1/Zfp110/Map3k1/Gadd45g/Plcb1/Map3k5/Mturn/Igfbp6/Cyld/Mapk3/Tnfrsf19/Mdfi/Dusp1/Hmgcr/Rnf13/Traf2/Prdx1/Foxo1/App/Arl6ip5/Gadd45b/Hipk3	39
GO:0048706	embryonic skeletal system development	31/2431	147/28943	1.4515e-06	2.00689e-05	1.16583e-05	Hspg2/Sp1/Megf8/Tgfbr2/Xylt1/Chst11/Col2a1/Nkx3-2/Hoxc6/Ucma/Ihh/Col11a1/Tulp3/Irx5/Hoxa6/Slc39a3/Hoxb7/Hoxc9/Mdfi/Rbp4/Runx2/Hoxc4/Hoxa3/Hoxc5/Ctnnb1/Etl4/Mef2c/Nog/Shox2/Hoxd4/Hoxb4	31
GO:0050728	negative regulation of inflammatory response	31/2431	147/28943	1.4515e-06	2.00689e-05	1.16583e-05	Apoe/Psma1/Nr1h3/C1qtnf3/Nfkb1/Acp5/Nt5e/Ldlr/Selenos/Otulin/Nlrx1/Fcgr2b/Rabgef1/Ffar4/Vps35/Cd44/Gper1/Cyld/Adora1/Cd200/Mvk/Psmb4/Abr/Cx3cl1/Ndfip1/Nr1d2/Cd24a/Nr1d1/Pla2g5/Ptgis/Uaca	31
GO:0045669	positive regulation of osteoblast differentiation	21/2431	79/28943	1.47818e-06	2.03923e-05	1.18462e-05	Fam20c/Bmpr1a/Gdf10/Zhx3/Scube2/Ctnnbip1/Wnt10b/Ffar4/Tent5a/Wnt4/Ilk/Ppp3ca/Atraid/Runx2/Ctnnb1/Fermt2/Mef2c/Ccn1/Wwtr1/Bmp6/Dlx5	21
GO:0010712	regulation of collagen metabolic process	17/2431	55/28943	1.4991e-06	2.0635e-05	1.19872e-05	Emilin1/Errfi1/Larp6/Serpine1/Fn1/Fap/Fgfr3/Ihh/Il6ra/Ccn2/Wnt4/Cyp2j6/Got1/Tgfb1/Vsir/Prdx5/Rgcc	17
GO:0051494	negative regulation of cytoskeleton organization	35/2431	177/28943	1.54609e-06	2.12348e-05	1.23356e-05	Cdk5rap2/Ppfia1/Gsn/Dmtn/Scin/Mfn2/Nubp1/Map2/Shroom2/Trim37/Myoc/Pak2/Sgk1/Coro1b/Carmil1/Arpin/Ssh3/Sptan1/Prkn/Eml2/Vill/Lmod1/Hip1r/Map3k1/Avil/Kank1/Frmd7/Clasp2/Twf1/Tpm1/Swap70/Tbcd/Capg/Pik3ca/Inpp5k	35
GO:1902235	regulation of endoplasmic reticulum stress-induced intrinsic apoptotic signaling pathway	12/2431	29/28943	1.60187e-06	2.19039e-05	1.27243e-05	Erp29/Ikbkg/Tmbim6/Selenos/Bcl2l1/Prkn/Herpud1/Park7/Eif2ak3/Xbp1/Spop/Wfs1	12
GO:1903055	positive regulation of extracellular matrix organization	12/2431	29/28943	1.60187e-06	2.19039e-05	1.27243e-05	Emilin1/Sox9/Agt/Meltf/Colgalt1/Sema5a/Phldb1/Efemp2/Ier3ip1/Cyp2j6/Clasp2/Rgcc	12
GO:0021700	developmental maturation	57/2431	355/28943	1.64104e-06	2.23903e-05	1.30069e-05	Gba/Fam20c/Nfasc/Clstn1/Sox8/Pth1r/Cspg4/Maea/Xylt1/Grip2/Ppp2r1a/Ercc2/Pde3a/Thbs3/Akr1b3/Myoc/Npr2/Fgfr3/Bfsp1/Zbtb16/Rflna/Ptgs2/Farp2/Zbtb7a/Ihh/Kcnma1/Epas1/Ntn4/Wnt10b/Ret/Camk2b/Grem1/Abhd2/Irx5/Plcb1/Chrdl1/Hif1a/Snx19/Sybu/Fgfr1/Myo5a/Plxnb1/Tgfb1/Xbp1/Grb14/Runx2/Pebp1/Arcn1/Phospho1/Runx3/Ctnnb1/Fzd5/Bcl2/App/Rhoa/Rflnb/Enpp1	57
GO:0010950	positive regulation of endopeptidase activity	34/2431	170/28943	1.65703e-06	2.25588e-05	1.31047e-05	Casp9/Gsn/Myc/Pycard/Hip1/Nod1/Fis1/Ift57/Jak2/Ret/Ccn2/Hip1r/Gper1/Bax/Map3k5/Ctsd/Eif2ak3/Aph1a/Lgmn/Dap/Tbc1d10a/Vsir/Mbp/Ccn1/Hspd1/App/Arl6ip5/Rhoa/Htra2/Cradd/Slc1a1/Pdcd6/Laptm5/Uaca	34
GO:0051651	maintenance of location in cell	42/2431	232/28943	1.71959e-06	2.33591e-05	1.35696e-05	Apoe/Gsn/Itpr3/Insig2/Sun2/Gaa/Atg5/Syne1/Scin/Cemip/Fth1/Sri/Nol3/Itpr1/Bscl2/Itpr2/Sorl1/P2rx7/Itgb3/Os9/Slc8b1/Chchd10/Golph3/Gper1/Bax/Spout1/Srgn/Insig1/Tspo/Park7/Myo5a/Fkbp1a/Tgfb1/Hexa/Mprip/Twf1/Pink1/Chd7/Glp1r/Cx3cl1/Uvrag/Kdelr2	42
GO:0009225	nucleotide-sugar metabolic process	13/2431	34/28943	1.72333e-06	2.33591e-05	1.35696e-05	Guk1/Cmas/Fut8/Gnpnat1/Gfpt1/Uap1/Gmppb/Gne/B4galnt2/Pgm3/Ugdh/Gfpt2/Uxs1	13
GO:0051101	regulation of DNA binding	28/2431	127/28943	1.82984e-06	2.47487e-05	1.43769e-05	Hmgb2/Zbtb7c/Id1/Niban2/Zmpste24/Myc/Ercc2/Nme1/Foxc1/Sri/Smo/Mmp9/Taf10/Fbxw7/Prkn/Jak2/Zbtb7a/Ctnnbip1/Hipk2/Hipk1/Park7/Mdfi/Tgfb1/Per2/Ctnnb1/Edf1/Lef1/Hipk3	28
GO:0042180	cellular ketone metabolic process	43/2431	241/28943	1.93614e-06	2.61295e-05	1.5179e-05	Sox9/Agt/Scp2/Irs1/Pla2g4a/Nqo2/Fdxr/Insig2/Pdk4/Stard4/Irs2/Stat5b/Nr1h3/Akr1b3/Nmt1/Oxct1/Ptgs2/Kcnma1/Srebf1/Coq9/Nucb2/Wnt4/Erlin2/Brca1/Nfe2l1/Acsl5/Insig1/Park7/Eif2ak3/Coq8a/Avpr1a/Nqo1/Prkag2/Hmgcr/Glo1/Dhrs9/Acadvl/Bmp6/Trib3/Nr1d1/Hagh/Kyat3/Vkorc1	43
GO:2001056	positive regulation of cysteine-type endopeptidase activity	31/2431	149/28943	1.96402e-06	2.64482e-05	1.53641e-05	Casp9/Gsn/Myc/Pycard/Hip1/Nod1/Fis1/Ift57/Jak2/Ret/Ccn2/Hip1r/Gper1/Bax/Map3k5/Ctsd/Eif2ak3/Lgmn/Dap/Tbc1d10a/Ccn1/Hspd1/App/Arl6ip5/Rhoa/Htra2/Cradd/Slc1a1/Pdcd6/Laptm5/Uaca	31
GO:0030834	regulation of actin filament depolymerization	17/2431	56/28943	1.98468e-06	2.66686e-05	1.54922e-05	Gsn/Wdr1/Dmtn/Scin/Shroom2/Dstn/Sema5a/Carmil1/Sptan1/Vill/Lmod1/Avil/Twf1/Tpm1/Swap70/Capg/Pik3ca	17
GO:0006469	negative regulation of protein kinase activity	38/2431	202/28943	2.0256e-06	2.71012e-05	1.57435e-05	Gba/Apoe/Actb/Agt/Sfrp5/Prkar2a/Dusp22/Prkca/Errfi1/Chp1/Deptor/Pycard/Cdkn2c/Dvl1/Prkar1b/Gadd45a/Sorl1/Wnk4/Adarb1/Fbxo7/Lats2/Gadd45g/Mvp/Park7/Ilk/Smpd1/Dnajc3/Dusp1/Slc8a3/Prkag2/Hmgcr/Dbndd2/Cdk5rap3/Wwtr1/Trib3/Inpp5k/Gadd45b/Hipk3	38
GO:0098656	anion transmembrane transport	38/2431	202/28943	2.0256e-06	2.71012e-05	1.57435e-05	Slc25a1/Slc25a11/Agt/Slc5a6/Prkca/Myc/Slc26a2/Epm2a/Slc13a5/Slc7a1/Slc6a1/Casr/Slc12a4/Tcaf2/Slc25a38/Slc19a1/Fxyd1/Slc1a5/Slc25a13/Slc12a6/Lrrc8a/Slc43a2/Ank/Slc23a2/Slc25a4/Slc25a5/Slc3a2/Prnp/Slc39a8/Slc35a3/Per2/Slc7a5/Abcb1b/Folr2/Arl6ip5/Slc20a1/Slc1a1/Emb	38
GO:0048708	astrocyte differentiation	22/2431	87/28943	2.09251e-06	2.79361e-05	1.62285e-05	Kdm4a/Sox9/Agt/Sox8/Lrp1/Gcm1/Lamc3/Eif2b5/Fgfr3/Smo/Ldlr/Dab1/Serpine2/Plp1/Id4/Mt3/Mapk3/Tspan2/Atf5/Nog/App/Nr1d1	22
GO:0030522	intracellular receptor signaling pathway	40/2431	218/28943	2.12179e-06	2.82057e-05	1.63851e-05	Ddx5/Clpb/Ncoa3/Pak1/Ufsp2/Wbp2/Calr/Vdr/Dhrs3/Actn4/Trim68/Otulin/Tkfc/Nlrx1/Nr3c1/Jak2/Zbtb7a/Padi2/Cry2/Cited2/Lbh/Slc15a2/Gper1/Thrb/Brca1/Park7/Kdm5d/Cyp2j6/Rnf34/Nploc4/Ar/Klf9/Lacc1/Esr1/Stard10/Pim1/Arntl/Peg13/Rhoa/Ptgis	40
GO:0031396	regulation of protein ubiquitination	40/2431	218/28943	2.12179e-06	2.82057e-05	1.63851e-05	U2af2/Btrc/Rnf40/Otub1/Trim44/Sqstm1/Pin1/Chp1/Atg5/Ubqln1/Epm2a/Sirt7/Huwe1/Fgfr3/Fbxw7/Rpl11/Prkn/Tbc1d7/Sash1/Herpud1/Siah2/Arrdc4/Brca1/Tspo/Park7/Fbxo4/Gnl3l/Ivns1abp/Dnajb2/Ubxn2a/Per2/Pink1/Cdk5rap3/Hsp90aa1/Ndfip1/Trib3/Wfs1/Pdcd6/Laptm5/Atg7	40
GO:0043542	endothelial cell migration	42/2431	234/28943	2.16338e-06	2.86972e-05	1.66706e-05	Sp1/Sparc/Atoh8/Apoe/Agt/Prkca/Thbs1/Bcas3/Calr/Fap/Sema5a/Coro1b/Fbxw7/Ptgs2/Gadd45a/Itgb3/Srpx2/Hdac9/Myh9/Sash1/Grem1/Dcn/Emp2/Hif1a/Mia3/Lgmn/Fgfr1/Tgfb1/Dnaja4/Plk2/Gpld1/Mef2c/Ptp4a3/Smoc2/Angpt4/Stard13/Scarb1/Loxl2/Rhoa/Tns3/Rgcc/Pdcd6	42
GO:0048562	embryonic organ morphogenesis	54/2431	333/28943	2.24409e-06	2.97043e-05	1.72556e-05	Hspg2/Sp1/Megf8/Tgfbr2/Sox9/Aldh1a1/Insig2/Myc/Myo6/Chst11/Col2a1/Nkx3-2/Smo/Ift122/Dvl1/Sobp/Ift57/Ihh/Hipk2/Col11a1/Hipk1/Cited2/Gjb6/Tulp3/Irx5/Ahi1/Slc39a3/Hoxb7/Insig1/Hoxc9/Mapk3/Hif1a/Mdfi/Tmie/Fgfr1/Rbp4/Runx2/Hoxc4/Hoxa3/Ctnnb1/Fzd5/Naglu/Abr/Chd7/Tmed2/Mef2c/Nog/Shox2/Hoxd4/Dlx5/Hoxb4/Frzb/Enpp1/Tcf7l2	54
GO:0048638	regulation of developmental growth	62/2431	402/28943	2.33037e-06	3.07807e-05	1.78809e-05	Megf8/Apoe/Ulk1/Tgfbr2/Bmpr1a/Agt/Bbs2/Ppib/Pin1/Ccnd2/Zmpste24/Fto/Lrp1/Pak1/Azgp1/Stat5b/Serpine1/Foxc1/Socs2/Map2/Zfyve27/Rpl4/Fn1/Atp5g1/Sema5a/Fgfr3/Smo/Meis1/Nr3c1/Prkn/Sema3d/Serp1/Wwc2/Cited2/Kcnk2/Slc23a2/Trpv2/Lats2/Plcb1/Slc25a4/Fdps/Mt3/Ilk/Lgmn/Fgfr1/Rbp4/Ar/Clasp2/Spr/Sema7a/Cdkl5/Chd7/Ptch1/Ocm/Mef2c/Nog/Pim1/Bcl2/App/Pik3ca/Htra2/Tcf7l2	62
GO:0008064	regulation of actin polymerization or depolymerization	33/2431	165/28943	2.34005e-06	3.0843e-05	1.79171e-05	Gsn/Wdr1/Cdc42ep3/Dmtn/Hax1/Daam2/Scin/Pycard/Shroom2/Myo1c/Dstn/Sema5a/Arpc5/Carmil1/Ssh3/Sptan1/Vill/Lmod1/Hip1r/Map3k1/Arpc5l/Avil/Pak3/Kank1/Arpc1b/Twf1/Fmn1/Tpm1/Swap70/Arpc1a/Capg/Pik3ca/Rhoa	33
GO:0051656	establishment of organelle localization	68/2431	455/28943	2.40372e-06	3.16151e-05	1.83657e-05	Cdk5rap2/Chmp1a/Dync1h1/Sar1a/Dctn1/Bccip/Numa1/Dctn2/Trak2/Kxd1/Chmp2a/Sec16a/Sun2/Trappc6a/Lamp1/Gbf1/Chp1/Syne1/Hsbp1/Myo6/Trappc9/Prkcz/Sec16b/Trappc2l/Map2/Shroom2/Myo1c/Chmp4b/Trip11/Ikbkg/Actn4/Myrip/Ltv1/Kif1b/Cdc42bpa/Prkn/Ran/Sdc4/Smpd3/Rab17/Myh9/Rabgef1/Rab7/Dync1i1/Tacc1/Ahi1/Cep63/Hif1a/Sybu/Llgl2/Tmed9/Becn1/Myo5a/Rab27a/Clasp2/Kif13a/Stk11/Ctnnb1/Spire1/Rhot2/Trappc4/Vamp8/Clmn/Tm…	68
GO:0045834	positive regulation of lipid metabolic process	36/2431	188/28943	2.42583e-06	3.17827e-05	1.8463e-05	Apoe/Srebf2/Agt/Scp2/Irs1/Pla2g4a/Chp1/Stard4/Irs2/Nr1h3/Capn2/Fgfr3/Ldlr/Scd1/Vav3/Ptgs2/Srebf1/Smpd3/Sec14l2/Nucb2/Wnt4/Zbtb20/Acsl5/Fdps/Adora1/Tgfb1/Avpr1a/Gpld1/Crebl2/Pcx/Ccn1/Scarb1/Bmp6/App/Nr1d1/Tcf7l2	36
GO:0006936	muscle contraction	52/2431	317/28943	2.42731e-06	3.17827e-05	1.8463e-05	Synm/Gsn/Agt/Bbs2/Comp/Prkca/Gaa/Grip2/Atp1a2/Hsbp1/Ehd3/Prkg1/Sri/Myl3/Trpv4/Tnni2/Fxyd1/Ptgs2/Myom1/Myh14/Kcnma1/Nos1/Atp1a1/Smpd3/Lmod1/Ccn2/Ptgs1/Homer1/Abat/Apbb1/Trpa1/Gper1/Ormdl3/Myl6/Smtn/Adora1/Atp2b1/Uty/Fkbp1a/Snta1/Scn1b/Slc8a3/Mylk/Tpm1/Ncf1/Rangrf/Kcnh2/Pde4b/Rcsd1/Adra2a/Pik3ca/Rhoa	52
GO:0032092	positive regulation of protein binding	24/2431	101/28943	2.43183e-06	3.17827e-05	1.8463e-05	Apoe/Pin1/Ramp1/Flot1/Lrp1/Spon1/Amfr/Bambi/Mmp9/Rpl11/Prkn/Ran/Hipk2/Hfe/Plcl2/Hip1r/Anxa2/Eif2ak3/Mark3/Plk2/App/Rapgef2/Trib3/Tcf7l2	24
GO:1900078	positive regulation of cellular response to insulin stimulus	12/2431	30/28943	2.46551e-06	3.21552e-05	1.86794e-05	Agt/Irs1/Pak1/Mfn2/Prkcz/Myo1c/Sorl1/Echdc3/Myo5a/Gnai2/Zbtb7b/Adipor1	12
GO:0009132	nucleoside diphosphate metabolic process	29/2431	136/28943	2.47148e-06	3.21655e-05	1.86854e-05	Cant1/Rrm2b/Guk1/Pfkm/Myc/Nme1/Gale/Khk/Ak1/Nt5e/Prkaa2/Nudt5/Tkfc/Zbtb7a/P2rx7/Prxl2c/Nupr1/Zbtb20/Hif1a/Tpi1/Prkag2/Ampd3/Nudt9/Pgam1/Aldoc/Nudt7/App/Nudt18/Enpp1	29
GO:0045833	negative regulation of lipid metabolic process	25/2431	108/28943	2.52369e-06	3.27763e-05	1.90402e-05	Apoe/Sox9/Abca2/Insig2/Nfkb1/Bscl2/Pik3ip1/Sorl1/Atp1a1/Pdgfa/Lpin1/Wnt4/Erlin2/Gper1/Ormdl3/Brca1/Insig1/Adora1/Cidea/Esr1/Gpld1/Acadvl/Adra2a/Trib3/Atg7	25
GO:0050650	chondroitin sulfate proteoglycan biosynthetic process	10/2431	21/28943	2.54586e-06	3.29952e-05	1.91674e-05	Chpf2/Xylt1/Chst11/Chpf/Cytl1/Chst12/Chst7/Pxylp1/Ugdh/Csgalnact2	10
GO:0032231	regulation of actin filament bundle assembly	26/2431	115/28943	2.56785e-06	3.31659e-05	1.92665e-05	Ppfia1/Arhgef10l/Id1/Actg1/Pak1/Myoc/Pak2/Carmil1/Prkn/Sdc4/Ccn2/Map3k1/Wnt4/Synpo/Arhgef5/Frmd7/Clasp2/Ttc8/Tpm1/Fermt2/Swap70/Cx3cl1/Rhoa/Synpo2/Inpp5k/Rgcc	26
GO:0007041	lysosomal transport	27/2431	122/28943	2.56971e-06	3.31659e-05	1.92665e-05	Chmp1a/Sort1/Vps41/Trak2/Chmp2a/Lamp1/Lrp1/Ubxn6/Ehd3/Hspa8/Chmp4b/Prkn/Clu/Hgsnat/Sorl1/Ccdc91/Rab7/Vps35/Chmp3/Vps39/Becn1/Kif13a/Pink1/Gprasp1/Vps52/Tmem106b/Laptm5	27
GO:0150116	regulation of cell-substrate junction organization	19/2431	69/28943	2.60101e-06	3.33784e-05	1.939e-05	Dmtn/Dusp22/Actg1/Lrp1/Myoc/Bcas3/Enpp2/Iqgap1/Sdc4/Mapre2/Dapk3/Grem1/Wnt4/Lims1/Clasp2/Fmn1/Iqsec1/Rhod/Fermt2	19
GO:0031648	protein destabilization	17/2431	57/28943	2.60769e-06	3.33784e-05	1.939e-05	Btrc/Gsn/Id1/Fbxw7/Isoc2b/Prkn/Rad23a/Ctsh/Serf2/Vps35/Prnp/Ccdc88c/Fbxo4/Xbp1/Mdm2/Kdm8/Nr1d1	17
GO:0045010	actin nucleation	17/2431	57/28943	2.60769e-06	3.33784e-05	1.939e-05	Gsn/Washc2/Scin/Arpc5/Coro1b/Carmil1/Arpin/Washc3/Whamm/Lmod1/Hip1r/Arpc5l/Arfip1/Arpc1b/Fmn1/Spire1/Arpc1a	17
GO:0110151	positive regulation of biomineralization	17/2431	57/28943	2.60769e-06	3.33784e-05	1.939e-05	Pkdcc/Fam20c/Bmpr1a/Fbln7/Vdr/Fgfr3/P2rx7/Wnt10b/Tent5a/Wnt4/Mia3/Atp2b1/Atraid/Mef2c/Ccn1/Atf4/Bmp6	17
GO:0009260	ribonucleotide biosynthetic process	39/2431	212/28943	2.64774e-06	3.38213e-05	1.96473e-05	Adcy2/Ndufb10/Guk1/Papss2/Myc/Acly/Pdk4/Nme1/Ndufb11/Atp5g1/Npr2/Ndufb7/Ak1/Uck1/Rfk/Atp5pb/Gart/Bcl2l1/Ldhd/Prkn/Mmut/Pid1/Acot7/Slc25a13/Nudt2/Paics/Atpsckmt/Ndufa8/Acsl5/Ndufa2/Gucy2g/Tgfb1/Adk/Acsl1/Ampd3/Ndufa7/Gcdh/Pank1/Ndufs5	39
GO:0046173	polyol biosynthetic process	18/2431	63/28943	2.65478e-06	3.38416e-05	1.96591e-05	Gba/Itpkc/Plcd1/Scp2/Abca2/Pth1r/Pck2/Akr1b3/Pts/Ephx1/Gper1/Qdpr/Got1/Spr/Ip6k3/Cd244a/Ippk/Pcbd2	18
GO:0003413	chondrocyte differentiation involved in endochondral bone morphogenesis	9/2431	17/28943	2.67135e-06	3.39831e-05	1.97413e-05	Serpinh1/Tgfbr2/Sox9/Col27a1/Scube2/Trip11/Ihh/Smpd3/Matn1	9
GO:0006470	protein dephosphorylation	44/2431	252/28943	2.68151e-06	3.40426e-05	1.97758e-05	Gba/Btrc/Ppp4r2/Dusp22/Pin1/Mtmr3/Ppp2r1a/Tns2/Ppm1m/Epm2a/Ptpa/Cmya5/Mgat5/Ppp6r1/Gna12/Ssh3/Ppp1r1b/Ptpre/Vrk3/Jak2/Cry2/Nuak1/Ptprf/Ssu72/Nceh1/Tiprl/Adora1/Ppp3ca/Ptprn2/Smpd1/Tgfb1/Dusp1/Mprip/Itga1/Ptp4a1/Stk11/Gnai2/Ankle2/Pink1/Swap70/Ptpn3/Ptp4a3/Bcl2/Hsp90b1	44
GO:0030100	regulation of endocytosis	42/2431	236/28943	2.71168e-06	3.43553e-05	1.99575e-05	Ankrd13a/Apoe/Lgals3/Ubqln2/Abca2/Prkca/Flot1/Lrp1/Serpine1/Nr1h3/Hip1/Lrpap1/Actn4/Bcl2l1/Stap1/Clu/Ap2b1/Itgb3/Rab31/Hfe/Dkk1/Rab17/Rabgef1/Hip1r/Grem1/Ahi1/Anxa2/Ehd4/Aak1/Ppp3ca/Smpd1/Pip5k1c/Ldlrap1/Snph/Ppt1/Iqsec1/Pacsin2/Vamp8/Cd151/Trf/App/Lbp	42
GO:0009266	response to temperature stimulus	34/2431	174/28943	2.85961e-06	3.61557e-05	2.10033e-05	Agt/Clpb/Xylt1/Hsbp1/Acot11/Eif2b5/Myof/Polr2d/Asic3/Trpv4/Tpr/Bag3/Nos1/Lxn/Aldh18a1/Trpv2/Trpa1/Psip1/Pdcl3/Nfe2l1/Hikeshi/Dio2/Eif2ak3/Adora1/Rnf34/Dnajc3/Dnaja4/Cidea/St8sia1/Acadvl/Hsp90aa1/Pde4b/Htra2/Pdcd6	34
GO:0030501	positive regulation of bone mineralization	15/2431	46/28943	2.90705e-06	3.66809e-05	2.13085e-05	Pkdcc/Fam20c/Bmpr1a/Vdr/Fgfr3/P2rx7/Wnt10b/Tent5a/Wnt4/Mia3/Atp2b1/Atraid/Mef2c/Ccn1/Bmp6	15
GO:0071214	cellular response to abiotic stimulus	54/2431	336/28943	2.95696e-06	3.71596e-05	2.15865e-05	Casp9/Actb/Serpinb6a/Sox9/Tmem161a/Ccnd2/Zmpste24/Mir26a-1/Atp1a2/Myo6/Ddb1/Pycard/Prkg2/Ruvbl2/Piezo1/Slc38a3/Akr1b3/Eef1d/Rhbdd1/Stk39/Ei24/Mmp9/Trpv4/Fbxw7/Bcl2l1/Ptgs2/Gpr68/Gadd45a/Bag3/Nos1/Micu1/Atp1a1/Slc12a6/Timp1/Triap1/Brca1/Poli/Bax/Smpd1/Fbxo4/Got1/Tgfb1/Mmp3/Mdm2/Stk11/Ctnnb1/Mylk/Gpld1/Swi5/Babam2/Rcsd1/Pik3ca/Cradd/Slc24a2	54
GO:0104004	cellular response to environmental stimulus	54/2431	336/28943	2.95696e-06	3.71596e-05	2.15865e-05	Casp9/Actb/Serpinb6a/Sox9/Tmem161a/Ccnd2/Zmpste24/Mir26a-1/Atp1a2/Myo6/Ddb1/Pycard/Prkg2/Ruvbl2/Piezo1/Slc38a3/Akr1b3/Eef1d/Rhbdd1/Stk39/Ei24/Mmp9/Trpv4/Fbxw7/Bcl2l1/Ptgs2/Gpr68/Gadd45a/Bag3/Nos1/Micu1/Atp1a1/Slc12a6/Timp1/Triap1/Brca1/Poli/Bax/Smpd1/Fbxo4/Got1/Tgfb1/Mmp3/Mdm2/Stk11/Ctnnb1/Mylk/Gpld1/Swi5/Babam2/Rcsd1/Pik3ca/Cradd/Slc24a2	54
GO:1902115	regulation of organelle assembly	39/2431	213/28943	2.98198e-06	3.73982e-05	2.17251e-05	Cdk5rap2/Chmp1a/Gsn/Ulk1/Dync1h1/Numa1/Ubqln2/Chmp2a/Grid2/Mtmr3/Atg5/Syne1/Senp6/Mfn2/G3bp2/Trim37/Chmp4b/Tbc1d30/Tpr/Prkaa2/Kif9/Tbc1d7/Sdc4/Snx7/Sipa1l1/Nupr1/Cyld/Becn1/Arhgef5/Plk2/Msn/Cdkl5/Lcp1/Pink1/Mns1/Sec22b/Fez2/Rhoa/Snx18	39
GO:0007589	body fluid secretion	26/2431	116/28943	3.0476e-06	3.81442e-05	2.21585e-05	Atg5/Nme1/Stat5b/Mmp13/Socs2/Nr1h3/Stk39/Vdr/Ccnd1/Celsr2/Usf2/Kcnma1/Wnk4/Cdo1/Anxa2/Sytl2/Eif2ak3/Adora1/Hif1a/Ppp3ca/Xbp1/Vamp8/Zbtb7b/Wnk1/Enpp1/Atg7	26
GO:0010675	regulation of cellular carbohydrate metabolic process	33/2431	167/28943	3.0829e-06	3.85083e-05	2.237e-05	Plcd1/Irs1/Pth1r/Maea/Zmpste24/Rorc/Ddb1/Pdk4/Irs2/Sirt7/C1qtnf3/Foxa2/Khk/Gfpt1/Fam3c/Nr3c1/Prkn/Nupr1/Fgl1/Gper1/Bckdk/Nfe2l1/Hif1a/Cyp2j6/Ppp1r3c/Stk11/Foxo1/Gpld1/Cd244a/Adipor1/Inpp5k/Enpp1/Tcf7l2	33
GO:0071559	response to transforming growth factor beta	43/2431	246/28943	3.36173e-06	4.18317e-05	2.43006e-05	Emilin1/Tgfbr2/Sox9/Furin/Dusp22/Pin1/Lrp1/Itgb5/Thbs1/Chst11/Cd109/Serpine1/Fut8/Htra1/Smad9/Bambi/Gcnt2/Brms1l/Ldlrad4/Sap30l/Veph1/Pdgfd/Nr3c1/Adamtsl2/Zbtb7a/Hipk2/Glg1/Cilp/Cited2/Map3k1/Lats2/Bmp8a/Skil/Got1/Tgfb1/Xbp1/Cidea/Runx3/Stk11/Hpgd/Fermt2/Mef2c/Twsg1	43
GO:0007044	cell-substrate junction assembly	23/2431	96/28943	3.36918e-06	4.18317e-05	2.43006e-05	Dmtn/Tln1/Dusp22/Actg1/Lrp1/Myoc/Fn1/Bcas3/Enpp2/Whamm/Iqgap1/Itgb3/Sdc4/Dapk3/Grem1/Dst/Wnt4/Lims1/Clasp2/Fmn1/Rhod/Fermt2/Bcl2	23
GO:0035304	regulation of protein dephosphorylation	23/2431	96/28943	3.36918e-06	4.18317e-05	2.43006e-05	Gba/Pin1/Ptpa/Cmya5/Mgat5/Ppp6r1/Gna12/Ppp1r1b/Vrk3/Jak2/Cry2/Nuak1/Tiprl/Adora1/Smpd1/Tgfb1/Mprip/Itga1/Gnai2/Ankle2/Pink1/Swap70/Hsp90b1	23
GO:0009395	phospholipid catabolic process	17/2431	58/28943	3.40144e-06	4.21084e-05	2.44614e-05	Pla2g2c/Abhd12/Pla2g4a/Smpdl3a/Prdx6/Ldlr/Enpp2/Pnpla7/Plbd2/Smpd3/Pla2g7/Plcb1/Smpd1/Pnpla8/Scarb1/Prdx6b/Pla2g5	17
GO:0009064	glutamine family amino acid metabolic process	18/2431	64/28943	3.40503e-06	4.21084e-05	2.44614e-05	Dglucy/Pycr1/Gfpt1/Asrgl1/Glud1/Asns/Aldh4a1/Nos1/Aldh18a1/Oat/Nos2/Gclm/Slc39a8/Got1/Fah/Aldh5a1/Gfpt2/Adhfe1	18
GO:2000756	regulation of peptidyl-lysine acetylation	21/2431	83/28943	3.50904e-06	4.33084e-05	2.51585e-05	Nfya/Zmpste24/Atg5/Ruvbl2/Rps6ka4/Wbp2/Myo1c/Smarcb1/Hint2/Prkaa2/Sdr16c5/Nos1/Pwwp2b/Klf15/Brca1/Kmt2e/Park7/Mapk3/Tgfb1/App/Atg7	21
GO:0035725	sodium ion transmembrane transport	31/2431	153/28943	3.52234e-06	4.33863e-05	2.52037e-05	Scn8a/Atp1a2/Cnksr3/Chp1/Fxyd6/Slc6a1/Atp1b3/Stk39/Fxyd2/Asic3/Fxyd3/Fxyd1/Nos1/Atp1a1/Wnk4/Slc8b1/Gper1/Slc9a6/Plcb1/Stoml1/Slc9a2/Slc9a4/Snta1/Scn1b/Slc8a3/Ptpn3/Wnk1/Rangrf/Fxyd5/Slc6a6/Slc24a2	31
GO:0030832	regulation of actin filament length	33/2431	168/28943	3.53081e-06	4.34045e-05	2.52143e-05	Gsn/Wdr1/Cdc42ep3/Dmtn/Hax1/Daam2/Scin/Pycard/Shroom2/Myo1c/Dstn/Sema5a/Arpc5/Carmil1/Ssh3/Sptan1/Vill/Lmod1/Hip1r/Map3k1/Arpc5l/Avil/Pak3/Kank1/Arpc1b/Twf1/Fmn1/Tpm1/Swap70/Arpc1a/Capg/Pik3ca/Rhoa	33
GO:0050808	synapse organization	72/2431	496/28943	3.5844e-06	4.39761e-05	2.55464e-05	Camk1/Sparc/Ppfia1/Apoe/Actb/Dctn1/Nfasc/Clstn1/Sdf4/Pin1/Col4a5/Prkca/Gpc6/Ngef/Grid2/Mesd/Grip2/Myo6/Pak1/Mfn2/Tpbg/Hspa8/Slc6a1/Zfp365/Tanc1/Sdk2/Chmp4b/Arhgap22/Lrp8/Ppfibp1/Arhgap44/Sparcl1/Dvl1/Pdzrn3/Utrn/Fcgr2b/Srpx2/Dkk1/Rab17/Sipa1l1/Camk2b/Ptprf/Chchd10/Filip1/Vps35/Homer1/Apbb1/Sncg/Slc9a6/Synpo/Srgn/Chrdl1/Prnp/Sybu/Lrtm2/Lgmn/Myo5a/Pak3/Plxnb1/Snta1/Slc8a3/Lrp4/Ctnnb1/Fzd5/Cdkl5/Ntn…	72
GO:0014912	negative regulation of smooth muscle cell migration	13/2431	36/28943	3.65695e-06	4.46897e-05	2.59609e-05	Bmpr1a/Lrp1/Serpine1/Prkg1/Gna12/Coro1b/Tafa5/Abhd2/Park7/Ilk/Tpm1/Mef2c/Rhoa	13
GO:0090183	regulation of kidney development	13/2431	36/28943	3.65695e-06	4.46897e-05	2.59609e-05	Sox9/Agt/Sox8/Myc/Smo/Ret/Grem1/Wnt4/Hoxb7/Ppp3ca/Tgfb1/Nog/Foxd1	13
GO:0010822	positive regulation of mitochondrion organization	20/2431	77/28943	3.85084e-06	4.68745e-05	2.72301e-05	Ralbp1/Mcu/Pycard/Ppif/Mmp9/Fis1/Prkn/Hip1r/Chchd10/Vps35/Fbxo7/Dcn/Gper1/Slc25a4/Bax/Slc25a5/Hif1a/Pink1/Spire1/Htra2	20
GO:0016239	positive regulation of macroautophagy	20/2431	77/28943	3.85084e-06	4.68745e-05	2.72301e-05	Ulk1/Wdr24/Epm2a/Sesn3/Nod1/Optn/Ikbkg/Sesn1/Prkn/Bag3/Snx7/Dcn/Slc25a4/Slc25a5/Mapk3/Hif1a/Becn1/Pink1/Hspb8/Snx18	20
GO:0006739	NADP metabolic process	15/2431	47/28943	3.93906e-06	4.78546e-05	2.77994e-05	Fdxr/Tkt/Dcxr/Nudt13/Fmo5/Me1/Taldo1/Nudt17/Aldh1l1/Noct/Nqo1/Prdx5/Nadk/Ncf1/Pgd	15
GO:0006633	fatty acid biosynthetic process	31/2431	154/28943	4.05929e-06	4.92188e-05	2.85919e-05	Thnsl2/Agt/Pla2g4a/Fads1/Insig2/Acly/Pdk4/Nr1h3/Prkaa2/Scd1/Prxl2b/Ptgs2/Lipg/Acot7/Srebf1/Ptgs1/Abhd2/Erlin2/Brca1/Plp1/Insig1/Gstm4/Myo5a/Avpr1a/Prkag2/Prkag1/Fads3/Acadvl/Pnpla8/Trib3/Ptgis	31
GO:0035773	insulin secretion involved in cellular response to glucose stimulus	23/2431	97/28943	4.06813e-06	4.92299e-05	2.85983e-05	Lrp1/Osbp/Sidt2/Slc9b2/Sri/Foxa2/Oxct1/Prkn/Gpr68/Raf1/Rab11fip2/Trpa1/Hif1a/Sybu/Tbc1d1/Ptprn2/Hmgcr/Gpld1/Nadk/Adra2a/Nr1d1/Tcf7l2/Atg7	23
GO:0009152	purine ribonucleotide biosynthetic process	37/2431	200/28943	4.12012e-06	4.97621e-05	2.89075e-05	Adcy2/Ndufb10/Guk1/Papss2/Myc/Acly/Pdk4/Nme1/Ndufb11/Atp5g1/Npr2/Ndufb7/Ak1/Atp5pb/Gart/Bcl2l1/Ldhd/Prkn/Mmut/Pid1/Acot7/Slc25a13/Nudt2/Paics/Atpsckmt/Ndufa8/Acsl5/Ndufa2/Gucy2g/Tgfb1/Adk/Acsl1/Ampd3/Ndufa7/Gcdh/Pank1/Ndufs5	37
GO:0035264	multicellular organism growth	40/2431	224/28943	4.25027e-06	5.12343e-05	2.97628e-05	Pkdcc/Fkbp8/Agt/Bbs2/Ppib/Comp/Ncoa3/Zmpste24/Fto/Tns2/Ercc2/Azgp1/Stat5b/Stk40/Socs2/Rpl29/Smo/Taf10/Pcnt/Ihh/Smpd3/Adarb1/Clic4/Lgmn/Llgl2/Ar/Spr/Atf5/Ttc8/Chd7/Lncpint/Ptch1/Tmed2/Wwtr1/Bcl2/App/Pik3ca/Htra2/Enpp1/Tcf7l2	40
GO:0043401	steroid hormone mediated signaling pathway	26/2431	118/28943	4.2615e-06	5.12701e-05	2.97835e-05	Ddx5/Ncoa3/Pak1/Ufsp2/Wbp2/Calr/Trim68/Sgk1/Nr3c1/Jak2/Zbtb7a/Padi2/Cry2/Lbh/Abhd2/Gper1/Brca1/Park7/Kdm5d/Ar/Klf9/Akap13/Esr1/Arntl/Peg13/Rhoa	26
GO:0034329	cell junction assembly	66/2431	445/28943	4.35763e-06	5.23253e-05	3.03965e-05	Actb/Wdr1/Nfasc/Agt/Dmtn/Clstn1/Tln1/Dusp22/Prkca/Actg1/Gpc6/Grid2/Flot1/Lrp1/Myo6/Patj/Tpbg/Cdh19/Myoc/Fn1/Bcas3/Myo1c/Sdk2/Cd9/Pak2/Nphp1/Actn4/Trpv4/Dvl1/Enpp2/Whamm/Iqgap1/Itgb3/Srpx2/Sdc4/Dapk3/Dkk1/Hipk1/Rab17/Sipa1l1/Gjb6/Grem1/Arvcf/Vps35/Dst/Wnt4/Lims1/Ctnna1/Lrtm2/Plxnb1/Lrp4/Clasp2/Ctnnb1/Fzd5/Fmn1/Rhod/Ntng2/Fermt2/Mef2c/Micall2/Tbcd/Irx3/Bcl2/App/Rapgef2/Rhoa	66
GO:2000649	regulation of sodium ion transmembrane transporter activity	17/2431	59/28943	4.40597e-06	5.28036e-05	3.06744e-05	Atp1a2/Cnksr3/Chp1/Fxyd6/Stk39/Fxyd2/Fxyd3/Fxyd1/Wnk4/Gper1/Plcb1/Stoml1/Scn1b/Ptpn3/Wnk1/Rangrf/Fxyd5	17
GO:0032527	protein exit from endoplasmic reticulum	14/2431	42/28943	4.62995e-06	5.53107e-05	3.21308e-05	Sar1a/Tmem129/Sec16a/Ubac2/Rhbdd1/Selenos/Sorl1/Os9/Herpud1/Insig1/Nploc4/Rangrf/Erlec1/Tmem30a	14
GO:0030206	chondroitin sulfate biosynthetic process	8/2431	14/28943	4.63298e-06	5.53107e-05	3.21308e-05	Chpf2/Xylt1/Chst11/Chpf/Chst12/Chst7/Ugdh/Csgalnact2	8
GO:0001837	epithelial to mesenchymal transition	31/2431	155/28943	4.67054e-06	5.55454e-05	3.22671e-05	Ddx5/Pofut2/Tgfbr2/Sox9/Nolc1/Foxc1/Bambi/Mcrip1/Adam15/Foxa2/Gcnt2/Ldlrad4/Phldb1/Tmem100/Grem1/Hif1a/Fgfr1/Tgfb1/Clasp2/Ctnnb1/Loxl3/Fermt2/Nog/Wwtr1/Lef1/Adipor1/Loxl2/Rflnb/Rgcc/Pdcd6/Tcf7l2	31
GO:0007034	vacuolar transport	31/2431	155/28943	4.67054e-06	5.55454e-05	3.22671e-05	Chmp1a/Sort1/Vps41/Trak2/Chmp2a/Lamp1/Lrp1/Ubxn6/Ehd3/Hspa8/Chmp4b/Prkn/Atp6v0d2/Clu/Hgsnat/Sorl1/Ccdc91/Rab7/Vps35/Chmp3/Tmem50a/Vps39/Becn1/Kif13a/Pink1/Leprot/Gprasp1/Ndfip1/Vps52/Tmem106b/Laptm5	31
GO:0072330	monocarboxylic acid biosynthetic process	38/2431	209/28943	4.71284e-06	5.59413e-05	3.24971e-05	Thnsl2/Agt/Pla2g4a/Fads1/Aldh1a1/Insig2/Acly/Pdk4/Stard4/Nr1h3/Prkaa2/Scd1/Prxl2b/Ptgs2/Lipg/Acot7/Srebf1/Ptgs1/Abhd2/Erlin2/Brca1/Plp1/Insig1/Park7/Gstm4/Myo5a/Avpr1a/Prkag2/Ldha/Per2/Dhrs9/Prkag1/Fads3/Acadvl/Pnpla8/Trib3/Nr1d1/Ptgis	38
GO:0006164	purine nucleotide biosynthetic process	39/2431	217/28943	4.74851e-06	5.62571e-05	3.26806e-05	Adcy2/Ndufb10/Guk1/Papss2/Myc/Acly/Pdk4/Nme1/Ndufb11/Atp5g1/Npr2/Ndufb7/Ak1/Atp5pb/Gart/Bcl2l1/Ldhd/Prkn/Mmut/Pid1/Nos1/Acot7/Slc25a13/Nudt2/Paics/Atpsckmt/Ndufa8/Acsl5/Nos2/Ndufa2/Gucy2g/Tgfb1/Adk/Acsl1/Ampd3/Ndufa7/Gcdh/Pank1/Ndufs5	39
GO:0007159	leukocyte cell-cell adhesion	62/2431	411/28943	4.8449e-06	5.72898e-05	3.32804e-05	Tgfbr2/Actb/Lgals3/Dusp22/Sart1/Tnfsf11/Thbs1/Pycard/Stat5b/Slc7a1/Prkcz/Cfh/H2-DMb1/Smarcb1/Nt5e/Zbtb16/Bcl6/Jak3/Jak2/Ihh/Tyk2/Wnt10b/Nkap/Hfe/Sdc4/Vnn1/Golph3/Gcnt1/Cd44/Fgl1/Cd28/Tnfrsf21/Tnip1/Cyld/Prnp/Mia3/Slc39a8/Ppp3ca/Jam2/Tgfb1/Xbp1/Adk/Msn/Vsir/Runx3/Dock8/Loxl3/Cd59b/Cd244a/Zbtb7b/Wnk1/Il2rg/Hsp90aa1/Ndfip1/Lef1/H2-Ab1/Hspd1/Fut4/Rhoa/Cd24a/Twsg1/Laptm5	62
GO:0009135	purine nucleoside diphosphate metabolic process	24/2431	105/28943	5.02804e-06	5.91175e-05	3.43422e-05	Guk1/Pfkm/Myc/Gale/Khk/Ak1/Nt5e/Prkaa2/Tkfc/Zbtb7a/P2rx7/Prxl2c/Nupr1/Zbtb20/Hif1a/Tpi1/Prkag2/Ampd3/Nudt9/Pgam1/Aldoc/App/Nudt18/Enpp1	24
GO:0009179	purine ribonucleoside diphosphate metabolic process	24/2431	105/28943	5.02804e-06	5.91175e-05	3.43422e-05	Guk1/Pfkm/Myc/Gale/Khk/Ak1/Nt5e/Prkaa2/Tkfc/Zbtb7a/P2rx7/Prxl2c/Nupr1/Zbtb20/Hif1a/Tpi1/Prkag2/Ampd3/Nudt9/Pgam1/Aldoc/App/Nudt18/Enpp1	24
GO:0046849	bone remodeling	24/2431	105/28943	5.02804e-06	5.91175e-05	3.43422e-05	P3h4/Def8/Pth1r/Prkca/Tnfsf11/Pdk4/Lrrk1/Tnfrsf11b/Acp5/Fgfr3/Rab3d/Ihh/P2rx7/Itgb3/Siglec15/Rab7/Grem1/Mitf/Tpp1/Ctnnb1/Gpr137/Trf/Spp1/Enpp1	24
GO:0060047	heart contraction	42/2431	242/28943	5.22671e-06	6.12215e-05	3.55644e-05	Ext2/Gsn/Agt/S100a1/Prkca/Zmpste24/Gaa/Atp1a2/Atg5/Ehd3/Sri/Myl3/Rnls/Tnni2/Fxyd1/Jak2/Epas1/Nos1/Atp1a1/Srebf1/Ccn2/Irx5/Thrb/Adm2/Smtn/Nos2/Adora1/Uty/Avpr1a/Snta1/Scn1b/Pebp1/Mdm2/Glp1r/Tpm1/Shox2/Rangrf/Kcnh2/Irx3/Pde4b/Pik3ca/Slc1a1	42
GO:0071560	cellular response to transforming growth factor beta stimulus	42/2431	242/28943	5.22671e-06	6.12215e-05	3.55644e-05	Emilin1/Tgfbr2/Sox9/Furin/Dusp22/Pin1/Lrp1/Itgb5/Thbs1/Chst11/Cd109/Serpine1/Fut8/Htra1/Smad9/Bambi/Gcnt2/Brms1l/Ldlrad4/Sap30l/Veph1/Pdgfd/Nr3c1/Adamtsl2/Zbtb7a/Hipk2/Glg1/Cilp/Cited2/Map3k1/Lats2/Bmp8a/Skil/Got1/Tgfb1/Xbp1/Cidea/Stk11/Hpgd/Fermt2/Mef2c/Twsg1	42
GO:1902175	regulation of oxidative stress-induced intrinsic apoptotic signaling pathway	11/2431	27/28943	5.26063e-06	6.15028e-05	3.57279e-05	Ralbp1/P4hb/Ubqln1/Nol3/Fbxw7/Sod2/Prkn/Vnn1/Park7/Hif1a/Pink1	11
GO:0006473	protein acetylation	41/2431	234/28943	5.284e-06	6.166e-05	3.58191e-05	Tada3/Camk1/Nfya/Actb/Morf4l2/Zmpste24/Jade2/Pbxip1/Atg5/Fam161a/Ruvbl2/Jade1/Pole3/Rps6ka4/Wbp2/Sf3b5/Myo1c/Supt3/Smarcb1/Hint2/Taf10/Prkaa2/Sdr16c5/Taf6/Nos1/Pwwp2b/Nat9/Klf15/Nupr1/Apbb1/Brca1/Kmt2e/Park7/Mapk3/Tgfb1/Xbp1/Arntl/Lef1/Msl3l2/App/Atg7	41
GO:0009410	response to xenobiotic stimulus	51/2431	317/28943	5.32967e-06	6.20761e-05	3.60609e-05	Tgfbr2/Guk1/Aldh1a1/Myc/Atg5/Pde3a/Myo6/Rorc/Serpine1/Cryz/Cyp2j5/Acaa1a/Ei24/Mmp9/Prkaa2/Pam/Sod2/Vav3/Fmo5/P2rx7/Nos1/Atp1a1/Wnk4/Abat/Trpa1/Nceh1/Ggh/Nos2/Gclm/Prnp/Gstm4/Cyp2j6/Gsto2/Xbp1/Nqo1/Pde4a/Acsl1/Mylk/Recql5/Pon3/Gpld1/Mef2c/Aldh3a1/Kcnh2/Aox1/Pde4b/Abcb1b/Bcl2/Rhoa/Slc1a1/Vkorc1	51
GO:0007409	axonogenesis	71/2431	493/28943	5.52306e-06	6.42082e-05	3.72994e-05	Megf8/Apoe/Ulk1/Actb/Nfasc/Cnp/Trak2/Prkca/Nin/Flot1/Lrp1/Pak1/Map2/Zfyve27/Atl1/Rpl4/Fn1/Atp5g1/Pak2/Tubb2b/Golga2/Sema5a/Fgfr3/Smo/Kifbp/Dvl1/Sema3d/Raph1/Ret/Adarb1/Dab1/Sipa1l1/Apbb1/Dst/Trpv2/Slc9a6/Aplp2/Unc5b/Mt3/B3gnt2/Ilk/Lrtm2/Skil/Pak3/Plxnb1/Scn1b/Lrp4/Clasp2/Pip5k1c/Sema7a/Ttc8/Runx3/Stk11/Cdkl5/Mbp/Ptch1/Ocm/Ntng2/Mef2c/Nog/Shox2/Hsp90aa1/Kif13b/Bcl2/App/Dlx5/Arhgef28/Foxd1/Emb/Enah…	71
GO:0043467	regulation of generation of precursor metabolites and energy	30/2431	149/28943	5.73683e-06	6.65687e-05	3.86707e-05	Shmt2/Irs1/Myc/Irs2/Ppif/Mfn2/Khk/Iscu/Gfpt1/Trpv4/Prkaa2/Zbtb7a/P2rx7/Prxl2c/Cox17/Nupr1/Zbtb20/Park7/Hif1a/Ppp1r3c/Myo5a/Prkag2/Pink1/Cox7a2l/Slc25a33/App/Pik3ca/Rhoa/Inpp5k/Enpp1	30
GO:0043543	protein acylation	46/2431	276/28943	5.86052e-06	6.7877e-05	3.94307e-05	Tada3/Camk1/Nfya/Actb/Morf4l2/Zmpste24/Zdhhc24/Jade2/Pbxip1/Atg5/Fam161a/Ruvbl2/Jade1/Pole3/Rps6ka4/Wbp2/Sf3b5/Myo1c/Supt3/Smarcb1/Hint2/Nmt1/Taf10/Prkaa2/Sdr16c5/Zdhhc23/Taf6/Nos1/Pwwp2b/Nat9/Klf15/Nupr1/Apbb1/Brca1/Kmt2e/Golga7b/Park7/Mapk3/Tgfb1/Xbp1/Hhat/Arntl/Lef1/Msl3l2/App/Atg7	46
GO:0045453	bone resorption	20/2431	79/28943	5.88926e-06	6.79564e-05	3.94768e-05	Def8/Pth1r/Prkca/Tnfsf11/Pdk4/Lrrk1/Tnfrsf11b/Acp5/Rab3d/Ihh/P2rx7/Itgb3/Siglec15/Rab7/Tpp1/Ctnnb1/Gpr137/Trf/Spp1/Enpp1	20
GO:1901606	alpha-amino acid catabolic process	20/2431	79/28943	5.88926e-06	6.79564e-05	3.94768e-05	Thnsl2/Shmt2/Gstz1/Asrgl1/Glud1/Aldh4a1/Nos1/Mccc2/Oat/Cdo1/Acadsb/Bckdk/Nos2/Qdpr/Ddo/Got1/Fah/Aldh6a1/Adhfe1/Sdsl	20
GO:0060537	muscle tissue development	71/2431	494/28943	5.93012e-06	6.83009e-05	3.9677e-05	Ddx5/Hspg2/Tgfbr2/Bmpr1a/Sox9/Agt/Sox8/Pin1/S100b/Ccnd2/Zmpste24/Usp19/Myc/Flot1/Ube4b/Atg5/Pak1/Foxc1/Usp2/Lemd2/Smo/Myl3/Gpc1/Meis1/Nr3c1/Myh14/Efemp2/Ihh/Wnt10b/Csrp1/Col11a1/Hdac9/Dkk1/Cited2/Grem1/Homer1/Kcnk2/Nupr1/Slc25a4/Myl6/Fdps/Ppp3ca/Skil/Fgfr1/Rbp4/Fkbp1a/Tgfb1/Mbnl1/Hmgcr/Akap13/Ctnnb1/Mylk/Chd7/Xirp2/Lncpint/Hivep3/Tpm1/Mef2c/Nog/Pim1/Shox2/Arntl/Lef1/Irx3/Nr1d2/Bcl2/Rhoa/Vamp5/Mef…	71
GO:0001558	regulation of cell growth	67/2431	459/28943	6.37628e-06	7.33036e-05	4.25831e-05	Megf8/Apoe/Ulk1/P3h1/Agt/Clstn1/Prr5/Pin1/Ncoa3/Lrp1/Pak1/Epm2a/Nubp1/Socs2/Jade1/Map2/Zfyve27/Igfbp7/Rpl4/Fn1/Cdkn2c/Atp5g1/Adam15/Sema5a/Ei24/Cgref1/Mapkap1/Sgk1/Sesn1/Pttg1/Nr3c1/Bcl6/Prkn/Adipor2/Sema3d/Commd5/Serpine2/Cth/Grem1/Cd44/Slc23a2/Trpv2/Slc25a4/Plaat1/Fdps/Mt3/Ilk/Tgfb1/Avpr1a/Xbp1/Dnajb2/Clasp2/Sertad2/Sema7a/Crlf3/Stk11/Cdkl5/Ppt1/Ocm/Slc25a33/Tnc/Ccn5/Adipor1/Bcl2/Rhoa/Frzb/Enpp1	67
GO:0006643	membrane lipid metabolic process	35/2431	188/28943	6.40424e-06	7.34889e-05	4.26908e-05	Gba/Naga/Abca2/Pigs/Mppe1/Osbp/Smpdl3a/Enpp2/St3gal3/Mgst2/P2rx7/Gal3st1/Agmo/Serinc5/Smpd3/Abca8b/Ormdl3/Bax/St3gal6/Samd8/Cerkl/Smpd1/Sgms2/Pgap4/Hexa/Pigg/Gpld1/St6galnac5/St8sia1/Sgpp1/Ccn1/Fut4/St8sia6/Pigk/Atg7	35
GO:0010921	regulation of phosphatase activity	21/2431	86/28943	6.43191e-06	7.36702e-05	4.27961e-05	Ppp1r26/Chp1/Epm2a/Ptpa/Cmya5/Mgat5/Ppp6r1/Gna12/Ppp1r1b/Vrk3/Jak2/Cry2/Nuak1/Lpin1/Tiprl/Mprip/Itga1/Gnai2/Cdk5rap3/Mef2c/Hsp90b1	21
GO:0032872	regulation of stress-activated MAPK cascade	37/2431	204/28943	6.62017e-06	7.5687e-05	4.39676e-05	Sfrp5/Dusp22/Tnfsf11/Pycard/Stk39/Taok3/Nod1/Cdc42se1/Trpv4/Traf3/Gadd45a/Fcgr2b/Hipk2/Tpd52l1/Sash1/Ccn2/Nbr1/Zfp110/Map3k1/Gadd45g/Plcb1/Map3k5/Mturn/Igfbp6/Cyld/Mapk3/Tnfrsf19/Mdfi/Dusp1/Hmgcr/Traf2/Prdx1/Foxo1/App/Arl6ip5/Gadd45b/Hipk3	37
GO:0007029	endoplasmic reticulum organization	22/2431	93/28943	6.80927e-06	7.77058e-05	4.51404e-05	Tor1b/Reep5/Emc8/Lman2/Sec16a/Ubl4a/Ccdc47/Gramd2/Zfyve27/Atl1/Emc1/Use1/Retreg2/Esyt2/Retreg1/Eif2ak3/Mia3/Myo5a/Atl3/Lman1/Tmed2/Get4	22
GO:0098779	positive regulation of mitophagy in response to mitochondrial depolarization	7/2431	11/28943	7.12486e-06	8.10093e-05	4.70595e-05	Mfn2/Huwe1/Optn/Prkn/Cdc37/Tomm7/Pink1	7
GO:1903332	regulation of protein folding	7/2431	11/28943	7.12486e-06	8.10093e-05	4.70595e-05	Pofut2/Hspa8/Pdia3/Pdcl/Pdcl3/Pdia4/Dnajb2	7
GO:0010812	negative regulation of cell-substrate adhesion	17/2431	61/28943	7.24755e-06	8.22538e-05	4.77824e-05	Mmp12/Dmtn/Dusp22/Lrp1/Thbs1/Meltf/Serpine1/Myoc/Bcas3/Adam15/Gcnt2/Actn4/Enpp2/Bcl6/Kank1/Clasp2/Rhoa	17
GO:0098868	bone growth	13/2431	38/28943	7.30394e-06	8.24832e-05	4.79157e-05	Tgfbr2/Sox9/Comp/Zmpste24/Col27a1/Thbs3/Thbs1/Col9a1/Mmp13/Smpd3/Ecm1/Matn1/Enpp1	13
GO:0042149	cellular response to glucose starvation	16/2431	55/28943	7.30763e-06	8.24832e-05	4.79157e-05	Nim1k/Mtmr3/Sesn3/Sesn1/Prkaa2/Asns/Nuak1/Cpeb4/Eif2ak3/Becn1/Xbp1/Prkag2/Chka/Prkag1/Atf4/Bcl2	16
GO:2000378	negative regulation of reactive oxygen species metabolic process	16/2431	55/28943	7.30763e-06	8.24832e-05	4.79157e-05	Atg5/Mfn2/Atp5g1/Acp5/Prkn/Brca1/Park7/Mt3/Hif1a/Becn1/Mmp3/Pink1/Pon3/Bcl2/Hspd1/Rhoa	16
GO:0007040	lysosome organization	21/2431	87/28943	7.81262e-06	8.78637e-05	5.10413e-05	Gba/Tmem165/Chmp1a/Hps1/Chmp2a/Gaa/Hspa8/Chmp4b/P2rx7/Rab7/Vps35/Chmp3/Mt3/Becn1/Hexa/Tpp1/Naglu/Ppt1/Tmem106b/Pla2g5/Laptm5	21
GO:0080171	lytic vacuole organization	21/2431	87/28943	7.81262e-06	8.78637e-05	5.10413e-05	Gba/Tmem165/Chmp1a/Hps1/Chmp2a/Gaa/Hspa8/Chmp4b/P2rx7/Rab7/Vps35/Chmp3/Mt3/Becn1/Hexa/Tpp1/Naglu/Ppt1/Tmem106b/Pla2g5/Laptm5	21
GO:0002573	myeloid leukocyte differentiation	42/2431	246/28943	7.95678e-06	8.91261e-05	5.17746e-05	Gba/Fam20c/Tgfbr2/Prkca/Hax1/Myc/Tnfsf11/Nme1/Cd109/Lrrk1/Slc9b2/Tnfrsf11b/Fgfr3/Fbxw7/Zbtb46/Gpr68/Farp2/Zbtb7a/Tcta/Ctnnbip1/Camk4/Itgb3/Nkap/Siglec15/Cited2/Plcb1/Mitf/Ppp3ca/Ostm1/Tspan2/Tgfb1/Ctnnb1/Glo1/Gpr137/Batf3/Lbr/Mef2c/Trf/Ndfip1/Lef1/App/Enpp1	42
GO:0061037	negative regulation of cartilage development	12/2431	33/28943	7.96794e-06	8.91261e-05	5.17746e-05	Sox9/Chadl/Nkx3-2/Efemp1/Rflna/Ihh/Pthlh/Grem1/Ctnnb1/Nog/Rflnb/Frzb	12
GO:1904706	negative regulation of vascular associated smooth muscle cell proliferation	12/2431	33/28943	7.96794e-06	8.91261e-05	5.17746e-05	Agt/Mfn2/Prkg1/Gna12/Sod2/Efemp2/Tafa5/Gper1/Park7/Tpm1/Mef2c/Rhoa	12
GO:0110150	negative regulation of biomineralization	11/2431	28/28943	8.00659e-06	8.93974e-05	5.19322e-05	Sox9/Ucma/Rflna/Grem1/Ecm1/Srgn/Hif1a/Mepe/Tgfb1/Rflnb/Enpp1	11
GO:1902236	negative regulation of endoplasmic reticulum stress-induced intrinsic apoptotic signaling pathway	9/2431	19/28943	8.68923e-06	9.6777e-05	5.62191e-05	Ikbkg/Tmbim6/Selenos/Bcl2l1/Prkn/Herpud1/Park7/Xbp1/Wfs1	9
GO:0030968	endoplasmic reticulum unfolded protein response	18/2431	68/28943	8.6987e-06	9.6777e-05	5.62191e-05	Ficd/Atf6b/Amfr/Ccnd1/Selenos/Serp1/Dnajc10/Herpud1/Ern1/Bax/Eif2ak3/Dnajc3/Xbp1/Cdk5rap3/Tmed2/Atf4/Ermp1/Wfs1	18
GO:0006749	glutathione metabolic process	20/2431	81/28943	8.85645e-06	9.81801e-05	5.70342e-05	Gstz1/Gstk1/Gss/Sod2/Mgst2/Chac1/Gpx3/Cth/Nfe2l1/Gclm/Park7/Eif2ak3/Gstm4/Gsto2/Hmgn5/Gpx4/Glo1/Arl6ip5/Slc1a1/Hagh	20
GO:0046626	regulation of insulin receptor signaling pathway	20/2431	81/28943	8.85645e-06	9.81801e-05	5.70342e-05	Agt/Irs1/Prkca/Tns2/Pak1/Mfn2/Prkcz/Sesn3/Ptpre/Sorl1/Pid1/Ptprf/Nucb2/Kank1/Grb14/Gnai2/Zbtb7b/Adipor1/Inpp5k/Enpp1	20
GO:0034638	phosphatidylcholine catabolic process	8/2431	15/28943	9.1933e-06	0.000101552	5.89928e-05	Pla2g4a/Ldlr/Enpp2/Pnpla7/Pla2g7/Pnpla8/Scarb1/Pla2g5	8
GO:1904925	positive regulation of autophagy of mitochondrion in response to mitochondrial depolarization	8/2431	15/28943	9.1933e-06	0.000101552	5.89928e-05	Gba/Mfn2/Huwe1/Optn/Prkn/Cdc37/Tomm7/Pink1	8
GO:0009165	nucleotide biosynthetic process	44/2431	264/28943	9.24219e-06	0.000101791	5.91318e-05	Adcy2/Ndufb10/Rrm2b/Guk1/Papss2/Myc/Acly/Pdk4/Nme1/Ndufb11/Atp5g1/Npr2/Ndufb7/Ak1/Uck1/Rfk/Atp5pb/Gart/Bcl2l1/Ldhd/Prkn/Mmut/Pid1/Nos1/Acot7/Slc25a13/Nudt2/Paics/Atpsckmt/Ndufa8/Gars/Acsl5/Nos2/Ndufa2/Gucy2g/Tgfb1/Adk/Acsl1/Ampd3/Ndufa7/Gcdh/Nadk/Pank1/Ndufs5	44
GO:0035305	negative regulation of dephosphorylation	15/2431	50/28943	9.26416e-06	0.000101791	5.91318e-05	Ppp1r26/Chp1/Epm2a/Ptpa/Cmya5/Mgat5/Ppp1r1b/Iqgap1/Cry2/Lpin1/Tiprl/Mprip/Gnai2/Swap70/Inpp5k	15
GO:0097237	cellular response to toxic substance	15/2431	50/28943	9.26416e-06	0.000101791	5.91318e-05	Aldh1a1/Prdx6/Rdh12/Sesn1/Sod2/Prkn/Ccs/Park7/Mt3/Nqo1/Prdx1/Pink1/Pim1/Prdx6b/Sod3	15
GO:0043491	protein kinase B signaling	37/2431	207/28943	9.34195e-06	0.000102464	5.9523e-05	Rcn3/Sox9/Sfrp5/Irs1/Hax1/Tnfsf11/Thbs1/Tpbg/C1qtnf3/Myoc/Sesn3/Lemd2/Gcnt2/Sema5a/Mtdh/Sesn1/Them4/Ret/Pdgfa/Smpd3/Tmem100/Chil1/Cd28/Gper1/Mt3/Ilk/Fgfr1/Tgfb1/Mmp3/Stk11/Fermt2/Cx3cl1/Hsp90aa1/Pik3ca/Inpp5k/Pdcd6/Tcf7l2	37
GO:0070169	positive regulation of biomineral tissue development	16/2431	56/28943	9.43681e-06	0.000103166	5.99305e-05	Pkdcc/Fam20c/Bmpr1a/Vdr/Fgfr3/P2rx7/Wnt10b/Tent5a/Wnt4/Mia3/Atp2b1/Atraid/Mef2c/Ccn1/Atf4/Bmp6	16
GO:0032890	regulation of organic acid transport	21/2431	88/28943	9.45576e-06	0.000103166	5.99305e-05	Agt/Pla2g4a/Tnfsf11/Thbs1/Irs2/Slc38a3/Slc6a1/Fis1/Fxyd1/Nr3c1/P2rx7/Slc43a2/Repin1/Abat/Acsl5/Adora1/Avpr1a/Acsl1/Per2/Slc7a5/Arl6ip5	21
GO:0043525	positive regulation of neuron apoptotic process	21/2431	88/28943	9.45576e-06	0.000103166	5.99305e-05	Ralbp1/Casp9/Pin1/Nqo2/Optn/Fgfr3/Fbxw7/Fis1/Nr3c1/Kcnma1/Ptprf/Nupr1/Bax/Prnp/Pak3/Nqo1/Itga1/Ctnnb1/Atf4/App/Rhoa	21
GO:0016358	dendrite development	50/2431	315/28943	9.5885e-06	0.000104431	6.06652e-05	Camk1/Apoe/Trak2/Id1/Ngef/Bbs1/Myo6/Pak1/Fbxw8/Mfn2/Tpbg/Prkg1/Zfp365/Map2/Pak2/Lrp8/Arhgap44/Sgk1/Dvl1/Nr3c1/Celsr2/Iqgap1/Fcgr2b/Clip1/Rab17/Dab1/Sipa1l1/Camk2b/Ptprf/Slc9a6/D16Ertd472e/Ilk/Strn/Ppp3ca/Llph/Sdc2/Pak3/Lrp4/Plk2/Stk11/Cdkl5/Iqsec1/Spire1/Trappc4/Mef2c/App/Rapgef2/Rhoa/Tmem106b/Rapgef4	50
GO:0010594	regulation of endothelial cell migration	33/2431	176/28943	9.94145e-06	0.000107927	6.26965e-05	Sp1/Sparc/Atoh8/Apoe/Agt/Prkca/Thbs1/Bcas3/Calr/Sema5a/Fbxw7/Ptgs2/Gadd45a/Itgb3/Srpx2/Hdac9/Sash1/Dcn/Emp2/Hif1a/Lgmn/Fgfr1/Tgfb1/Dnaja4/Plk2/Gpld1/Mef2c/Smoc2/Angpt4/Stard13/Rhoa/Rgcc/Pdcd6	33
GO:0043255	regulation of carbohydrate biosynthetic process	24/2431	109/28943	9.94434e-06	0.000107927	6.26965e-05	Plcd1/Irs1/Pth1r/Maea/Ddb1/Irs2/Sirt7/C1qtnf3/Nfkb1/Gfpt1/Fam3c/Nr3c1/Smpd3/Gper1/Hif1a/Cyp2j6/Ppp1r3c/Tgfb1/Stk11/Foxo1/Cd244a/Inpp5k/Enpp1/Tcf7l2	24
GO:0006892	post-Golgi vesicle-mediated transport	23/2431	102/28943	9.97398e-06	0.00010806	6.27737e-05	Pkdcc/Sort1/Bbs2/Steap2/Sec16a/Lamp1/Bbs1/Gbf1/Ehd3/Optn/Arl3/Sorl1/Rab31/Ccdc91/Golph3/Dop1b/Arfgef2/Myo5a/Kif13a/Stxbp6/Vps52/Laptm5/Vamp5	23
GO:0030201	heparan sulfate proteoglycan metabolic process	13/2431	39/28943	1.01153e-05	0.0001094	6.35521e-05	Ext2/Hs3st3b1/Xylt1/Ids/Hs3st3a1/Gpc1/Hgsnat/Pxylp1/Ctnnb1/Naglu/Ugdh/Glce/Tcf7l2	13
GO:0030041	actin filament polymerization	32/2431	169/28943	1.09169e-05	0.000117865	6.84692e-05	Gsn/Cdc42ep3/Dmtn/Hax1/Daam2/Scin/Pycard/Myo1c/Arpc5/Carmil1/Ssh3/Washc3/Sptan1/Vill/Lmod1/Hip1r/Map3k1/Arpc5l/Avil/Pak3/Kank1/Arpc1b/Twf1/Fmn1/Spire1/Ttc17/Tpm1/Msrb2/Micall2/Arpc1a/Capg/Rhoa	32
GO:0003417	growth plate cartilage development	10/2431	24/28943	1.11883e-05	0.000120585	7.00493e-05	Tgfbr2/Sox9/Comp/Zmpste24/Col27a1/Thbs3/Thbs1/Col9a1/Mmp13/Matn1	10
GO:0055088	lipid homeostasis	33/2431	177/28943	1.12472e-05	0.00012101	7.02963e-05	Apoe/Rcn3/Srebf2/Abca2/Nr1h3/C1qtnf3/Mttp/Ldlr/Prkaa2/Scd1/Ephx2/Usf2/Lipg/Abhd4/Hdac9/Zbtb20/Ormdl3/Nfe2l1/Insig1/Tspo/Adora1/Got1/Tgfb1/Xbp1/Ldlrap1/Pnpla8/Scarb1/Ttc39b/Surf4/Nr1d2/Cd24a/Nr1d1/Atg7	33
GO:0002053	positive regulation of mesenchymal cell proliferation	12/2431	34/28943	1.13741e-05	0.000121896	7.08112e-05	Tgfbr2/Bmpr1a/Sox9/Irs1/Myc/Irs2/Smo/Ihh/Pdgfa/Fgfr1/Ctnnb1/Shox2	12
GO:0048799	animal organ maturation	12/2431	34/28943	1.13741e-05	0.000121896	7.08112e-05	Xylt1/Thbs3/Fgfr3/Zbtb16/Rflna/Ret/Grem1/Plxnb1/Phospho1/Rhoa/Rflnb/Enpp1	12
GO:0006839	mitochondrial transport	30/2431	154/28943	1.13885e-05	0.000121896	7.08112e-05	Cnp/Tomm22/Slc25a24/Ppif/Mfn2/Nol3/Kifbp/Tomm20/Fbxw7/Fis1/Bcl2l1/Prkn/Bag3/Them4/Srebf1/Tomm7/Hip1r/Chchd10/Vps35/Fbxo7/Slc25a4/Bax/Slc25a5/Hebp2/Pink1/Rhot2/Hsp90aa1/Grpel1/Bcl2/Hspd1	30
GO:0007051	spindle organization	34/2431	185/28943	1.14837e-05	0.000122704	7.12806e-05	Ralbp1/Tubgcp2/Chmp1a/Dync1h1/Dctn1/Bccip/Numa1/Dctn2/Haus7/Chmp2a/Ppp2r1a/Senp6/Haus8/Ptpa/Pde4dip/Chmp4b/Golga2/Kiz/Pcnt/Tpr/Map9/Mapre2/Myh9/Tacc1/Cep126/Racgap1/Clasp2/Plk2/Tubg2/Sbds/Uvrag/Rhoa/Eml1/Espl1	34
GO:0014074	response to purine-containing compound	24/2431	110/28943	1.17165e-05	0.000124976	7.26002e-05	Itpr3/Dmtn/Irs1/Pde3a/P2rx6/Slc6a1/Nt5e/Prkaa2/Itpr1/Itpr2/P2rx7/Wnt10b/Cib2/Cdo1/Adora1/Hmgcs1/Fkbp1a/Slc8a3/Akap7/Aldh3a1/Rapgef2/Inpp5k/Hsp90b1/Enpp1	24
GO:1902932	positive regulation of alcohol biosynthetic process	11/2431	29/28943	1.19206e-05	0.000126926	7.37333e-05	Plcd1/Srebf2/Scp2/Pth1r/Srebf1/Sec14l2/Wnt4/Gper1/Fdps/Cd244a/Bmp6	11
GO:0007224	smoothened signaling pathway	31/2431	162/28943	1.19402e-05	0.000126926	7.37333e-05	Megf8/Tgfbr2/Fkbp8/Cc2d2a/Dzip1l/Kif7/Tctn2/Scube2/Foxa2/Fgfr3/Smo/Ift122/Ift57/Arl3/Ihh/Wnt10b/Hipk2/Pdcl/Hipk1/Serpine2/Tulp3/B9d1/Ctnna1/Runx2/Tubd1/Ptch1/Hhat/Nog/Shox2/Scube1/Enpp1	31
GO:0030514	negative regulation of BMP signaling pathway	16/2431	57/28943	1.21018e-05	0.000127665	7.41624e-05	Chrdl2/Tob1/Htra1/Bambi/Lemd2/Sorl1/Hipk2/Dkk1/Grem1/Chrdl1/Skil/Crim1/Sost/Nog/Twsg1/Tcf7l2	16
GO:0051055	negative regulation of lipid biosynthetic process	16/2431	57/28943	1.21018e-05	0.000127665	7.41624e-05	Apoe/Abca2/Insig2/Nfkb1/Atp1a1/Pdgfa/Lpin1/Wnt4/Erlin2/Gper1/Ormdl3/Brca1/Insig1/Acadvl/Trib3/Atg7	16
GO:0061383	trabecula morphogenesis	16/2431	57/28943	1.21018e-05	0.000127665	7.41624e-05	Bmpr1a/Ube4b/Thbs3/Vdr/Fgfr3/Chad/Wnt10b/Grem1/Rbp4/Adgrg6/Fkbp1a/Plxnb1/Chd7/Nog/Rhoa/Enpp1	16
GO:1903533	regulation of protein targeting	16/2431	57/28943	1.21018e-05	0.000127665	7.41624e-05	Nucb1/Dmtn/Pak1/Cemip/Myo1c/Nol3/Tcaf2/Fbxw7/Fis1/Bag3/Srebf1/Tomm7/Prnp/Pink1/Inpp5k/Slc1a1	16
GO:0045861	negative regulation of proteolysis	55/2431	361/28943	1.21126e-05	0.000127665	7.41624e-05	Serpinh1/Serpina1d/Cst3/Serpina1a/Serpinb6a/Agt/Furin/Usp19/Thbs1/Slpi/Cd109/Serpine1/Nr1h3/Dhcr24/Pak2/Nol3/Mmp9/Rpl11/Serpina1c/Serpina1b/Ptgs2/Sorl1/Chac1/Hipk2/Hfe/Serpinb9/Cast/Glg1/Timp1/Lxn/Serpine2/Herpud1/Cd44/Ecm1/Tmem98/Triap1/Tmem59/Spint2/Pdcl3/Siah2/Park7/Mt3/Serpina1e/Rnf34/Itih2/Dnajb2/Gabarapl2/Pebp1/Mdm2/R3hdml/Anxa8/Ptpn3/Tmed10/App/Timp3	55
GO:0031346	positive regulation of cell projection organization	64/2431	441/28943	1.2249e-05	0.000128884	7.48705e-05	Camk1/Def8/Megf8/Apoe/P3h1/Agt/Cdc42ep3/Nin/Lrp1/Pak1/Nme1/Fbxw8/Mfn2/Zfyve27/Rpl4/Fn1/Bcas3/Mob2/Atp5g1/Lrp8/Tubb2b/Golga2/Sema5a/Sgk1/Coro1b/Dvl1/Carmil1/Enpp2/Efemp1/Itpr1/Iqgap1/P2rx7/Clip1/Ret/Serpine2/Camk2b/Ptprf/Ahi1/Apbb1/Trpv2/Anln/Avil/Eps8l2/Ilk/Skil/Fgfr1/Mien1/Pak3/Plxnb1/Scn1b/Frmd7/Twf1/Sema7a/Stk11/Cdkl5/Ocm/Mns1/Cx3cl1/Shox2/Rapgef2/Enc1/Cd24a/Tmem30a/Tmem106b	64
GO:0060541	respiratory system development	44/2431	267/28943	1.23774e-05	0.000130015	7.55278e-05	Mmp12/Sp1/Sparc/Pkdcc/Tgfbr2/Rcn3/Bmpr1a/Sox9/Numa1/Hps1/Id1/Fgfrl1/Errfi1/Stk40/Rpl13a/Foxa2/Fgfr3/Fbxw7/Adamtsl2/Ctsh/Pthlh/Epas1/Pdgfa/Smpd3/Fndc3b/Ccn2/Tulp3/Chil1/Thrb/Hikeshi/Mapk3/Fgfr1/Rbp4/Tgfb1/Ctnnb1/Loxl3/Chd7/Tnc/Nog/Sim2/Lef1/Dlx5/Tns3/Mgp	44
GO:0016197	endosomal transport	40/2431	234/28943	1.25436e-05	0.000131538	7.64125e-05	Rab11fip3/Chmp1a/Dctn1/Sort1/Ehd2/Bet1l/Chmp2a/Grip2/Gbf1/Ubxn6/Snx17/Washc2/Ehd3/Reps2/Chmp4b/Stx12/Arhgap44/Rab11fip4/Bcl2l1/Washc3/Sorl1/Fcgr2b/Snx7/Rab17/Rab7/Vps35/Chmp3/Als2cl/Tmem50a/Ehd4/Arfip1/Vps39/Nsg2/Tbc1d10a/Spag9/Leprot/Anxa8/Micall2/Vps52/Snx18	40
GO:0007179	transforming growth factor beta receptor signaling pathway	36/2431	202/28943	1.31012e-05	0.000137154	7.96749e-05	Emilin1/Tgfbr2/Furin/Dusp22/Pin1/Lrp1/Itgb5/Thbs1/Chst11/Cd109/Fut8/Htra1/Smad9/Bambi/Gcnt2/Brms1l/Ldlrad4/Sap30l/Veph1/Adamtsl2/Zbtb7a/Hipk2/Glg1/Cited2/Map3k1/Lats2/Bmp8a/Skil/Got1/Tgfb1/Xbp1/Cidea/Stk11/Hpgd/Fermt2/Twsg1	36
GO:1904707	positive regulation of vascular associated smooth muscle cell proliferation	13/2431	40/28943	1.38364e-05	0.000144607	8.40042e-05	Bmpr1a/Agt/Nqo2/Pak1/Mfn2/Mmp9/Jak2/Ern1/Ldlrap1/Mdm2/Gnai2/Hpgd/Mef2d	13
GO:0030510	regulation of BMP signaling pathway	23/2431	104/28943	1.39938e-05	0.000146006	8.48168e-05	Fkbp8/Numa1/Sfrp5/Chrdl2/Tob1/Htra1/Bambi/Lemd2/Sorl1/Hipk2/Dkk1/Grem1/Chrdl1/Ilk/Skil/Crim1/Vsir/Sost/Nog/Ccn1/Foxd1/Twsg1/Tcf7l2	23
GO:0055067	monovalent inorganic cation homeostasis	32/2431	171/28943	1.40181e-05	0.000146014	8.48218e-05	Ext2/Tmem165/Agt/Atp1a2/Chp1/Pdk4/Atp1b3/Slc12a4/Sgk1/Atp6v0d2/Kcnma1/Atp1a1/Slc12a6/Rab7/Corin/Car12/Slc9a6/Mapk3/Clic4/Adora1/Slc9a2/Slc9a4/Avpr1a/Lacc1/Gnai2/Ppt1/Mllt6/Wnk1/Kcnh2/Bcl2/Spp1/Tmem106b	32
GO:0051893	regulation of focal adhesion assembly	17/2431	64/28943	1.46055e-05	0.000151251	8.78641e-05	Dmtn/Dusp22/Actg1/Lrp1/Myoc/Bcas3/Enpp2/Iqgap1/Sdc4/Dapk3/Grem1/Wnt4/Lims1/Clasp2/Fmn1/Rhod/Fermt2	17
GO:0060393	regulation of pathway-restricted SMAD protein phosphorylation	17/2431	64/28943	1.46055e-05	0.000151251	8.78641e-05	Emilin1/Tgfbr2/Bmpr1a/Pin1/Gdf10/Lrp1/Ldlrad4/Hfe/Bmp3/Dkk1/Grem1/Bmp8a/Tgfb1/Xbp1/Nog/Bmp6/Twsg1	17
GO:0090109	regulation of cell-substrate junction assembly	17/2431	64/28943	1.46055e-05	0.000151251	8.78641e-05	Dmtn/Dusp22/Actg1/Lrp1/Myoc/Bcas3/Enpp2/Iqgap1/Sdc4/Dapk3/Grem1/Wnt4/Lims1/Clasp2/Fmn1/Rhod/Fermt2	17
GO:0030502	negative regulation of bone mineralization	9/2431	20/28943	1.46184e-05	0.000151251	8.78641e-05	Sox9/Rflna/Grem1/Ecm1/Srgn/Hif1a/Mepe/Rflnb/Enpp1	9
GO:0006575	cellular modified amino acid metabolic process	36/2431	203/28943	1.46558e-05	0.000151387	8.79428e-05	Abhd12/Shmt2/Gstz1/Ggact/Ptdss2/Plod2/Cpq/Gstk1/Gart/Gss/Sod2/Tg/Mgst2/Chac1/Slc22a4/Serinc5/Gpx3/Cth/Vnn1/Aldh1l1/Nfe2l1/Ggh/Dio2/Gclm/Park7/Eif2ak3/Gstm4/Gsto2/Hmgn5/Gpx4/Glo1/Mthfd2/Arl6ip5/Slc1a1/Chdh/Hagh	36
GO:1901136	carbohydrate derivative catabolic process	30/2431	156/28943	1.48188e-05	0.000152815	8.87727e-05	Gba/Mmp12/Fuca1/Naga/Nagk/Aldh1a1/Cemip/Ids/Ctbs/Nt5e/Gpc1/Hgsnat/Acot7/Cd44/Chil1/Man1b1/Cemip2/Manba/Dctpp1/Tgfb1/Hint1/Hexa/Pde4a/Edem3/Ampd3/Naglu/Nudt9/Nudt7/Nudt18/Dera	30
GO:1901293	nucleoside phosphate biosynthetic process	44/2431	269/28943	1.49836e-05	0.000154259	8.96111e-05	Adcy2/Ndufb10/Rrm2b/Guk1/Papss2/Myc/Acly/Pdk4/Nme1/Ndufb11/Atp5g1/Npr2/Ndufb7/Ak1/Uck1/Rfk/Atp5pb/Gart/Bcl2l1/Ldhd/Prkn/Mmut/Pid1/Nos1/Acot7/Slc25a13/Nudt2/Paics/Atpsckmt/Ndufa8/Gars/Acsl5/Nos2/Ndufa2/Gucy2g/Tgfb1/Adk/Acsl1/Ampd3/Ndufa7/Gcdh/Nadk/Pank1/Ndufs5	44
GO:0051403	stress-activated MAPK cascade	41/2431	244/28943	1.5016e-05	0.000154336	8.96563e-05	Agt/Sfrp5/Dusp22/Tnfsf11/Pycard/Nfkb1/Casr/Stk39/Taok3/Nod1/Fgfr3/Cdc42se1/Trpv4/Traf3/Gadd45a/Fcgr2b/Hipk2/Tpd52l1/Sash1/Ccn2/Nbr1/Zfp110/Map3k1/Gadd45g/Plcb1/Map3k5/Mturn/Igfbp6/Cyld/Mapk3/Tnfrsf19/Mdfi/Dusp1/Hmgcr/Traf2/Prdx1/Foxo1/App/Arl6ip5/Gadd45b/Hipk3	41
GO:1903706	regulation of hemopoiesis	63/2431	435/28943	1.52196e-05	0.00015617	9.07215e-05	Hmgb2/Tgfbr2/Actb/Meis2/Sart1/Prkca/Hax1/Myc/Rorc/Tnfsf11/Il17d/Nme1/Scin/Stat5b/P4htm/Prkcz/Slc9b2/Tnfrsf11b/Tmem176a/Smarcb1/Fgfr3/Fbxw7/Zbtb16/Meis1/Zbtb46/Bcl6/Jak3/Gabpa/Gpr68/Zbtb7a/Tcta/Ihh/Ctnnbip1/Itgb3/Wnt10b/Nkap/Il15ra/Vnn1/Fbxo7/Cd44/Cd28/Mitf/Mturn/Cyld/Hif1a/Ppp3ca/Tgfb1/Xbp1/Clptm1/Vsir/Runx3/Ctnnb1/Loxl3/Gpr137/Mef2c/Zbtb7b/Il2rg/Hsp90aa1/Ndfip1/Lef1/Rhoa/Cd24a/Atg7	63
GO:0033619	membrane protein proteolysis	16/2431	58/28943	1.54163e-05	0.000157667	9.15913e-05	Apoe/Rhbdd1/Sppl2b/Ctsh/P2rx7/Ret/Timp1/Myh9/Aph1a/Tgfb1/Gpld1/Ptpn3/Adra2a/App/Timp3/Sppl2a	16
GO:0140353	lipid export from cell	16/2431	58/28943	1.54163e-05	0.000157667	9.15913e-05	Agt/Pla2g4a/Tnfsf11/Mfn2/Cyp2j5/Ptgs2/P2rx7/Cry2/Wnk4/Nucb2/Ecrg4/Tspo/Nos2/Bmp6/Spp1/Abcc4	16
GO:0045926	negative regulation of growth	43/2431	261/28943	1.55471e-05	0.000158744	9.22165e-05	Ulk1/Tgfbr2/P3h1/Agt/Bbs2/Pak1/Socs2/Map2/Cdkn2c/Adam15/Sema5a/Fgfr3/Ei24/Cgref1/Sesn1/Meis1/Bcl6/Adipor2/Sema3d/Wwc2/Cited2/Serpine2/Cth/Grem1/Kcnk2/Mt3/Hif1a/Lgmn/Rbp4/Tgfb1/Dnajb2/Sertad2/Sema7a/Crlf3/Stk11/Ppt1/Ptch1/Nog/Adipor1/Bcl2/Frzb/Enpp1/Tcf7l2	43
GO:0008637	apoptotic mitochondrial changes	25/2431	119/28943	1.55837e-05	0.000158857	9.2282e-05	Pycard/Ppif/Mfn2/Nol3/Mmp9/Fis1/Bcl2l1/Sod2/Prkn/Them4/Hip1r/Chchd10/Vps35/Map3k1/Triap1/Gper1/Slc25a4/Bax/Slc25a5/Gclm/Pink1/Rhot2/Bcl2/Hspd1/Cd24a	25
GO:0006047	UDP-N-acetylglucosamine metabolic process	7/2431	12/28943	1.58525e-05	0.000160339	9.3143e-05	Gnpnat1/Gfpt1/Uap1/Gne/B4galnt2/Pgm3/Gfpt2	7
GO:0061684	chaperone-mediated autophagy	7/2431	12/28943	1.58525e-05	0.000160339	9.3143e-05	Atg5/Hspa8/Ctsa/Clu/Bag3/Synpo2/Atg7	7
GO:0051961	negative regulation of nervous system development	32/2431	172/28943	1.58532e-05	0.000160339	9.3143e-05	Kdm4a/Ulk1/Bmpr1a/Trak2/Id1/Daam2/Mfn2/Map2/Sema5a/Fgfr3/Ldlr/Sorl1/Sema3d/Dkk1/Dab1/Tmem98/Ctnna1/Id4/Tspo/Mt3/Ppp3ca/Tgfb1/Lrp4/Atf5/Sema7a/Ctnnb1/Mbp/Dnajb11/Nog/Rapgef2/Cd24a/Nr1d1	32
GO:0045913	positive regulation of carbohydrate metabolic process	20/2431	84/28943	1.58582e-05	0.000160339	9.3143e-05	Plcd1/Irs1/Pth1r/Myc/Ddb1/Irs2/Nfkb1/Prkaa2/P2rx7/Prxl2c/Gper1/Zbtb20/Hif1a/Cyp2j6/Stk11/Foxo1/Gpld1/Cd244a/App/Tcf7l2	20
GO:1903510	mucopolysaccharide metabolic process	20/2431	84/28943	1.58582e-05	0.000160339	9.3143e-05	Ext2/Chpf2/Xylt1/Chst11/Chpf/Cemip/Nfkb1/Chst12/Smpd3/Cd44/Dcn/Chst7/Cemip2/Itih2/Tgfb1/Hexa/Ugdh/Bpnt2/Csgalnact2/Glce	20
GO:0046475	glycerophospholipid catabolic process	12/2431	35/28943	1.59879e-05	0.000161125	9.36e-05	Abhd12/Pla2g4a/Prdx6/Ldlr/Enpp2/Pnpla7/Pla2g7/Plcb1/Pnpla8/Scarb1/Prdx6b/Pla2g5	12
GO:1903203	regulation of oxidative stress-induced neuron death	12/2431	35/28943	1.59879e-05	0.000161125	9.36e-05	Ralbp1/Fbxw7/Prkn/Fbxo7/Park7/Hif1a/Oxr1/Ctnnb1/Pink1/Atf4/App/Atg7	12
GO:0034763	negative regulation of transmembrane transport	29/2431	149/28943	1.61007e-05	0.000161999	9.41073e-05	Prkca/Atp1a2/Myc/Ubqln1/Thbs1/Irs2/Oaz1/Ppif/Sri/Iscu/Stk39/Tcaf2/Mmp9/Fxyd2/Tmbim6/Pid1/Nos1/Slc43a2/Ahi1/Stoml1/Park7/Ppp3ca/Tgfb1/Esr1/Kcnh2/Bcl2/Arl6ip5/Inpp5k/Enpp1	29
GO:0090596	sensory organ morphogenesis	50/2431	321/28943	1.61746e-05	0.000162479	9.43861e-05	Sp1/Sox9/Sox8/Aldh1a1/Insig2/Myc/Myo6/Col2a1/Mfn2/Shroom2/Cfh/Sdk2/Nkx3-2/Fgfr3/Ift122/Dvl1/Sobp/Meis1/Bcar3/Ihh/Hipk2/Col11a1/Hipk1/Cited2/Rom1/Gjb6/Zhx2/Irx5/Ahi1/Thrb/Bax/Insig1/Mapk3/Hif1a/Tmie/Fgfr1/Rbp4/Ttc8/Ctnnb1/Fzd5/Naglu/Abr/Chd7/Nog/Atf4/Bcl2/Dlx5/Slc1a1/Frzb/Enpp1	50
GO:0048593	camera-type eye morphogenesis	30/2431	157/28943	1.68656e-05	0.000169147	9.82596e-05	Sp1/Sox9/Sox8/Aldh1a1/Mfn2/Shroom2/Cfh/Sdk2/Fgfr3/Ift122/Meis1/Bcar3/Ihh/Hipk2/Hipk1/Cited2/Rom1/Zhx2/Irx5/Ahi1/Thrb/Bax/Hif1a/Rbp4/Ttc8/Ctnnb1/Fzd5/Naglu/Atf4/Slc1a1	30
GO:0010955	negative regulation of protein processing	11/2431	30/28943	1.73946e-05	0.00017361	0.000100853	Furin/Thbs1/Serpine1/Nol3/Chac1/Cast/Glg1/Serpine2/Tmem98/Tmem59/Mdm2	11
GO:0070977	bone maturation	11/2431	30/28943	1.73946e-05	0.00017361	0.000100853	Xylt1/Thbs3/Fgfr3/Zbtb16/Rflna/Grem1/Plxnb1/Phospho1/Rhoa/Rflnb/Enpp1	11
GO:1903318	negative regulation of protein maturation	11/2431	30/28943	1.73946e-05	0.00017361	0.000100853	Furin/Thbs1/Serpine1/Nol3/Chac1/Cast/Glg1/Serpine2/Tmem98/Tmem59/Mdm2	11
GO:0035296	regulation of tube diameter	32/2431	173/28943	1.79052e-05	0.000178133	0.00010348	Ext2/Apoe/Agt/Bbs2/Comp/Grip2/Atp1a2/Atg5/Prkg1/Foxc1/Cyp2j5/Casr/Sod2/Ptgs2/Kcnma1/Nos1/Smpd3/Ptgs1/Gper1/Gclm/Adora1/Hif1a/Atp2b1/Avpr1a/Snta1/Itga1/Hmgcr/Per2/Cx3cl1/Adra2a/Rhoa/Sod3	32
GO:0097746	blood vessel diameter maintenance	32/2431	173/28943	1.79052e-05	0.000178133	0.00010348	Ext2/Apoe/Agt/Bbs2/Comp/Grip2/Atp1a2/Atg5/Prkg1/Foxc1/Cyp2j5/Casr/Sod2/Ptgs2/Kcnma1/Nos1/Smpd3/Ptgs1/Gper1/Gclm/Adora1/Hif1a/Atp2b1/Avpr1a/Snta1/Itga1/Hmgcr/Per2/Cx3cl1/Adra2a/Rhoa/Sod3	32
GO:0031345	negative regulation of cell projection organization	37/2431	213/28943	1.80948e-05	0.000179732	0.000104409	Apoe/Ulk1/Itm2c/Trak2/Id1/Cspg4/Xylt1/Ngef/Lrp1/Rap1gap2/Prkcsh/Zfp365/Map2/Arhgap44/Sema5a/Tbc1d30/Trpv4/Coro1b/Stap1/Efemp1/Sema3d/Tbc1d7/Dkk1/Dab1/Il15ra/Ptprf/Mt3/Prnp/Ppp3ca/Kank1/Lrp4/Sema7a/Mdm2/Mbp/App/Rapgef2/Rhoa	37
GO:0050770	regulation of axonogenesis	33/2431	181/28943	1.81952e-05	0.000180441	0.000104821	Megf8/Apoe/Ulk1/Trak2/Nin/Lrp1/Pak1/Map2/Zfyve27/Rpl4/Fn1/Atp5g1/Pak2/Golga2/Sema5a/Sema3d/Ret/Dab1/Sipa1l1/Trpv2/Mt3/Ilk/Skil/Pak3/Plxnb1/Lrp4/Sema7a/Stk11/Cdkl5/Mbp/Ocm/Shox2/Kif13b	33
GO:1901264	carbohydrate derivative transport	17/2431	65/28943	1.82408e-05	0.000180604	0.000104916	Ralbp1/Guk1/Slc25a24/Slc17a9/P2rx7/Lrrc8a/Slc35b2/Slc15a2/Slc29a1/Slc25a4/Slc25a5/Adora1/Slc35a3/G6pc3/Scarb1/Abcc4/Lbp	17
GO:0002683	negative regulation of immune system process	66/2431	465/28943	1.86122e-05	0.000183988	0.000106881	Mmp12/Emilin1/Sox9/Lgals3/Il1rl1/Dusp22/Psma1/Myc/Atg5/Thbs1/Il17d/Nme1/Nr1h3/Tnfrsf11b/Acp5/Tmem176a/Ldlr/Tmbim6/Fbxw7/Selenos/Stap1/Zbtb46/Nlrx1/Bcl6/Jak3/Gpr68/Padi2/Tcta/Ihh/Fcgr2b/Hfe/Sdc4/Serpinb9/Lyar/Plcl2/Rabgef1/Grem1/Fbxo7/Cd44/Mmp28/Fgl1/Tnfrsf21/Gper1/Plcb1/Tsc22d3/Prnp/Adora1/Mia3/Tgfb1/Dusp1/Cd200/Vsir/Runx3/Ctnnb1/Psmb4/Loxl3/Gpr137/Abr/Cd59b/Cx3cl1/Zbtb7b/Ndfip1/Cd24a/Twsg1/Nr1d1…	66
GO:0090181	regulation of cholesterol metabolic process	13/2431	41/28943	1.87076e-05	0.000184637	0.000107258	Apoe/Srebf2/Scp2/Ldlr/Ephx2/Fmo5/Srebf1/Sec14l2/Erlin2/Thrb/Fdps/Acadvl/Ttc39b	13
GO:0032984	protein-containing complex disassembly	40/2431	238/28943	1.8865e-05	0.000185895	0.000107989	Gba/Tfip11/Chmp1a/Gsn/Wdr1/Dmtn/Zmpste24/Chmp2a/Myc/Atg5/Ubqln1/Scin/Hspa8/Map2/Shroom2/Dhx8/Chmp4b/Dstn/Sema5a/Smarcb1/Trpv4/Sgk1/Carmil1/Sptan1/Mrpl58/Eif5a/Vill/Lmod1/Avil/Mical3/Becn1/Clasp2/Twf1/Per2/Tpm1/Vamp8/Swap70/Uvrag/Capg/Pik3ca	40
GO:0034103	regulation of tissue remodeling	20/2431	85/28943	1.91144e-05	0.000188054	0.000109243	Def8/Agt/Prkca/Lrp1/Tnfsf11/Pdk4/Tnfrsf11b/Fgfr3/Klf6/P2rx7/Itgb3/Thbs4/Siglec15/Grem1/Ppp3ca/Gpr137/Abr/Trf/Spp1/Cd24a	20
GO:0043388	positive regulation of DNA binding	16/2431	59/28943	1.95131e-05	0.00019137	0.00011117	Hmgb2/Niban2/Myc/Ercc2/Nme1/Foxc1/Mmp9/Prkn/Jak2/Hipk2/Hipk1/Park7/Tgfb1/Ctnnb1/Edf1/Hipk3	16
GO:0045599	negative regulation of fat cell differentiation	16/2431	59/28943	1.95131e-05	0.00019137	0.00011117	Sort1/Trpv4/Sod2/Wnt10b/Nucb2/Gper1/Insig1/Id4/Tgfb1/Foxo1/Fermt2/Arntl/Wwtr1/Trib3/Enpp1/Tcf7l2	16
GO:1900182	positive regulation of protein localization to nucleus	21/2431	92/28943	1.96114e-05	0.000192031	0.000111553	Trim8/Mepce/Smo/Tpr/Ptgs2/Ran/Jak2/Bag3/Gper1/Ormdl3/Brca1/Park7/Eif2ak3/Tgfb1/Xbp1/Stk11/Cdk5rap3/Fermt2/Wwtr1/Larp7/Uaca	21
GO:0030835	negative regulation of actin filament depolymerization	14/2431	47/28943	2.00421e-05	0.000195939	0.000113824	Gsn/Dmtn/Scin/Shroom2/Carmil1/Sptan1/Vill/Lmod1/Avil/Twf1/Tpm1/Swap70/Capg/Pik3ca	14
GO:0035150	regulation of tube size	32/2431	174/28943	2.01966e-05	0.000196348	0.000114061	Ext2/Apoe/Agt/Bbs2/Comp/Grip2/Atp1a2/Atg5/Prkg1/Foxc1/Cyp2j5/Casr/Sod2/Ptgs2/Kcnma1/Nos1/Smpd3/Ptgs1/Gper1/Gclm/Adora1/Hif1a/Atp2b1/Avpr1a/Snta1/Itga1/Hmgcr/Per2/Cx3cl1/Adra2a/Rhoa/Sod3	32
GO:0009299	mRNA transcription	15/2431	53/28943	2.02104e-05	0.000196348	0.000114061	Ddx5/Sp1/Nr1h3/Taf13/Eef1d/Vdr/Taf10/Epas1/Taf6/Srebf1/Anxa2/Thrb/Atf4/Enpp1/Hipk3	15
GO:0034605	cellular response to heat	15/2431	53/28943	2.02104e-05	0.000196348	0.000114061	Clpb/Xylt1/Hsbp1/Myof/Polr2d/Trpv4/Tpr/Bag3/Trpa1/Pdcl3/Hikeshi/St8sia1/Hsp90aa1/Htra2/Pdcd6	15
GO:1903202	negative regulation of oxidative stress-induced cell death	15/2431	53/28943	2.02104e-05	0.000196348	0.000114061	Rnf146/Pde8a/Pycr1/Nol3/Sod2/Prkn/Vnn1/Fbxo7/Park7/Hif1a/Oxr1/Ctnnb1/Pink1/Atf4/Atg7	15
GO:0035065	regulation of histone acetylation	18/2431	72/28943	2.04523e-05	0.000198387	0.000115246	Nfya/Zmpste24/Atg5/Ruvbl2/Rps6ka4/Wbp2/Myo1c/Smarcb1/Sdr16c5/Nos1/Pwwp2b/Brca1/Kmt2e/Park7/Mapk3/Tgfb1/App/Atg7	18
GO:0022409	positive regulation of cell-cell adhesion	50/2431	324/28943	2.08463e-05	0.000201589	0.000117106	Tgfbr2/Kif26b/Actb/Dmtn/Sart1/Flot1/Tnfsf11/Pycard/Stat5b/Slc7a1/Piezo1/Prkcz/H2-DMb1/Gcnt2/Smarcb1/Zbtb16/Bcl6/Jak3/Jak2/Ihh/Tyk2/Wnt10b/Nkap/Il6ra/Cited2/Vnn1/Gcnt1/Cd44/Myo10/Cd28/Cyld/Ppp3ca/Tgfb1/Xbp1/Adk/Vsir/Runx3/Dock8/Cd59b/Cd244a/Cx3cl1/Zbtb7b/Il2rg/Hsp90aa1/Lef1/H2-Ab1/Hspd1/Fut4/Rhoa/Cd24a	50
GO:0030323	respiratory tube development	40/2431	239/28943	2.08473e-05	0.000201589	0.000117106	Mmp12/Sp1/Sparc/Pkdcc/Tgfbr2/Rcn3/Bmpr1a/Sox9/Numa1/Hps1/Id1/Errfi1/Stk40/Rpl13a/Foxa2/Fgfr3/Fbxw7/Adamtsl2/Ctsh/Pthlh/Epas1/Pdgfa/Smpd3/Fndc3b/Ccn2/Tulp3/Chil1/Thrb/Hikeshi/Mapk3/Fgfr1/Rbp4/Tgfb1/Ctnnb1/Loxl3/Tnc/Nog/Sim2/Tns3/Mgp	40
GO:0042692	muscle cell differentiation	64/2431	449/28943	2.16479e-05	0.000209005	0.000121414	Camk1/Prdm6/Pld3/Bmpr1a/Sox9/Wdr1/Sort1/Agt/Comp/Ehd2/Pin1/Ccnd2/Actg1/Zmpste24/Myc/Flot1/Atg5/Syne1/Pak1/Mfn2/Piezo1/Rbpms2/Capn2/Cfh/Tanc1/Cd9/Myof/Smo/Med28/Actn4/Sod2/Nr3c1/Efemp2/Wnt10b/Eif5a/Csrp1/Hdac9/Dkk1/Myh9/Cth/Lmod1/Grem1/Homer1/Bnip2/Wnt4/Bhlhe41/Gper1/Slc25a4/Fdps/Ppp3ca/Myl9/Tgfb1/Xbp1/Akap13/Mdm2/Ctnnb1/Lncpint/Spag9/Tpm1/Mef2c/Shox2/Irx3/Bcl2/Atg7	64
GO:0046942	carboxylic acid transport	46/2431	290/28943	2.17195e-05	0.000209371	0.000121626	Pla2g2c/Slc25a1/Slc25a11/Agt/Slc5a6/Pla2g4a/Slc10a3/Myc/Myo6/Tnfsf11/Pak1/Epm2a/Slc13a5/Slc7a1/Slc38a3/Slc6a1/Casr/Slc25a38/Slco2b1/Slc19a1/Nr3c1/Ptgs2/Slc38a2/P2rx7/Slc1a5/Slc25a13/Lrrc8a/Slc43a2/Abat/Slc23a2/Nfe2l1/Nos2/Slc3a2/Adora1/Avpr1a/Stard10/Per2/Slc7a5/Pnpla8/Slc6a6/Folr2/Arl6ip5/Slc1a1/Pla2g5/Emb/Abcc4	46
GO:0061180	mammary gland epithelium development	19/2431	79/28943	2.20151e-05	0.000211891	0.00012309	Btrc/Ncoa3/Tnfsf11/Vdr/Smo/Ccnd1/Atp2c2/Nr3c1/Jak2/Csmd1/Pthlh/Lbh/Wnt4/Bax/Hif1a/Ar/Tgfb1/Esr1/Ptch1	19
GO:1903715	regulation of aerobic respiration	12/2431	36/28943	2.21534e-05	0.000212893	0.000123672	Shmt2/Myc/Ppif/Iscu/Trpv4/Nupr1/Park7/Hif1a/Pink1/Cox7a2l/Slc25a33/Rhoa	12
GO:0035107	appendage morphogenesis	32/2431	175/28943	2.27523e-05	0.000217972	0.000126623	Pkdcc/Megf8/Bmpr1a/Sox9/Chst11/Col2a1/Gna12/Pcnt/Ift122/Zbtb16/Ihh/Dkk1/Grem1/Tulp3/Bax/B9d1/Fgfr1/Runx2/Lrp4/Mbnl1/Ctnnb1/Fmn1/Chd7/Bpnt2/Ptch1/Nog/Shox2/Tmem107/Hoxc10/Lef1/Dlx5/Enpp1	32
GO:0035108	limb morphogenesis	32/2431	175/28943	2.27523e-05	0.000217972	0.000126623	Pkdcc/Megf8/Bmpr1a/Sox9/Chst11/Col2a1/Gna12/Pcnt/Ift122/Zbtb16/Ihh/Dkk1/Grem1/Tulp3/Bax/B9d1/Fgfr1/Runx2/Lrp4/Mbnl1/Ctnnb1/Fmn1/Chd7/Bpnt2/Ptch1/Nog/Shox2/Tmem107/Hoxc10/Lef1/Dlx5/Enpp1	32
GO:0008016	regulation of heart contraction	35/2431	199/28943	2.29376e-05	0.000219409	0.000127458	Agt/S100a1/Prkca/Zmpste24/Gaa/Atp1a2/Ehd3/Sri/Myl3/Fxyd1/Jak2/Epas1/Nos1/Atp1a1/Srebf1/Ccn2/Irx5/Thrb/Adm2/Smtn/Nos2/Adora1/Avpr1a/Snta1/Scn1b/Pebp1/Mdm2/Glp1r/Tpm1/Shox2/Rangrf/Kcnh2/Irx3/Pde4b/Slc1a1	35
GO:0055072	iron ion homeostasis	21/2431	93/28943	2.33454e-05	0.000222966	0.000129524	Slc25a28/Steap2/Myc/Meltf/Nubp1/Fth1/Iscu/Ttc7/Atp6v1a/Sod2/Epas1/Hfe/Fech/Slc39a14/Hif1a/Slc39a8/Cp/Steap1/Trf/Ndfip1/Bmp6	21
GO:0006898	receptor-mediated endocytosis	44/2431	274/28943	2.38604e-05	0.000227535	0.000132178	Hspg2/Ankrd13a/Apoe/Ulk1/Tgfbr2/Ubqln2/Abca2/Ramp1/Prkca/Flot1/Lrp1/Myo6/Snx17/Serpine1/Hip1/Slc9b2/Cd9/Lrpap1/Ldlr/Ackr3/Cltb/Clu/Ap2b1/Sorl1/Fcgr2b/Itgb3/Rab31/Hfe/Dkk1/Rabgef1/Hip1r/Grem1/Cd44/Ahi1/Anxa2/Canx/Aak1/Pip5k1c/Ldlrap1/Ppt1/Iqsec1/Ldlrad3/Trf/App	44
GO:0021782	glial cell development	25/2431	122/28943	2.43867e-05	0.000232197	0.000134887	Agt/Abca2/Lrp1/Ercc2/Lamc3/Eif2b5/Myoc/Sh3tc2/Fgfr3/Smo/Ldlr/Ncmap/Clu/Hdac11/Plp1/Id4/Mt3/Ilk/Adgrg6/Tspan2/Tgfb1/App/Nr1d1/Enpp1/Tcf7l2	25
GO:0055076	transition metal ion homeostasis	27/2431	137/28943	2.46194e-05	0.000234054	0.000135965	Hps1/Slc25a28/Steap2/Myc/Meltf/Nubp1/Fth1/Iscu/Ttc7/Atp6v1a/Sod2/Epas1/Hfe/Fech/Slc39a14/Aplp2/Mt3/Prnp/Hif1a/Slc39a8/Cp/Steap1/Trf/Ndfip1/Bmp6/App/Slc1a1	27
GO:0010464	regulation of mesenchymal cell proliferation	13/2431	42/28943	2.50182e-05	0.000237242	0.000137817	Tgfbr2/Bmpr1a/Sox9/Irs1/Myc/Irs2/Smo/Ihh/Ctnnbip1/Pdgfa/Fgfr1/Ctnnb1/Shox2	13
GO:0043112	receptor metabolic process	18/2431	73/28943	2.50311e-05	0.000237242	0.000137817	Apoe/Furin/Abca2/Ehd3/Fut8/Optn/Ldlr/Sorl1/Anxa2/Rep15/Arfgef2/Fnta/Lgmn/Becn1/Tgfb1/Gprasp1/Uvrag/Laptm5	18
GO:0050768	negative regulation of neurogenesis	31/2431	168/28943	2.5231e-05	0.000238771	0.000138706	Kdm4a/Ulk1/Bmpr1a/Trak2/Id1/Daam2/Mfn2/Map2/Sema5a/Fgfr3/Ldlr/Sorl1/Sema3d/Dab1/Tmem98/Ctnna1/Id4/Tspo/Mt3/Ppp3ca/Tgfb1/Lrp4/Atf5/Sema7a/Ctnnb1/Mbp/Dnajb11/Nog/Rapgef2/Cd24a/Nr1d1	31
GO:0032331	negative regulation of chondrocyte differentiation	10/2431	26/28943	2.59108e-05	0.000244831	0.000142226	Sox9/Chadl/Nkx3-2/Efemp1/Rflna/Ihh/Pthlh/Grem1/Ctnnb1/Rflnb	10
GO:0090257	regulation of muscle system process	42/2431	258/28943	2.5981e-05	0.000245122	0.000142395	Agt/Pin1/Prkca/Atp1a2/Errfi1/Pak1/Ehd3/Cmya5/Prkg1/Sri/Nol3/Myl3/Trpv4/Lmcd1/Tnni2/Fxyd1/Nr3c1/Ptgs2/Kcnma1/Atp1a1/Ccn2/Ptgs1/Abat/Gper1/Slc25a4/Ormdl3/Smtn/Fdps/Adora1/Atp2b1/Ppp3ca/Becn1/Slc8a3/Adk/Twf1/Foxo1/Mef2c/Ncf1/Rangrf/Pde4b/Adra2a/Rhoa	42
GO:0032965	regulation of collagen biosynthetic process	14/2431	48/28943	2.61181e-05	0.000246042	0.000142929	Emilin1/Errfi1/Larp6/Serpine1/Fn1/Ihh/Il6ra/Ccn2/Wnt4/Cyp2j6/Got1/Tgfb1/Prdx5/Rgcc	14
GO:0043406	positive regulation of MAP kinase activity	26/2431	130/28943	2.64454e-05	0.000248747	0.000144501	Erp29/Tnfsf11/Pak1/Thbs1/Taok3/Pdgfd/Iqgap1/P2rx7/Pdgfa/Dkk1/Tpd52l1/Sash1/Map3k1/Ern1/Map3k5/Ilk/Fgfr1/Arhgef5/Tgfb1/Akap13/Fzd5/Traf2/Tgfa/Adra2a/App/Cd24a	26
GO:0050866	negative regulation of cell activation	38/2431	225/28943	2.69284e-05	0.000252907	0.000146917	Apoe/Emilin1/Lgals3/Dusp22/Prkg1/Nr1h3/Cd9/Ldlr/Zbtb46/Bcl6/Jak3/Ihh/Fcgr2b/Hfe/Sdc4/Pdgfa/Serpine2/Rabgef1/Fbxo7/Cd44/Abat/Fgl1/Tnfrsf21/Gper1/Prnp/Tgfb1/Cd200/Vsir/Runx3/Loxl3/Abr/Cx3cl1/Zbtb7b/Ndfip1/Cd24a/Twsg1/Nr1d1/Laptm5	38
GO:0007264	small GTPase mediated signal transduction	62/2431	434/28943	2.69725e-05	0.000252939	0.000146936	Ralbp1/Nucb1/Apoe/Ulk1/Lztr1/Cdc42ep3/Mras/Flot1/Rap1gap2/Myo9b/Uso1/Mfn2/Ccdc125/G3bp2/Dhcr24/Myoc/Rsu1/Rfxank/Arhgap44/Syde1/Mapkap1/Gna12/Cdc42se1/Cyth1/Vav3/Cdc42bpa/Bcl6/Arl3/Farp2/Bcar3/Mapre2/Rasgrf2/Dab1/Sipa1l1/Rabgef1/Nucb2/Rras2/Bnip2/Arfgef2/Racgap1/Plaat1/Ctnnal1/Eps8l2/Ccdc88c/Kank1/Psd3/Frmd7/Plk2/Akap13/Dock8/Stard8/Iqsec1/Rhod/Rasgef1a/Rhot2/Rgl3/Rangrf/Stard13/Rapgef2/Rhoa/Arhge…	62
GO:0032370	positive regulation of lipid transport	22/2431	101/28943	2.7405e-05	0.000256221	0.000148842	Apoe/Scp2/Pla2g4a/Lrp1/Tnfsf11/Mfn2/Nr1h3/Cyp2j5/P2rx7/Lipg/Nucb2/Ecrg4/Abca8b/Anxa2/Triap1/Acsl5/Acsl1/Ldlrap1/Ptch1/Bmp6/Spp1/Tmem30a	22
GO:0046031	ADP metabolic process	22/2431	101/28943	2.7405e-05	0.000256221	0.000148842	Pfkm/Myc/Gale/Khk/Ak1/Nt5e/Prkaa2/Tkfc/Zbtb7a/P2rx7/Prxl2c/Nupr1/Zbtb20/Hif1a/Tpi1/Prkag2/Ampd3/Nudt9/Pgam1/Aldoc/App/Enpp1	22
GO:0061178	regulation of insulin secretion involved in cellular response to glucose stimulus	20/2431	87/28943	2.74784e-05	0.00025652	0.000149016	Lrp1/Osbp/Sidt2/Slc9b2/Sri/Foxa2/Oxct1/Prkn/Gpr68/Trpa1/Hif1a/Sybu/Tbc1d1/Hmgcr/Gpld1/Nadk/Adra2a/Nr1d1/Tcf7l2/Atg7	20
GO:0006865	amino acid transport	30/2431	161/28943	2.78885e-05	0.000259958	0.000151013	Agt/Myc/Myo6/Pak1/Epm2a/Slc7a1/Slc38a3/Slc6a1/Slc38a10/Slc25a38/Nr3c1/Slc38a2/P2rx7/Slc1a5/Slc22a4/Slc25a13/Lrrc8a/Slc43a2/Abat/Nfe2l1/Slc3a2/Adora1/Llgl2/Avpr1a/Per2/Slc38a4/Slc7a5/Slc6a6/Arl6ip5/Slc1a1	30
GO:0022408	negative regulation of cell-cell adhesion	36/2431	209/28943	2.81084e-05	0.000261614	0.000151975	Lgals3/Dusp22/Prkg1/Cd9/Trpv4/Bcl6/Jak3/Jak2/Ihh/Hfe/Sdc4/Serpine2/Cd44/Abat/Fgl1/Tnfrsf21/Spint2/Cdsn/Prnp/Mia3/Tgfb1/B4galnt2/Vsir/Runx3/Loxl3/Mbp/Swap70/Zbtb7b/Wnk1/Ndfip1/Lef1/Bmp6/Cd24a/Twsg1/Rgcc/Laptm5	36
GO:0071383	cellular response to steroid hormone stimulus	31/2431	169/28943	2.84465e-05	0.000264365	0.000153573	Casp9/Ddx5/Ncoa3/Pck2/Atp1a2/Pak1/Ufsp2/Wbp2/Calr/Trim68/Sgk1/Nr3c1/Jak2/Zbtb7a/Padi2/Cry2/Atp1a1/Lbh/Abhd2/Gper1/Brca1/Park7/Kdm5d/Ar/Tgfb1/Klf9/Akap13/Esr1/Arntl/Peg13/Rhoa	31
GO:0009226	nucleotide-sugar biosynthetic process	8/2431	17/28943	2.97889e-05	0.000276427	0.00016058	Cmas/Gnpnat1/Gfpt1/Uap1/Gmppb/Pgm3/Ugdh/Uxs1	8
GO:0010923	negative regulation of phosphatase activity	12/2431	37/28943	3.02888e-05	0.000280646	0.000163031	Ppp1r26/Chp1/Epm2a/Ptpa/Cmya5/Mgat5/Ppp1r1b/Cry2/Lpin1/Tiprl/Mprip/Gnai2	12
GO:0031929	TOR signaling	26/2431	131/28943	3.03888e-05	0.000281153	0.000163326	Gba/Rragc/Prr5/Zmpste24/Deptor/Wdr24/Epm2a/Slc7a1/Gpat3/Sesn3/Mapkap1/Gna12/Sesn1/Prkaa2/Tbc1d7/Golph3/Castor2/Tiprl/Hif1a/Lars/Xbp1/Stk11/Gpr137/Arntl/Pik3ca/Pdcd6	26
GO:0034446	substrate adhesion-dependent cell spreading	23/2431	109/28943	3.11644e-05	0.0002879	0.000167245	Dmtn/Megf9/P4hb/Lamc3/Meltf/Myoc/Fn1/Calr/Actn4/Carmil1/Enpp2/Itgb3/Ntn4/Prex1/Fndc3b/Lims1/Ilk/Kank1/Ntng2/Fermt2/Micall2/Lims2/Rhoa	23
GO:0031056	regulation of histone modification	35/2431	202/28943	3.17492e-05	0.000292867	0.00017013	Tada3/Kdm4a/Nfya/Rnf40/Otub1/BC004004/Zmpste24/Atg5/Ruvbl2/Setd7/Rps6ka4/Wbp2/Myo1c/Nelfe/Smarcb1/Phf1/Sdr16c5/Bcl6/Nos1/Srebf1/Pwwp2b/Lpin1/Zfp110/Brca1/Kmt2e/Park7/Mapk3/Tgfb1/Xbp1/Ctnnb1/Pink1/Mllt6/Zbtb7b/App/Atg7	35
GO:0022898	regulation of transmembrane transporter activity	47/2431	303/28943	3.18097e-05	0.000292883	0.00017014	Actb/S100a1/Prkca/Atp1a2/Cnksr3/Chp1/Ubqln1/Fxyd6/Ehd3/Ppif/Sri/Atp1b3/Stk39/Ahnak/Tcaf2/Mmp9/Fxyd2/Wwp2/Fxyd3/Fxyd1/Hspa2/Wnk4/Rasgrf2/Cox17/Homer1/Atpsckmt/Gper1/Plcb1/Slc25a4/Stoml1/Park7/Prnp/Ppp3ca/Myo5a/Fkbp1a/Scn1b/Akap7/Mef2c/Ptpn3/Wnk1/Pim1/Rangrf/Fxyd5/Pde4b/Abcb1b/Bcl2/App	47
GO:0060394	negative regulation of pathway-restricted SMAD protein phosphorylation	7/2431	13/28943	3.18454e-05	0.000292883	0.00017014	Emilin1/Lrp1/Ldlrad4/Dkk1/Grem1/Xbp1/Nog	7
GO:0007163	establishment or maintenance of cell polarity	39/2431	235/28943	3.19165e-05	0.000293103	0.000170268	Cdk5rap2/Gsn/Kif26b/Actb/Wdr1/Dctn1/Bccip/Numa1/Gbf1/Myo9b/Pak1/Amotl2/Prkcz/Map2/Bcas3/Arpc5/Cyth1/Myh9/Pdzd11/Golph3/Dst/Rab11fip2/Spint2/Lims1/Ctnna1/Ilk/Llgl2/Kank1/Clasp2/Msn/Ttc8/Stk11/Frmd4b/Dock8/Rhod/Lin7c/Plekhg3/Hsp90aa1/Rhoa	39
GO:0043433	negative regulation of DNA-binding transcription factor activity	31/2431	170/28943	3.20298e-05	0.000293276	0.000170368	Sfrp5/Id1/Anxa4/Chp1/Pycard/Pura/Trim37/Sri/Foxa2/Rpl11/Otulin/Wwp2/Traf3/Ctnnbip1/Pthlh/Nupr1/Irak2/Rwdd3/Mturn/Cyld/Prnp/Dap/Cd200/Esr1/Cdk5rap3/Ptch1/Pim1/Spop/Wfs1/Ptgis/Tcf7l2	31
GO:0071248	cellular response to metal ion	31/2431	170/28943	3.20298e-05	0.000293276	0.000170368	Gsn/Slc41a1/Dmtn/Slc25a24/Slc13a5/Syt12/Ppif/Fn1/Foxa2/Stk39/Mmp9/Prkaa2/Iqgap1/Hfe/Smpd3/Syt8/Nfe2l1/Mt3/Mapk3/Clic4/Prnp/Lgmn/Smpd1/Mylk/Gpld1/Cpne8/Mef2c/Wnk1/Trf/Bmp6/Slc1a1	31
GO:0009408	response to heat	22/2431	102/28943	3.21986e-05	0.000293954	0.000170762	Clpb/Xylt1/Hsbp1/Eif2b5/Myof/Polr2d/Asic3/Trpv4/Tpr/Bag3/Nos1/Trpv2/Trpa1/Psip1/Pdcl3/Hikeshi/Dnaja4/St8sia1/Hsp90aa1/Pde4b/Htra2/Pdcd6	22
GO:0060395	SMAD protein signal transduction	22/2431	102/28943	3.21986e-05	0.000293954	0.000170762	Atoh8/Bmpr1a/Slc33a1/Gdf10/Jade2/Lrp1/Tob1/Smad9/Veph1/Ucma/Jak2/Hipk2/Bmp3/Cilp/Nceh1/Bmp8a/Stoml1/Tgfb1/Hexa/Trf/Wwtr1/Bmp6	22
GO:1905954	positive regulation of lipid localization	25/2431	124/28943	3.25293e-05	0.000296537	0.000172263	Apoe/Srebf2/Scp2/Pla2g4a/Lrp1/Tnfsf11/Mfn2/Nr1h3/Cyp2j5/P2rx7/Lipg/Nucb2/Ecrg4/Abca8b/Anxa2/Triap1/Acsl5/Acsl1/Cidea/Ldlrap1/Ptch1/Scarb1/Bmp6/Spp1/Tmem30a	25
GO:0006140	regulation of nucleotide metabolic process	21/2431	95/28943	3.27802e-05	0.000298386	0.000173337	Myc/Pdk4/Fis1/Prkaa2/Bcl2l1/Prkn/Zbtb7a/P2rx7/Pid1/Nos1/Me1/Prxl2c/Atpsckmt/Nupr1/Zbtb20/Tspo/Nos2/Hif1a/Prkag2/Lacc1/App	21
GO:0015711	organic anion transport	53/2431	356/28943	3.29168e-05	0.000299191	0.000173805	Pla2g2c/Slc25a1/Slc25a11/Agt/Slc5a6/Pla2g4a/Slc10a3/Myc/Slc25a24/Myo6/Tnfsf11/Pak1/Epm2a/Slc13a5/Slc7a1/Slc38a3/Slc6a1/Casr/Slc25a38/Slco2b1/Slc19a1/Slc17a9/Nr3c1/Ptgs2/Slc38a2/P2rx7/Slc1a5/Slc25a13/Lrrc8a/Slc43a2/Slc35b2/Abat/Slc23a2/Slc25a4/Nfe2l1/Slc25a5/Nos2/Slc3a2/Adora1/Slc39a8/Slc35a3/Avpr1a/Stard10/Per2/Slc7a5/Pnpla8/Slc6a6/Folr2/Arl6ip5/Slc1a1/Pla2g5/Emb/Abcc4	53
GO:1990748	cellular detoxification	13/2431	43/28943	3.3114e-05	0.000300543	0.00017459	Aldh1a1/Prdx6/Rdh12/Sesn1/Sod2/Ccs/Park7/Mt3/Nqo1/Prdx1/Pim1/Prdx6b/Sod3	13
GO:0046488	phosphatidylinositol metabolic process	28/2431	147/28943	3.36818e-05	0.00030525	0.000177324	Itpkc/Plcd1/Pigs/Mtmr10/Impa2/Mtmr3/Mppe1/Socs2/Ttc7/Pdgfa/Mtmr12/Plcb1/Pgap4/Inpp1/Becn1/Pip5k1c/Ip6k3/Pigg/Gpld1/Pitpnc1/Bpnt2/Lclat1/Pi4k2a/Uvrag/Pik3ca/Inpp5k/Cds1/Pigk	28
GO:0032233	positive regulation of actin filament bundle assembly	17/2431	68/28943	3.44413e-05	0.000310773	0.000180532	Arhgef10l/Id1/Pak1/Myoc/Carmil1/Sdc4/Ccn2/Wnt4/Synpo/Arhgef5/Tpm1/Fermt2/Swap70/Cx3cl1/Rhoa/Synpo2/Rgcc	17
GO:0046496	nicotinamide nucleotide metabolic process	17/2431	68/28943	3.44413e-05	0.000310773	0.000180532	Fdxr/Tkt/Dcxr/Nudt13/Fmo5/Me1/Taldo1/Nudt17/Aldh1l1/Noct/Nqo1/Ldha/Mdh1/Prdx5/Nadk/Ncf1/Pgd	17
GO:0060389	pathway-restricted SMAD protein phosphorylation	17/2431	68/28943	3.44413e-05	0.000310773	0.000180532	Emilin1/Tgfbr2/Bmpr1a/Pin1/Gdf10/Lrp1/Ldlrad4/Hfe/Bmp3/Dkk1/Grem1/Bmp8a/Tgfb1/Xbp1/Nog/Bmp6/Twsg1	17
GO:0048284	organelle fusion	29/2431	155/28943	3.47892e-05	0.000313456	0.000182091	Chmp1a/Vps41/Pla2g4a/Chmp2a/Chp1/Uso1/Mfn2/Huwe1/Snap47/Chmp4b/Stx12/Fis1/Oma1/Vav3/Prkn/Rab7/Chmp3/Bax/Vamp1/Vps39/Vps8/Snph/Tbc1d4/Yipf4/Vamp8/Sec22b/Uvrag/Stxbp6/Pla2g5	29
GO:0003416	endochondral bone growth	11/2431	32/28943	3.50952e-05	0.000314842	0.000182896	Tgfbr2/Sox9/Comp/Zmpste24/Col27a1/Thbs3/Thbs1/Col9a1/Mmp13/Ecm1/Matn1	11
GO:0045742	positive regulation of epidermal growth factor receptor signaling pathway	11/2431	32/28943	3.50952e-05	0.000314842	0.000182896	Agt/Hip1/Mmp9/Fbxw7/Bcar3/Hip1r/Gper1/Adora1/Esr1/Tgfa/Adra2a	11
GO:0048641	regulation of skeletal muscle tissue development	11/2431	32/28943	3.50952e-05	0.000314842	0.000182896	Usp19/Flot1/Usp2/Wnt10b/Tgfb1/Hmgcr/Ctnnb1/Mef2c/Shox2/Bcl2/Tcf7l2	11
GO:0030324	lung development	39/2431	236/28943	3.51845e-05	0.000315188	0.000183097	Mmp12/Sp1/Sparc/Pkdcc/Tgfbr2/Rcn3/Bmpr1a/Sox9/Numa1/Hps1/Id1/Errfi1/Stk40/Rpl13a/Foxa2/Fgfr3/Fbxw7/Adamtsl2/Ctsh/Pthlh/Epas1/Pdgfa/Smpd3/Fndc3b/Ccn2/Chil1/Thrb/Hikeshi/Mapk3/Fgfr1/Rbp4/Tgfb1/Ctnnb1/Loxl3/Tnc/Nog/Sim2/Tns3/Mgp	39
GO:0043271	negative regulation of ion transport	33/2431	187/28943	3.61125e-05	0.000323035	0.000187656	Prkca/Atp1a2/Ubqln1/Prkg2/Ppif/Usp2/Sri/Iscu/Stk39/Tcaf2/Mmp9/Fxyd2/Tmbim6/Ptgs2/Nos1/Wnk4/Serpine2/Slc43a2/Ptgs1/Abat/Stoml1/Park7/Adora1/Ppp3ca/Myo5a/Tgfb1/Maob/Wnk1/Atf4/Kcnh2/Bcl2/Arl6ip5/Inpp5k	33
GO:0010595	positive regulation of endothelial cell migration	23/2431	110/28943	3.63058e-05	0.000324297	0.000188389	Sp1/Sparc/Atoh8/Agt/Prkca/Thbs1/Bcas3/Calr/Sema5a/Ptgs2/Itgb3/Srpx2/Hdac9/Sash1/Hif1a/Lgmn/Fgfr1/Tgfb1/Plk2/Gpld1/Smoc2/Angpt4/Pdcd6	23
GO:0070304	positive regulation of stress-activated protein kinase signaling cascade	27/2431	140/28943	3.67623e-05	0.000327902	0.000190483	Dusp22/Tnfsf11/Pycard/Stk39/Taok3/Nod1/Trpv4/Traf3/Gadd45a/Fcgr2b/Hipk2/Tpd52l1/Sash1/Ccn2/Map3k1/Gadd45g/Plcb1/Map3k5/Mturn/Igfbp6/Tnfrsf19/Hmgcr/Rnf13/Traf2/App/Arl6ip5/Gadd45b	27
GO:1901184	regulation of ERBB signaling pathway	18/2431	75/28943	3.7009e-05	0.000329157	0.000191212	Agt/Errfi1/Hip1/Sh3tc2/Mmp9/Fbxw7/Bcar3/Hip1r/Ptprf/Rab7/Gper1/Mvp/Adora1/Lgmn/Itga1/Esr1/Tgfa/Adra2a	18
GO:1901292	nucleoside phosphate catabolic process	18/2431	75/28943	3.7009e-05	0.000329157	0.000191212	Cant1/Cnp/Smpdl3a/Nt5e/Nudt5/Nudt13/Acot7/Nudt17/Dctpp1/Hint1/Pde4a/Ampd3/Nudt9/Ncf1/Nudt7/Nudt18/Dera/Enpp1	18
GO:0006684	sphingomyelin metabolic process	9/2431	22/28943	3.70742e-05	0.000329266	0.000191275	Abca2/Osbp/Smpdl3a/Smpd3/Abca8b/Ormdl3/Samd8/Smpd1/Sgms2	9
GO:1902105	regulation of leukocyte differentiation	52/2431	349/28943	3.80096e-05	0.000336558	0.000195511	Tgfbr2/Actb/Sart1/Prkca/Hax1/Myc/Rorc/Tnfsf11/Nme1/Stat5b/Prkcz/Slc9b2/Tnfrsf11b/Tmem176a/Smarcb1/Fgfr3/Fbxw7/Zbtb16/Zbtb46/Bcl6/Jak3/Gpr68/Zbtb7a/Tcta/Ihh/Ctnnbip1/Itgb3/Wnt10b/Nkap/Il15ra/Vnn1/Fbxo7/Cd44/Cd28/Mitf/Cyld/Ppp3ca/Tgfb1/Xbp1/Clptm1/Vsir/Runx3/Ctnnb1/Loxl3/Gpr137/Zbtb7b/Il2rg/Hsp90aa1/Ndfip1/Lef1/Rhoa/Cd24a	52
GO:0006862	nucleotide transport	10/2431	27/28943	3.80579e-05	0.000336558	0.000195511	Slc25a24/Slc17a9/P2rx7/Lrrc8a/Slc35b2/Slc25a4/Slc25a5/Slc25a36/Slc25a33/Abcc4	10
GO:0070168	negative regulation of biomineral tissue development	10/2431	27/28943	3.80579e-05	0.000336558	0.000195511	Sox9/Rflna/Grem1/Ecm1/Srgn/Hif1a/Mepe/Tgfb1/Rflnb/Enpp1	10
GO:0030858	positive regulation of epithelial cell differentiation	16/2431	62/28943	3.81731e-05	0.000337096	0.000195824	Atoh8/Sox9/Numa1/Ncoa3/Serpine1/Foxc1/Vdr/Wnt10b/Commd5/Tmem100/Ahi1/Ctnnb1/Ptch1/Bmp6/Cd24a/Foxa3	16
GO:0010717	regulation of epithelial to mesenchymal transition	21/2431	96/28943	3.86717e-05	0.000341014	0.0001981	Pofut2/Tgfbr2/Foxc1/Bambi/Mcrip1/Foxa2/Gcnt2/Ldlrad4/Phldb1/Grem1/Tgfb1/Clasp2/Ctnnb1/Fermt2/Nog/Wwtr1/Lef1/Adipor1/Loxl2/Rgcc/Tcf7l2	21
GO:0043010	camera-type eye development	55/2431	376/28943	3.88591e-05	0.00034218	0.000198777	Sp1/Pfdn5/Tgfbr2/Sox9/Fkbp8/Hps1/Sox8/Mab21l2/Cc2d2a/Gnb1/Aldh1a1/Lamc3/Mfn2/Foxc1/Shroom2/Cfh/Sdk2/Fgfr3/Nphp1/Zfp513/Bfsp1/Pcnt/Ift122/Meis1/Bcar3/Ihh/Hipk2/Celf4/Hipk1/Cited2/Rom1/Zhx2/Tulp3/Irx5/Map3k1/Ahi1/Thrb/Bax/B9d1/Mitf/Clic4/Hif1a/Skil/Rbp4/Tgfb1/Hsf4/Ttc8/Ctnnb1/Fzd5/Naglu/Chd7/Crybg3/Atf4/Twsg1/Slc1a1	55
GO:1900542	regulation of purine nucleotide metabolic process	20/2431	89/28943	3.89748e-05	0.000342713	0.000199087	Myc/Pdk4/Fis1/Prkaa2/Bcl2l1/Prkn/Zbtb7a/P2rx7/Pid1/Nos1/Prxl2c/Atpsckmt/Nupr1/Zbtb20/Tspo/Nos2/Hif1a/Prkag2/Lacc1/App	20
GO:0018394	peptidyl-lysine acetylation	35/2431	204/28943	3.92313e-05	0.000344481	0.000200114	Tada3/Nfya/Actb/Morf4l2/Zmpste24/Jade2/Pbxip1/Atg5/Ruvbl2/Jade1/Pole3/Rps6ka4/Wbp2/Sf3b5/Myo1c/Supt3/Smarcb1/Hint2/Taf10/Prkaa2/Sdr16c5/Taf6/Nos1/Pwwp2b/Klf15/Apbb1/Brca1/Kmt2e/Park7/Mapk3/Tgfb1/Lef1/Msl3l2/App/Atg7	35
GO:0038061	NIK/NF-kappaB signaling	24/2431	118/28943	3.99382e-05	0.000350192	0.000203432	Trim44/Agt/C1qtnf3/Nol3/Calr/Nod1/Ikbkg/Actn4/Smpd3/Sash1/Grem1/Chil1/Lims1/Cyld/Ilk/Zfp91/Traf2/Prdx1/Ptp4a3/Adipor1/App/Rhoa/Laptm5/Uaca	24
GO:0001953	negative regulation of cell-matrix adhesion	12/2431	38/28943	4.08972e-05	0.000358096	0.000208023	Mmp12/Dmtn/Dusp22/Lrp1/Thbs1/Serpine1/Myoc/Bcas3/Adam15/Enpp2/Bcl6/Clasp2	12
GO:0048469	cell maturation	37/2431	221/28943	4.139e-05	0.0003619	0.000210233	Gba/Fam20c/Nfasc/Sox8/Pth1r/Cspg4/Maea/Grip2/Ppp2r1a/Ercc2/Pde3a/Akr1b3/Myoc/Npr2/Bfsp1/Farp2/Zbtb7a/Ihh/Kcnma1/Epas1/Ntn4/Ret/Abhd2/Irx5/Plcb1/Hif1a/Fgfr1/Tgfb1/Xbp1/Grb14/Runx2/Pebp1/Runx3/Ctnnb1/Fzd5/Bcl2/App	37
GO:1904375	regulation of protein localization to cell periphery	27/2431	141/28943	4.18766e-05	0.00036564	0.000212406	Ppfia1/Pkdcc/Actb/Sqstm1/Lgals3/Numa1/Abca2/Gpc6/Lrp1/Cnpy4/Epm2a/Prkcz/Arhgap44/Bcl2l1/Pid1/Camk2b/Rab11fip2/Tmem59/Gper1/Prnp/Myo5a/Ar/Tgfb1/Ldlrap1/Vamp8/Rangrf/Rapgef4	27
GO:0030518	intracellular steroid hormone receptor signaling pathway	23/2431	111/28943	4.21958e-05	0.000367394	0.000213424	Ddx5/Ncoa3/Pak1/Ufsp2/Wbp2/Calr/Trim68/Nr3c1/Jak2/Zbtb7a/Padi2/Cry2/Lbh/Gper1/Brca1/Park7/Kdm5d/Ar/Klf9/Esr1/Arntl/Peg13/Rhoa	23
GO:0110020	regulation of actomyosin structure organization	23/2431	111/28943	4.21958e-05	0.000367394	0.000213424	Ppfia1/Arhgef10l/Actg1/Pak1/Mfn2/Myoc/Pak2/Carmil1/Sdc4/Ccn2/Wnt4/Synpo/Arhgef5/Frmd7/Clasp2/Akap13/Ttc8/Tpm1/Fermt2/Mef2c/Rhoa/Inpp5k/Rgcc	23
GO:1902930	regulation of alcohol biosynthetic process	14/2431	50/28943	4.32778e-05	0.000376287	0.00021859	Apoe/Plcd1/Srebf2/Scp2/Pth1r/Nfkb1/Srebf1/Sec14l2/Wnt4/Erlin2/Gper1/Fdps/Cd244a/Bmp6	14
GO:0085029	extracellular matrix assembly	13/2431	44/28943	4.3404e-05	0.000376856	0.000218921	Fkbp10/Emilin1/Sox9/Agt/Phldb1/Efemp2/Ihh/Ntn4/Smpd3/Tgfb1/Clasp2/Ntng2/Rgcc	13
GO:0009314	response to radiation	61/2431	432/28943	4.40662e-05	0.000382071	0.00022195	Casp9/Cds2/Ric8a/Sdf4/Tmem161a/Meis2/Ccnd2/Zmpste24/Gnb1/Atp1a2/Myc/Ube4b/Nabp2/Ercc2/Ddb1/Ruvbl2/Usp2/Eef1d/Rhbdd1/Tanc1/Sema5a/Ei24/Mmp9/Nhej1/Ccnd1/Sgk1/Fbxw7/Bcl2l1/Ppp1r1b/Sod2/Gadd45a/Dclre1c/Per3/Cry2/Msh2/Fech/Timp1/Rom1/Triap1/Fbxl8/Synpo/Brca1/Poli/Bax/Hif1a/Smpd1/Rbp4/Fbxo4/Tgfb1/Hmgcr/Mmp3/Mdm2/Per2/Stk11/Swi5/Nog/Babam2/Bcl2/App/Uaca/Slc24a2	61
GO:1904062	regulation of cation transmembrane transport	59/2431	414/28943	4.46902e-05	0.000386667	0.000224621	Agt/S100a1/Atp1a2/Cnksr3/Chp1/Atg5/Ubqln1/Fxyd6/Ehd3/Ppif/Cemip/Sri/Nol3/Iscu/Atp1b3/Stk39/Ahnak/Mmp9/Fxyd2/Tmbim6/Wwp2/Fxyd3/Fxyd1/P2rx7/Itgb3/Nos1/Hspa2/Wnk4/Rasgrf2/Slc43a2/Cox17/Homer1/Atpsckmt/Gper1/Plcb1/Slc25a4/Plp1/Bax/Stoml1/Park7/Prnp/Ppp3ca/Myo5a/Fkbp1a/Tgfb1/Snta1/Scn1b/Akap7/Chd7/Cx3cl1/Mef2c/Ptpn3/Wnk1/Rangrf/Kcnh2/Fxyd5/Pde4b/Bcl2/App	59
GO:0006900	vesicle budding from membrane	18/2431	76/28943	4.47209e-05	0.000386667	0.000224621	Sar1a/Sec16a/Trappc6a/Gbf1/Trappc9/Sec16b/Trappc2l/Chmp4b/Prkn/P2rx7/Golph3/Sec23b/Insig1/Mia3/Tmed9/Trappc4/Tmed10/Pdcd6	18
GO:0042391	regulation of membrane potential	65/2431	469/28943	4.4979e-05	0.000388359	0.000225603	Gba/Scn8a/Wdr1/Agt/Zmpste24/Grid2/Grip2/Myc/Cnga1/Pycr1/Ehd3/Mfn2/Piezo1/Prkcz/Myoc/Atp5g1/Atp1b3/Ccn6/Dvl1/Bcl2l1/Wwp2/Fxyd1/Sod2/Prkn/Prkar1b/Myh14/P2rx7/Kcnma1/Pid1/Atp1a1/Celf4/Usp53/Slc8b1/Chchd10/Kcnk2/Abat/Dcn/Slc29a1/Trpa1/Bax/Tspo/Gclm/Park7/Adora1/Slc25a36/Slc39a8/Ppp3ca/Got1/Snta1/Scn1b/Slc8a3/Hebp2/Akap7/Pink1/Slc25a33/Cx3cl1/Mef2c/Ptpn3/Rangrf/Kcnh2/Kcnk5/Bcl2/App/Arl6ip5/Rapgef4	65
GO:0016573	histone acetylation	32/2431	181/28943	4.53182e-05	0.000390744	0.000226989	Tada3/Nfya/Actb/Morf4l2/Zmpste24/Jade2/Pbxip1/Atg5/Ruvbl2/Jade1/Pole3/Rps6ka4/Wbp2/Sf3b5/Myo1c/Supt3/Smarcb1/Taf10/Sdr16c5/Taf6/Nos1/Pwwp2b/Apbb1/Brca1/Kmt2e/Park7/Mapk3/Tgfb1/Lef1/Msl3l2/App/Atg7	32
GO:1901888	regulation of cell junction assembly	37/2431	222/28943	4.57112e-05	0.000393585	0.000228639	Agt/Dmtn/Clstn1/Dusp22/Prkca/Actg1/Gpc6/Grid2/Flot1/Lrp1/Tpbg/Myoc/Bcas3/Myo1c/Nphp1/Enpp2/Iqgap1/Srpx2/Sdc4/Dapk3/Dkk1/Rab17/Sipa1l1/Grem1/Wnt4/Lims1/Lrtm2/Clasp2/Fzd5/Fmn1/Rhod/Ntng2/Fermt2/Mef2c/Irx3/App/Rapgef2	37
GO:0046634	regulation of alpha-beta T cell activation	24/2431	119/28943	4.60909e-05	0.000396305	0.000230219	Tgfbr2/Prkcz/Zbtb16/Bcl6/Jak3/Jak2/Ihh/Tyk2/Nkap/Hfe/Cd44/Cd28/Tgfb1/Vsir/Runx3/Loxl3/Cd244a/Zbtb7b/Il2rg/Ndfip1/H2-Ab1/Rhoa/Cd24a/Twsg1	24
GO:0006112	energy reserve metabolic process	20/2431	90/28943	4.61938e-05	0.00039664	0.000230414	Pygb/Pfkm/Irs1/S100b/Gaa/Epm2a/Irs2/Stk40/Khk/Gfpt1/Gabarapl1/Pygl/Mt3/Ppp1r3c/Prkag2/Per2/Inpp5k/Nr1d1/Enpp1/Tcf7l2	20
GO:0001654	eye development	60/2431	424/28943	4.75745e-05	0.000407931	0.000236973	Sp1/Pfdn5/Tgfbr2/Sox9/Fkbp8/Hps1/Sox8/Mab21l2/Cc2d2a/Meis2/Gnb1/Aldh1a1/Lamc3/Mfn2/Smoc1/Foxc1/Shroom2/Cfh/Sdk2/Fgfr3/Nphp1/Zfp513/Bfsp1/Pcnt/Ift122/Meis1/Bcar3/Ihh/Hipk2/Celf4/Hipk1/Cited2/Rom1/Zhx2/Tulp3/Irx5/Map3k1/Ahi1/Thrb/Bax/B9d1/Mitf/Clic4/Chrdl1/Hif1a/Skil/Rbp4/Tgfb1/Hsf4/Ttc8/Ctnnb1/Fzd5/Naglu/Chd7/Crybg3/Atf4/Bmp6/Bcl2/Twsg1/Slc1a1	60
GO:0050920	regulation of chemotaxis	38/2431	231/28943	4.87167e-05	0.000417149	0.000242328	Megf8/Prkca/Thbs1/Mcu/Serpine1/Tpbg/Fn1/Casr/Calr/Tubb2b/Stk39/Sema5a/Trpv4/Coro1b/Pdgfd/Stap1/Padi2/Sema3d/Thbs4/Slc8b1/Pla2g7/Grem1/Mmp28/Mapk3/Lgmn/Fgfr1/Tgfb1/Dusp1/Sema7a/Dapk2/Mtus1/Ocm/Swap70/Cx3cl1/Wnk1/Smoc2/App/Lbp	38
GO:0006641	triglyceride metabolic process	23/2431	112/28943	4.89283e-05	0.000418384	0.000243045	Apoe/Pck2/Insig2/Nr1h3/Gpat3/Mttp/Ldlr/Scd1/Sorl1/Lpin3/Lipg/Slc22a4/Srebf1/Lpin1/Thrb/Acsl5/Insig1/Acsl1/Esr1/Gpld1/Apobr/Scarb1/Tcf7l2	23
GO:0032409	regulation of transporter activity	48/2431	317/28943	4.92027e-05	0.000420152	0.000244072	Actb/S100a1/Prkca/Atp1a2/Cnksr3/Chp1/Ubqln1/Fxyd6/Ehd3/Ppif/Sri/Atp1b3/Stk39/Ahnak/Tcaf2/Mmp9/Fxyd2/Wwp2/Fxyd3/Fxyd1/Hspa2/Wnk4/Rasgrf2/Cox17/Homer1/Atpsckmt/Gper1/Plcb1/Slc25a4/Stoml1/Park7/Prnp/Ppp3ca/Myo5a/Fkbp1a/Scn1b/Akap7/Mef2c/Ptpn3/Wnk1/Pim1/Rangrf/Fxyd5/Ndfip1/Pde4b/Abcb1b/Bcl2/App	48
GO:0006491	N-glycan processing	8/2431	18/28943	4.96658e-05	0.000422363	0.000245357	Prkcsh/Fut8/Mgat4a/Man1b1/Ganab/Ganc/St8sia1/St8sia6	8
GO:0061430	bone trabecula morphogenesis	8/2431	18/28943	4.96658e-05	0.000422363	0.000245357	Thbs3/Vdr/Fgfr3/Chad/Wnt10b/Grem1/Plxnb1/Enpp1	8
GO:0072077	renal vesicle morphogenesis	8/2431	18/28943	4.96658e-05	0.000422363	0.000245357	Kif26b/Sox9/Sox8/Smo/Grem1/Wnt4/Ctnnb1/Fmn1	8
GO:0044703	multi-organism reproductive process	33/2431	190/28943	5.00981e-05	0.000425457	0.000247154	Maged2/Mmp12/Sp1/Epn1/Pla2g4a/Mirlet7c-1/Mir26a-1/Stat5b/Mirlet7a-2/Calr/Vdr/Mmp9/Syde1/Ptgs2/Itgb3/Csmd1/Cited2/Timp1/Serpine2/Wnt4/Corin/Emp2/Mapk3/Ddo/Ar/Avpr1a/Klf9/Esr1/Hpgd/Tmed2/Arntl/Adra2a/Ptgis	33
GO:0019362	pyridine nucleotide metabolic process	17/2431	70/28943	5.13547e-05	0.000434938	0.000252662	Fdxr/Tkt/Dcxr/Nudt13/Fmo5/Me1/Taldo1/Nudt17/Aldh1l1/Noct/Nqo1/Ldha/Mdh1/Prdx5/Nadk/Ncf1/Pgd	17
GO:0032507	maintenance of protein location in cell	17/2431	70/28943	5.13547e-05	0.000434938	0.000252662	Gsn/Insig2/Sun2/Syne1/Scin/Sorl1/Os9/Chchd10/Golph3/Srgn/Insig1/Tspo/Park7/Mprip/Twf1/Pink1/Kdelr2	17
GO:1901985	positive regulation of protein acetylation	15/2431	57/28943	5.17296e-05	0.000436922	0.000253814	Camk1/Fam161a/Ruvbl2/Rps6ka4/Wbp2/Myo1c/Smarcb1/Prkaa2/Nos1/Brca1/Mapk3/Tgfb1/Xbp1/Arntl/App	15
GO:1903053	regulation of extracellular matrix organization	15/2431	57/28943	5.17296e-05	0.000436922	0.000253814	Emilin1/Sox9/Agt/Chadl/Meltf/Colgalt1/Fap/Sema5a/Phldb1/Efemp2/Itgb3/Ier3ip1/Cyp2j6/Clasp2/Rgcc	15
GO:0007517	muscle organ development	54/2431	371/28943	5.20592e-05	0.000438512	0.000254738	Ddx5/Scn8a/Bmpr1a/Sox8/S100b/Fgfrl1/Usp19/Myc/Flot1/Ube4b/Foxc1/Usp2/Lemd2/Smo/Myl3/Gpc1/Myh14/Efemp2/Wnt10b/Col11a1/Hdac9/Serp1/Adarb1/Cited2/Homer1/Nupr1/Sfmbt1/Myl6/Ppp3ca/Skil/Fkbp1a/Tgfb1/Xbp1/Mbnl1/Hmgcr/Ctnnb1/Mylk/Chd7/Xirp2/Lncpint/Hivep3/Tpm1/Mef2c/Nog/Shox2/Arntl/Lef1/Nr1d2/Bcl2/Rhoa/Kmt5b/Vamp5/Mef2d/Tcf7l2	54
GO:1903037	regulation of leukocyte cell-cell adhesion	54/2431	371/28943	5.20592e-05	0.000438512	0.000254738	Tgfbr2/Actb/Lgals3/Dusp22/Sart1/Tnfsf11/Pycard/Stat5b/Slc7a1/Prkcz/H2-DMb1/Smarcb1/Zbtb16/Bcl6/Jak3/Jak2/Ihh/Tyk2/Wnt10b/Nkap/Hfe/Sdc4/Vnn1/Gcnt1/Cd44/Fgl1/Cd28/Tnfrsf21/Cyld/Prnp/Mia3/Ppp3ca/Tgfb1/Xbp1/Adk/Vsir/Runx3/Dock8/Loxl3/Cd59b/Cd244a/Zbtb7b/Wnk1/Il2rg/Hsp90aa1/Ndfip1/Lef1/H2-Ab1/Hspd1/Fut4/Rhoa/Cd24a/Twsg1/Laptm5	54
GO:0003007	heart morphogenesis	44/2431	283/28943	5.28173e-05	0.000444295	0.000258098	Megf8/Tgfbr2/Bmpr1a/Sox9/Fgfrl1/Zmpste24/Gaa/Ube4b/Thbs1/Col2a1/Foxc1/Lemd2/Adam15/Smo/Dhrs3/Myl3/Rnls/Ift57/Ihh/Col11a1/Dkk1/Cited2/Tmem100/Ahi1/Cpe/Hif1a/Ilk/Rbp4/Adgrg6/Uty/Fkbp1a/Tgfb1/Mdm2/Ctnnb1/Chd7/Xirp2/Ptch1/Tpm1/Tmed2/Mef2c/Nog/Pim1/Shox2/Ccn1	44
GO:0030705	cytoskeleton-dependent intracellular transport	35/2431	207/28943	5.34864e-05	0.000449315	0.000261013	Dync1h1/Trak2/Kxd1/Sun2/Lamp1/Bbs1/Hsbp1/Myo6/Prkcz/Hspa8/Pura/Map2/Myo1c/Ift22/Actn4/Myrip/Ift122/Kif1b/Ift57/Arl3/Ift43/Dync1i1/Dst/Myo10/Hif1a/Sybu/Klc3/Ccdc88c/Myo5a/Kif13a/Stk11/Rhot2/Myo1e/App/Myo1d	35
GO:0036480	neuron intrinsic apoptotic signaling pathway in response to oxidative stress	6/2431	10/28943	5.44555e-05	0.000456174	0.000264998	Ralbp1/Fbxw7/Prkn/Park7/Hif1a/Pink1	6
GO:1903376	regulation of oxidative stress-induced neuron intrinsic apoptotic signaling pathway	6/2431	10/28943	5.44555e-05	0.000456174	0.000264998	Ralbp1/Fbxw7/Prkn/Park7/Hif1a/Pink1	6
GO:0050654	chondroitin sulfate proteoglycan metabolic process	12/2431	39/28943	5.45781e-05	0.000456174	0.000264998	Chpf2/Xylt1/Chst11/Chpf/Cytl1/Chst12/Dcn/Chst7/Pxylp1/Ugdh/Bpnt2/Csgalnact2	12
GO:0003205	cardiac chamber development	34/2431	199/28943	5.47378e-05	0.000456174	0.000264998	Tgfbr2/Bmpr1a/Zbtb14/Fgfrl1/Zmpste24/Kif7/Lrp1/Ube4b/Snx17/Foxc1/Trip11/Smo/Dhrs3/Myl3/Rnls/Ap2b1/Col11a1/Cited2/Cpe/Hif1a/Adamts6/Rbp4/Adgrg6/Fkbp1a/Tgfb1/Mdm2/Ctnnb1/Chd7/Xirp2/Tpm1/Mef2c/Nog/Shox2/Ccn1	34
GO:0032469	endoplasmic reticulum calcium ion homeostasis	10/2431	28/28943	5.47531e-05	0.000456174	0.000264998	Ccdc47/Tgm2/Tmbim6/Fis1/Itpr1/Herpud1/Bax/Bcl2/App/Wfs1	10
GO:0043931	ossification involved in bone maturation	10/2431	28/28943	5.47531e-05	0.000456174	0.000264998	Xylt1/Thbs3/Zbtb16/Rflna/Grem1/Plxnb1/Phospho1/Rhoa/Rflnb/Enpp1	10
GO:1990542	mitochondrial transmembrane transport	19/2431	84/28943	5.48173e-05	0.000456174	0.000264998	Slc25a1/Slc25a28/Mcu/Slc25a38/Tomm20/Micu1/Slc25a13/Tomm7/Slc8b1/Slc25a4/Slc25a5/Slc25a36/Slc39a8/Slc25a37/Slc8a3/Slc25a33/Grpel1/Hspd1/Smdt1	19
GO:0046631	alpha-beta T cell activation	33/2431	191/28943	5.57516e-05	0.000463328	0.000269154	Tgfbr2/Myc/Rorc/Prkcz/Zbtb16/Bcl6/Jak3/Jak2/Ihh/Tyk2/Nkap/Hfe/Il6ra/Cd44/Tmem98/Cd28/Gadd45g/Satb1/Tgfb1/Pax1/Vsir/Runx3/Loxl3/Cd244a/Zbtb7b/Il2rg/Ndfip1/Lef1/H2-Ab1/Bcl2/Rhoa/Cd24a/Twsg1	33
GO:0006890	retrograde vesicle-mediated transport, Golgi to endoplasmic reticulum	13/2431	45/28943	5.6369e-05	0.000467217	0.000271413	Ergic3/Bet1l/Lman2/Cope/Gbf1/Use1/Copz2/Golph3/Nbas/Arcn1/Sec22b/Uvrag/Kdelr2	13
GO:1900120	regulation of receptor binding	9/2431	23/28943	5.637e-05	0.000467217	0.000271413	Adam15/Mmp9/Hfe/Plcl2/Ptprf/Anxa2/Gper1/Nog/App	9
GO:0005976	polysaccharide metabolic process	23/2431	113/28943	5.66067e-05	0.000468553	0.000272189	Ext2/Pygb/Pfkm/Irs1/Gaa/Epm2a/Irs2/Stk40/Nfkb1/Khk/Gfpt1/Gabarapl1/Smpd3/Pygl/B3gnt2/Ppp1r3c/Tgfb1/Prkag2/Per2/Inpp5k/Nr1d1/Enpp1/Tcf7l2	23
GO:0051896	regulation of protein kinase B signaling	31/2431	175/28943	5.68765e-05	0.000470159	0.000273122	Rcn3/Sfrp5/Hax1/Tnfsf11/Thbs1/Tpbg/C1qtnf3/Myoc/Sesn3/Lemd2/Gcnt2/Sema5a/Mtdh/Sesn1/Ret/Pdgfa/Chil1/Cd28/Gper1/Ilk/Fgfr1/Tgfb1/Mmp3/Stk11/Fermt2/Cx3cl1/Hsp90aa1/Pik3ca/Inpp5k/Pdcd6/Tcf7l2	31
GO:2000112	regulation of cellular macromolecule biosynthetic process	66/2431	482/28943	5.72175e-05	0.000472349	0.000274394	Gba/Cnot8/Ulk1/Itm2c/Abca2/Shmt2/Irs1/Nolc1/Ramp1/Prkca/Fto/Chp1/Larp6/Bzw2/Tob1/Thbs1/Irs2/Eif2b5/Ngrn/Srp9/Rpl13a/Msi1/Dcps/Calr/Gfpt1/Polr2d/Tpr/Otud6b/Mgat4a/Jak3/Rpusd4/Eif5a/Dapk3/Serp1/Fech/Cpeb4/Tmem59/Plcb1/Dnajc1/Ddx6/Mt3/Mapk3/Eif2ak3/Samd4/Dnajc3/Ppp1r3c/Mpv17l2/Sepsecs/Pxylp1/Noct/Upf3b/Slc25a37/Mvk/Per2/Ctnnb1/Pink1/Tmed2/Msi2/Aars/Bcl2/App/Enc1/Larp1b/Inpp5k/Enpp1/Tcf7l2	66
GO:0150063	visual system development	60/2431	427/28943	5.83486e-05	0.000481047	0.000279447	Sp1/Pfdn5/Tgfbr2/Sox9/Fkbp8/Hps1/Sox8/Mab21l2/Cc2d2a/Meis2/Gnb1/Aldh1a1/Lamc3/Mfn2/Smoc1/Foxc1/Shroom2/Cfh/Sdk2/Fgfr3/Nphp1/Zfp513/Bfsp1/Pcnt/Ift122/Meis1/Bcar3/Ihh/Hipk2/Celf4/Hipk1/Cited2/Rom1/Zhx2/Tulp3/Irx5/Map3k1/Ahi1/Thrb/Bax/B9d1/Mitf/Clic4/Chrdl1/Hif1a/Skil/Rbp4/Tgfb1/Hsf4/Ttc8/Ctnnb1/Fzd5/Naglu/Chd7/Crybg3/Atf4/Bmp6/Bcl2/Twsg1/Slc1a1	60
GO:2001241	positive regulation of extrinsic apoptotic signaling pathway in absence of ligand	7/2431	14/28943	5.90577e-05	0.000486247	0.000282468	Ppp2r1a/Jak3/Ret/Dapk3/Ctnna1/Unc5b/Htra2	7
GO:0015931	nucleobase-containing compound transport	34/2431	200/28943	6.0708e-05	0.000499172	0.000289976	Ddx19b/Tgfbr2/Mcm3ap/Sem1/Phax/Cetn2/Rftn2/Flot1/Slc25a24/Xpot/G3bp2/Sidt2/Myo1c/Polr2d/Tomm20/Tpr/Slc17a9/Ran/P2rx7/Eif5a/Lrrc8a/Slc35b2/Slbp/Slc29a1/Slc25a4/Nup210/Slc25a5/Adora1/Slc25a36/Slc35a3/Ahctf1/Slc25a33/Thoc7/Abcc4	34
GO:0046474	glycerophospholipid biosynthetic process	30/2431	168/28943	6.37672e-05	0.000522941	0.000303784	Itpkc/Cds2/Pla2g4a/Pigs/Impa2/Mppe1/Ptdss2/Socs2/Capn2/Ttc7/Bscl2/Pcyt1a/Pdgfa/Abhd4/Pgap4/Inpp1/Becn1/Pip5k1c/Ip6k3/Pigg/Chka/Pisd/Bpnt2/Agpat2/Pi4k2a/Uvrag/Pik3ca/Pla2g5/Cds1/Pigk	30
GO:0048015	phosphatidylinositol-mediated signaling	30/2431	168/28943	6.37672e-05	0.000522941	0.000303784	Gsn/Plcd1/Sox9/Agt/Prr5/Irs1/Slc9a3r2/Hax1/Myoc/Fn1/Ncs1/Pdgfd/Nyap1/Jak2/Pik3ip1/Pdgfa/Car8/Plcl2/Serpine2/Nyap2/Dcn/Cd28/Gper1/Plcb1/Unc5b/Plxnb1/Xbp1/Muc5ac/Fbxl2/Pik3ca	30
GO:0022604	regulation of cell morphogenesis	50/2431	338/28943	6.38698e-05	0.000523092	0.000303872	Sparc/Wdr1/Cdc42ep3/Dmtn/S100b/Zmpste24/P4hb/Meltf/Fbxw8/Mfn2/Bambi/Myoc/Fn1/Calr/Lrp8/Gna12/Actn4/Cdc42se1/Sgk1/Coro1b/Dvl1/Carmil1/Enpp2/Prkn/Myh14/Itgb3/S100a13/Prex1/Dapk3/Myh9/Camk2b/Ptprf/Cd44/Slc23a2/Myo10/Lims1/Ilk/Pak3/Plxnb1/Kank1/Msn/Sh3kbp1/Cdkl5/Rhod/Tpm1/Ntng2/Fermt2/Myl12a/Lims2/Rhoa	50
GO:0032886	regulation of microtubule-based process	42/2431	268/28943	6.41564e-05	0.000524747	0.000304833	Cdk5rap2/Chmp1a/Dync1h1/Dctn1/Bbs2/Numa1/Chmp2a/Lamp1/Bbs1/Pak1/Senp6/Anxa5/Nubp1/Patj/Map2/Pde4dip/Trim37/Chmp4b/Phldb1/Trpv4/Tpr/Sgk1/Prkaa2/Kif9/Map9/Eml2/Clip1/Mapre2/Klhl42/Tacc1/Prune1/Cyld/Cfap20/Clasp2/Plk2/Atf5/Stk11/Efcab1/Rangrf/Tbcd/Cep70/Rhoa	42
GO:0043666	regulation of phosphoprotein phosphatase activity	15/2431	58/28943	6.4397e-05	0.000525331	0.000305172	Ptpa/Cmya5/Mgat5/Ppp6r1/Gna12/Ppp1r1b/Vrk3/Jak2/Cry2/Nuak1/Tiprl/Mprip/Itga1/Gnai2/Hsp90b1	15
GO:0098754	detoxification	15/2431	58/28943	6.4397e-05	0.000525331	0.000305172	Ralbp1/Aldh1a1/Prdx6/Rdh12/Sesn1/Sod2/Ccs/Park7/Mt3/Nqo1/Prdx1/Pim1/Abcb1b/Prdx6b/Sod3	15
GO:0010906	regulation of glucose metabolic process	23/2431	114/28943	6.53451e-05	0.000532365	0.000309258	Irs1/Maea/Zmpste24/Rorc/Ddb1/Pdk4/Irs2/Sirt7/C1qtnf3/Foxa2/Fam3c/Nr3c1/Prkn/Fgl1/Bckdk/Nfe2l1/Hif1a/Cyp2j6/Stk11/Foxo1/Gpld1/Adipor1/Tcf7l2	23
GO:1901186	positive regulation of ERBB signaling pathway	11/2431	34/28943	6.64906e-05	0.000540988	0.000314267	Agt/Hip1/Mmp9/Fbxw7/Bcar3/Hip1r/Gper1/Adora1/Esr1/Tgfa/Adra2a	11
GO:0032006	regulation of TOR signaling	22/2431	107/28943	6.9365e-05	0.000563636	0.000327424	Gba/Rragc/Zmpste24/Deptor/Wdr24/Epm2a/Slc7a1/Gpat3/Sesn3/Gna12/Sesn1/Prkaa2/Tbc1d7/Golph3/Castor2/Hif1a/Lars/Xbp1/Stk11/Gpr137/Arntl/Pdcd6	22
GO:0045773	positive regulation of axon extension	14/2431	52/28943	6.95751e-05	0.000564604	0.000327987	Megf8/Apoe/Lrp1/Pak1/Zfyve27/Rpl4/Fn1/Atp5g1/Sema5a/Trpv2/Ilk/Sema7a/Cdkl5/Ocm	14
GO:0043534	blood vessel endothelial cell migration	24/2431	122/28943	6.99739e-05	0.000565622	0.000328578	Sp1/Apoe/Prkca/Thbs1/Fbxw7/Ptgs2/Gadd45a/Srpx2/Hdac9/Myh9/Grem1/Emp2/Hif1a/Mia3/Fgfr1/Tgfb1/Plk2/Gpld1/Mef2c/Angpt4/Stard13/Scarb1/Rhoa/Rgcc	24
GO:0098659	inorganic cation import across plasma membrane	24/2431	122/28943	6.99739e-05	0.000565622	0.000328578	Steap2/Atp1a2/Slc6a1/Iscu/Atp1b3/Slc12a4/Trpv4/Hfe/Atp1a1/Wnk4/Slc12a6/Trpv2/Slc39a14/Slc9a6/Prnp/Slc39a8/Ppp3ca/Slc9a2/Slc9a4/Slc8a3/Wnk1/Kcnh2/Kcnk5/Slc24a2	24
GO:0099587	inorganic ion import across plasma membrane	24/2431	122/28943	6.99739e-05	0.000565622	0.000328578	Steap2/Atp1a2/Slc6a1/Iscu/Atp1b3/Slc12a4/Trpv4/Hfe/Atp1a1/Wnk4/Slc12a6/Trpv2/Slc39a14/Slc9a6/Prnp/Slc39a8/Ppp3ca/Slc9a2/Slc9a4/Slc8a3/Wnk1/Kcnh2/Kcnk5/Slc24a2	24
GO:0007596	blood coagulation	31/2431	177/28943	7.09518e-05	0.000572037	0.000332305	Apoe/Dmtn/Hps1/Comp/Pla2g4a/Prkca/Papss2/Thbs1/Anxa5/Serpine1/Prkg1/Cfh/Fn1/Cd9/Foxa2/Jak2/Itgb3/Pdgfa/Il6ra/Serpine2/Abat/Anxa2/F13a1/F8/Rab27a/F5/Pip5k1c/Anxa8/Cx3cl1/Adra2a/Vkorc1	31
GO:1903531	negative regulation of secretion by cell	31/2431	177/28943	7.09518e-05	0.000572037	0.000332305	Rab11fip3/Apoe/Erp29/Irs1/Anxa5/Rab11fip1/Nr1h3/Sergef/Prkn/Nos1/Cry2/Srebf1/Rabgef1/Ptgs1/Rab7/Nucb2/Ffar4/Sytl4/Abat/Tspo/Adora1/Tbc1d1/Ppp3ca/Myo5a/Hmgcr/Cd200/Gnai2/Abr/Maob/Vamp8/Adra2a	31
GO:0006694	steroid biosynthetic process	30/2431	169/28943	7.13904e-05	0.000574827	0.000333925	Apoe/Srebf2/Scp2/Insig2/Stard4/Dhcr24/Igfbp7/Fdft1/Pmvk/Nfkb1/Hint2/Prkaa2/Nr3c1/Atp1a1/Srebf1/Sec14l2/Wnt4/Erlin2/Cyb5r3/Insig1/Tspo/Fdps/Hmgcs1/Hmgcr/Mvk/Lbr/Sqle/Scarb1/Bmp6/Nr1d1	30
GO:0010664	negative regulation of striated muscle cell apoptotic process	12/2431	40/28943	7.20388e-05	0.000577317	0.000335372	Atg5/Mfn2/Hspa8/Nol3/Jak2/Bag3/Nupr1/Slc25a4/Ilk/Hmgcr/Bcl2/Atg7	12
GO:0019432	triglyceride biosynthetic process	12/2431	40/28943	7.20388e-05	0.000577317	0.000335372	Pck2/Nr1h3/Gpat3/Ldlr/Lpin3/Srebf1/Lpin1/Acsl5/Acsl1/Gpld1/Scarb1/Tcf7l2	12
GO:1903573	negative regulation of response to endoplasmic reticulum stress	12/2431	40/28943	7.20388e-05	0.000577317	0.000335372	Atf6b/Nr1h3/Ikbkg/Tmbim6/Selenos/Bcl2l1/Prkn/Clu/Herpud1/Park7/Xbp1/Wfs1	12
GO:0060560	developmental growth involved in morphogenesis	43/2431	278/28943	7.20717e-05	0.000577317	0.000335372	Megf8/Apoe/Ulk1/Tgfbr2/Kif26b/Sox9/Sfrp5/Nin/Jade2/Lrp1/Pak1/Prkcz/Map2/Zfyve27/Rpl4/Fn1/Atp5g1/Sema5a/Smo/Dvl1/Prkn/Iqgap1/Sema3d/Pthlh/Raph1/Slc23a2/Trpv2/Slc9a6/Mt3/Ilk/Llph/Tgfb1/Clasp2/Sema7a/Esr1/Stk11/Ctnnb1/Cdkl5/Fmn1/Ocm/Tnc/Hsp90aa1/App	43
GO:0045786	negative regulation of cell cycle	55/2431	385/28943	7.4463e-05	0.000595704	0.000346053	Cdk5rap2/Rnf167/Chmp2a/Mir26a-1/Ctdspl/Nabp2/Epm2a/Mfn2/Nubp1/Zwint/Foxc1/Jade1/Trim37/Nudt6/Cdkn2c/Npr2/Taok3/Fgfr3/Ccnd1/Nacc2/Tpr/Pttg1/Ptgs2/Tom1l2/Taf6/Msh2/Aven/Fbxo7/Nupr1/Apbb1/Lats2/Gper1/Brca1/Tiprl/Fbxo4/Tgfb1/Grb14/Dna2/Btg3/Atf5/Esr1/Mdm2/Crlf3/Runx3/Ctnnb1/Anapc15/Cdk5rap3/Ccng1/Hpgd/Ptpn3/Rbl2/Babam2/Bcl2/Cradd/Rgcc	55
GO:0045787	positive regulation of cell cycle	52/2431	358/28943	7.48592e-05	0.000598103	0.000347447	BC004004/Dync1h1/Rrm2b/Numa1/Meis2/Prkca/Ccnd2/Usp19/Myc/Smc4/Stat5b/Usp2/Mepce/Calr/Ccnd1/Tpr/Anapc5/Asns/Rad23a/Ccny/Hspa2/Wnt10b/Ccpg1/Smpd3/Cited2/Camk2b/Ccn2/Chmp3/Nupr1/Wnt4/Cd28/Plcb1/Ncapd2/Brca1/Racgap1/Kmt2e/Fnta/Lgmn/Fgfr1/Becn1/Tgfb1/Pebp1/Mdm2/Tgfa/Pim1/Smoc2/Lef1/App/Larp7/Rhoa/Pggt1b/Rgcc	52
GO:0070613	regulation of protein processing	17/2431	72/28943	7.52148e-05	0.000600172	0.000348648	Gsn/Furin/Thbs1/Meltf/Serpine1/Spon1/Rhbdd1/Nol3/Chac1/Cast/Glg1/Myh9/Serpine2/Tmem98/Tmem59/Mdm2/Ldlrad3	17
GO:2001057	reactive nitrogen species metabolic process	20/2431	93/28943	7.55121e-05	0.00060177	0.000349577	Agt/Thap4/Acp5/Selenos/Sod2/Ptgs2/Clu/Jak2/Nos1/Smpd3/Cyb5r3/Cyb5b/Tspo/Nos2/Spr/Esr1/Prdx5/Hsp90aa1/App/Ptgis	20
GO:0048880	sensory system development	60/2431	431/28943	7.61996e-05	0.000606471	0.000352308	Sp1/Pfdn5/Tgfbr2/Sox9/Fkbp8/Hps1/Sox8/Mab21l2/Cc2d2a/Meis2/Gnb1/Aldh1a1/Lamc3/Mfn2/Smoc1/Foxc1/Shroom2/Cfh/Sdk2/Fgfr3/Nphp1/Zfp513/Bfsp1/Pcnt/Ift122/Meis1/Bcar3/Ihh/Hipk2/Celf4/Hipk1/Cited2/Rom1/Zhx2/Tulp3/Irx5/Map3k1/Ahi1/Thrb/Bax/B9d1/Mitf/Clic4/Chrdl1/Hif1a/Skil/Rbp4/Tgfb1/Hsf4/Ttc8/Ctnnb1/Fzd5/Naglu/Chd7/Crybg3/Atf4/Bmp6/Bcl2/Twsg1/Slc1a1	60
GO:0050905	neuromuscular process	33/2431	194/28943	7.63466e-05	0.000606862	0.000352535	Gba/Synm/Dctn1/Comp/Zmpste24/Grid2/Gaa/Cfh/Ei24/Dvl1/Tnni2/Itpr1/Prkn/Myh14/Csmd1/Kcnma1/Hipk2/Adarb1/Camk2b/Vps35/Homer1/Aplp2/Npas3/Myo5a/Hexa/Slc8a3/Tpp1/Spr/Abr/Aars/Hoxc10/Rcsd1/App	33
GO:0032874	positive regulation of stress-activated MAPK cascade	26/2431	138/28943	7.6459e-05	0.000606979	0.000352603	Dusp22/Tnfsf11/Pycard/Stk39/Taok3/Nod1/Trpv4/Traf3/Gadd45a/Fcgr2b/Hipk2/Tpd52l1/Sash1/Ccn2/Map3k1/Gadd45g/Plcb1/Map3k5/Mturn/Igfbp6/Tnfrsf19/Hmgcr/Traf2/App/Arl6ip5/Gadd45b	26
GO:0050769	positive regulation of neurogenesis	46/2431	305/28943	7.69112e-05	0.000608766	0.000353641	Megf8/Apoe/Sox8/Nin/Jade2/Myc/Lrp1/Tgm2/Pak1/Fbxw8/Mfn2/Zfp365/Zfyve27/Rpl4/Fn1/Atp5g1/Lrp8/Golga2/Sema5a/Smo/Sgk1/Enpp2/Serpine2/Camk2b/Ptprf/Trpv2/Gper1/Id4/Tspo/Hif1a/Ilk/Skil/Pak3/Plxnb1/Tgfb1/Sema7a/Stk11/Ctnnb1/Cdkl5/Bag1/Ocm/Cx3cl1/Nog/Shox2/Trf/Slc7a5	46
GO:1903050	regulation of proteolysis involved in protein catabolic process	36/2431	219/28943	7.70258e-05	0.000608766	0.000353641	Gba/Btrc/Rnf40/Apoe/Ubqln2/Usp19/Ubqln1/Epm2a/Fbxw8/Sumo3/Gna12/Dvl1/Nub1/Fbxw7/Rpl11/Prkn/Clu/Rad23a/Wnt10b/Hipk2/Hfe/Herpud1/Nupr1/Pdcl3/Nfe2l1/Park7/Rnf144b/Zfand2a/Dnajb2/Plk2/Gabarapl2/Mdm2/Trib3/Laptm5/Atg7/Dda1	36
GO:0048041	focal adhesion assembly	19/2431	86/28943	7.7045e-05	0.000608766	0.000353641	Dmtn/Dusp22/Actg1/Lrp1/Myoc/Bcas3/Enpp2/Whamm/Iqgap1/Sdc4/Dapk3/Grem1/Wnt4/Lims1/Clasp2/Fmn1/Rhod/Fermt2/Bcl2	19
GO:0072524	pyridine-containing compound metabolic process	18/2431	79/28943	7.70764e-05	0.000608766	0.000353641	Fdxr/Tkt/Dcxr/Nudt13/Alpl/Fmo5/Me1/Taldo1/Nudt17/Aldh1l1/Noct/Nqo1/Ldha/Mdh1/Prdx5/Nadk/Ncf1/Pgd	18
GO:0048199	vesicle targeting, to, from or within Golgi	10/2431	29/28943	7.72965e-05	0.000608955	0.000353751	Sar1a/Sec16a/Trappc6a/Gbf1/Sec16b/Trappc2l/Tmed9/Trappc4/Tmed10/Pdcd6	10
GO:0051560	mitochondrial calcium ion homeostasis	10/2431	29/28943	7.72965e-05	0.000608955	0.000353751	Tgm2/Mcu/Mfn2/Nol3/Fis1/Micu1/Slc8b1/Immt/Slc8a3/Smdt1	10
GO:0061136	regulation of proteasomal protein catabolic process	32/2431	186/28943	7.79218e-05	0.000613103	0.00035616	Gba/Btrc/Rnf40/Apoe/Ubqln2/Usp19/Ubqln1/Epm2a/Fbxw8/Gna12/Dvl1/Nub1/Fbxw7/Rpl11/Prkn/Clu/Rad23a/Wnt10b/Hfe/Herpud1/Nupr1/Nfe2l1/Park7/Rnf144b/Zfand2a/Dnajb2/Plk2/Gabarapl2/Mdm2/Trib3/Atg7/Dda1	32
GO:0030833	regulation of actin filament polymerization	27/2431	146/28943	7.83969e-05	0.000616061	0.000357878	Gsn/Cdc42ep3/Dmtn/Hax1/Daam2/Scin/Pycard/Myo1c/Arpc5/Carmil1/Ssh3/Sptan1/Vill/Lmod1/Hip1r/Map3k1/Arpc5l/Avil/Pak3/Kank1/Arpc1b/Twf1/Fmn1/Tpm1/Arpc1a/Capg/Rhoa	27
GO:0006903	vesicle targeting	15/2431	59/28943	7.96984e-05	0.000624706	0.000362901	Sar1a/Sec16a/Trappc6a/Gbf1/Chp1/Trappc9/Sec16b/Trappc2l/Trip11/Ahi1/Tmed9/Clasp2/Trappc4/Tmed10/Pdcd6	15
GO:1900024	regulation of substrate adhesion-dependent cell spreading	15/2431	59/28943	7.96984e-05	0.000624706	0.000362901	Dmtn/P4hb/Meltf/Myoc/Calr/Actn4/Carmil1/Enpp2/Itgb3/Prex1/Lims1/Ilk/Kank1/Fermt2/Lims2	15
GO:0010466	negative regulation of peptidase activity	41/2431	262/28943	8.0492e-05	0.000630132	0.000366053	Serpinh1/Serpina1d/Cst3/Serpina1a/Serpinb6a/Agt/Thbs1/Slpi/Cd109/Serpine1/Dhcr24/Pak2/Nol3/Mmp9/Serpina1c/Serpina1b/Ptgs2/Sorl1/Serpinb9/Cast/Timp1/Lxn/Serpine2/Herpud1/Cd44/Ecm1/Triap1/Spint2/Siah2/Park7/Mt3/Serpina1e/Rnf34/Itih2/Pebp1/Mdm2/R3hdml/Anxa8/Tmed10/App/Timp3	41
GO:0009065	glutamine family amino acid catabolic process	9/2431	24/28943	8.34791e-05	0.000649421	0.000377258	Asrgl1/Glud1/Aldh4a1/Nos1/Oat/Nos2/Got1/Fah/Adhfe1	9
GO:0009081	branched-chain amino acid metabolic process	9/2431	24/28943	8.34791e-05	0.000649421	0.000377258	Acad8/Dbt/Mccc2/Acadsb/Bckdk/Aldh6a1/Bcat1/Bckdhb/Sdsl	9
GO:0051481	negative regulation of cytosolic calcium ion concentration	9/2431	24/28943	8.34791e-05	0.000649421	0.000377258	Atp1a2/Lrp1/Nol3/Tmbim6/Nos1/Smpd3/Atp2b1/Got1/Bcl2	9
GO:1903204	negative regulation of oxidative stress-induced neuron death	9/2431	24/28943	8.34791e-05	0.000649421	0.000377258	Prkn/Fbxo7/Park7/Hif1a/Oxr1/Ctnnb1/Pink1/Atf4/Atg7	9
GO:1990000	amyloid fibril formation	9/2431	24/28943	8.34791e-05	0.000649421	0.000377258	Hspg2/Pfdn5/Apoe/Gsn/Pfdn6/Ldlr/Clu/Mdm2/App	9
GO:0009895	negative regulation of catabolic process	48/2431	324/28943	8.52629e-05	0.000662468	0.000384837	Kdm4a/Furin/Pin1/Phax/Usp19/Tob1/Nrbp2/Chmp4b/Ctsa/Rpl11/Bscl2/Zcchc17/Sorl1/Hipk2/Hfe/Timp1/Serpine2/Vps35/Tent5a/Nupr1/Anxa2/Pdcl3/Dhx34/Tspo/Nos2/Park7/Mt3/Adora1/Atraid/Nbas/Becn1/Dap/Noct/Nqo1/Cidea/Hmgcr/Gabarapl2/Traf2/Pink1/Gpld1/Cdk5rap3/Sec22b/Ptpn3/Slc7a5/Fez2/Adra2a/Bcl2/Timp3	48
GO:0006081	cellular aldehyde metabolic process	16/2431	66/28943	8.65801e-05	0.000671022	0.000389807	Tkt/Khk/Sdr16c5/Tkfc/Alpl/Kcnma1/Taldo1/Wnt4/Park7/Tpi1/Rbp4/Aldh3b1/Glo1/Aldh3a1/Bmp6/Hagh	16
GO:0060688	regulation of morphogenesis of a branching structure	16/2431	66/28943	8.65801e-05	0.000671022	0.000389807	Sox9/Agt/Sox8/Smo/Ntn4/Pdgfa/Grem1/Cpe/Hoxb7/Fgfr1/Ar/Tgfb1/Esr1/Ctnnb1/Nog/Shox2	16
GO:0032941	secretion by tissue	14/2431	53/28943	8.72957e-05	0.000674045	0.000391562	Atg5/Mmp13/Nr1h3/Stk39/Celsr2/Kcnma1/Wnk4/Sytl2/Adora1/Ppp3ca/Vamp8/Wnk1/Enpp1/Atg7	14
GO:0046460	neutral lipid biosynthetic process	14/2431	53/28943	8.72957e-05	0.000674045	0.000391562	Pla2g4a/Pck2/Nr1h3/Gpat3/Ldlr/Lpin3/Srebf1/Lpin1/Acsl5/Avil/Acsl1/Gpld1/Scarb1/Tcf7l2	14
GO:0046463	acylglycerol biosynthetic process	14/2431	53/28943	8.72957e-05	0.000674045	0.000391562	Pla2g4a/Pck2/Nr1h3/Gpat3/Ldlr/Lpin3/Srebf1/Lpin1/Acsl5/Avil/Acsl1/Gpld1/Scarb1/Tcf7l2	14
GO:0006639	acylglycerol metabolic process	27/2431	147/28943	8.84578e-05	0.000682169	0.000396282	Apoe/Abhd12/Pla2g4a/Pck2/Insig2/Nr1h3/Gpat3/Mttp/Ldlr/Scd1/Sorl1/Lpin3/Lipg/Slc22a4/Srebf1/Abhd2/Lpin1/Thrb/Acsl5/Insig1/Avil/Acsl1/Esr1/Gpld1/Apobr/Scarb1/Tcf7l2	27
GO:0048017	inositol lipid-mediated signaling	30/2431	171/28943	8.91453e-05	0.000686618	0.000398866	Gsn/Plcd1/Sox9/Agt/Prr5/Irs1/Slc9a3r2/Hax1/Myoc/Fn1/Ncs1/Pdgfd/Nyap1/Jak2/Pik3ip1/Pdgfa/Car8/Plcl2/Serpine2/Nyap2/Dcn/Cd28/Gper1/Plcb1/Unc5b/Plxnb1/Xbp1/Muc5ac/Fbxl2/Pik3ca	30
GO:0014002	astrocyte development	11/2431	35/28943	8.96376e-05	0.000689554	0.000400572	Agt/Lrp1/Lamc3/Eif2b5/Smo/Ldlr/Plp1/Mt3/Tspan2/App/Nr1d1	11
GO:0048662	negative regulation of smooth muscle cell proliferation	17/2431	73/28943	9.04491e-05	0.000694936	0.000403698	Ralbp1/Apoe/Agt/Mfn2/Prkg1/Gna12/Sod2/Efemp2/Ctnnbip1/Tafa5/Gper1/Park7/Ilk/Esr1/Tpm1/Mef2c/Rhoa	17
GO:0043648	dicarboxylic acid metabolic process	19/2431	87/28943	9.08945e-05	0.000697494	0.000405184	Shmt2/Dglucy/Acly/Gpt2/Glud1/Mdh2/Aldh4a1/Me1/Aldh18a1/Oat/Aldh1l1/Gclm/Ddo/Got1/Mdh1/Aldh5a1/Adhfe1/Pcx/Kyat3	19
GO:0006612	protein targeting to membrane	24/2431	124/28943	9.15199e-05	0.000701272	0.000407379	Dmtn/Zdhhc24/Ubl4a/Pak1/Cemip/Srp9/Myo1c/Chmp4b/Tcaf2/Fis1/Zdhhc23/Nacad/Srp19/Rabgef1/Golga7b/Srpr/Prnp/Adora1/Srp14/Glp1r/Get4/Folr2/Inpp5k/Slc1a1	24
GO:0005977	glycogen metabolic process	18/2431	80/28943	9.17256e-05	0.000701272	0.000407379	Pygb/Pfkm/Irs1/Gaa/Epm2a/Irs2/Stk40/Khk/Gfpt1/Gabarapl1/Pygl/Ppp1r3c/Prkag2/Per2/Inpp5k/Nr1d1/Enpp1/Tcf7l2	18
GO:0006073	cellular glucan metabolic process	18/2431	80/28943	9.17256e-05	0.000701272	0.000407379	Pygb/Pfkm/Irs1/Gaa/Epm2a/Irs2/Stk40/Khk/Gfpt1/Gabarapl1/Pygl/Ppp1r3c/Prkag2/Per2/Inpp5k/Nr1d1/Enpp1/Tcf7l2	18
GO:0140694	non-membrane-bounded organelle assembly	54/2431	379/28943	9.23614e-05	0.000705264	0.000409698	Rpsa/Cdk5rap2/Tubgcp2/Chmp1a/Gsn/Dync1h1/Wdr1/Cds2/Bccip/Numa1/Rplp0/Haus7/Actg1/Cetn2/Chmp2a/Cep152/Senp6/Haus8/Mfn2/G3bp2/Ngrn/Poc1b/Trim37/Chmp4b/Golga2/Tpr/Prkaa2/Rpl11/Bscl2/Kif9/Farp2/Map9/Csrp1/Mapre2/Lmod1/Ddx6/Racgap1/Cep63/Myl9/Mpv17l2/Arhgef5/Noct/Clasp2/Plk2/Msn/Akap13/Lsm4/Lcp1/Tpm1/Mef2c/Sbds/Sqle/Rhoa/Cds1	54
GO:0010559	regulation of glycoprotein biosynthetic process	13/2431	47/28943	9.26531e-05	0.000705755	0.000409983	Itm2c/Abca2/Ramp1/Chp1/Mgat4a/Jak3/Tmem59/Plcb1/Mt3/Pxylp1/Ctnnb1/Bcl2/Tcf7l2	13
GO:0120163	negative regulation of cold-induced thermogenesis	13/2431	47/28943	9.26531e-05	0.000705755	0.000409983	Id1/Aldh1a1/Acot11/Nr1h3/Wnt10b/Plcl2/Pctp/Cidea/Stk11/Atf4/Arntl/Hoxc10/Nr1d1	13
GO:0010951	negative regulation of endopeptidase activity	32/2431	188/28943	9.6037e-05	0.000730634	0.000424436	Serpinh1/Serpina1d/Cst3/Serpina1a/Serpinb6a/Agt/Thbs1/Serpine1/Dhcr24/Pak2/Nol3/Mmp9/Serpina1c/Serpina1b/Ptgs2/Sorl1/Serpinb9/Cast/Timp1/Serpine2/Herpud1/Cd44/Triap1/Siah2/Park7/Mt3/Serpina1e/Rnf34/Mdm2/Anxa8/Tmed10/Timp3	32
GO:0007599	hemostasis	31/2431	180/28943	9.79918e-05	0.000743683	0.000432016	Apoe/Dmtn/Hps1/Comp/Pla2g4a/Prkca/Papss2/Thbs1/Anxa5/Serpine1/Prkg1/Cfh/Fn1/Cd9/Foxa2/Jak2/Itgb3/Pdgfa/Il6ra/Serpine2/Abat/Anxa2/F13a1/F8/Rab27a/F5/Pip5k1c/Anxa8/Cx3cl1/Adra2a/Vkorc1	31
GO:0050817	coagulation	31/2431	180/28943	9.79918e-05	0.000743683	0.000432016	Apoe/Dmtn/Hps1/Comp/Pla2g4a/Prkca/Papss2/Thbs1/Anxa5/Serpine1/Prkg1/Cfh/Fn1/Cd9/Foxa2/Jak2/Itgb3/Pdgfa/Il6ra/Serpine2/Abat/Anxa2/F13a1/F8/Rab27a/F5/Pip5k1c/Anxa8/Cx3cl1/Adra2a/Vkorc1	31
GO:0048588	developmental cell growth	42/2431	273/28943	9.82372e-05	0.000744635	0.000432569	Megf8/Apoe/Ulk1/Tgfbr2/Sox9/Agt/Pin1/Nin/Jade2/Lrp1/Pak1/Prkcz/Map2/Zfyve27/Rpl4/Fn1/Atp5g1/Sema5a/Smo/Dvl1/Nr3c1/Prkn/Iqgap1/Sema3d/Raph1/Slc23a2/Trpv2/Slc9a6/Slc25a4/Fdps/Mt3/Ilk/Llph/Clasp2/Akap13/Sema7a/Stk11/Ctnnb1/Cdkl5/Ocm/Hsp90aa1/App	42
GO:0038127	ERBB signaling pathway	23/2431	117/28943	9.92335e-05	0.00075127	0.000436423	Sox9/Agt/Errfi1/Hip1/Myoc/Sh3tc2/Mmp9/Fbxw7/Efemp1/Bcar3/Iqgap1/Hip1r/Ptprf/Rab7/Gper1/Mvp/Adora1/Lgmn/Tgfb1/Itga1/Esr1/Tgfa/Adra2a	23
GO:1905906	regulation of amyloid fibril formation	7/2431	15/28943	0.000102689	0.000776485	0.000451071	Hspg2/Pfdn5/Apoe/Pfdn6/Ldlr/Clu/App	7
GO:0048259	regulation of receptor-mediated endocytosis	24/2431	125/28943	0.000104367	0.00078821	0.000457882	Ankrd13a/Ubqln2/Abca2/Prkca/Flot1/Serpine1/Hip1/Lrpap1/Clu/Itgb3/Hfe/Dkk1/Rabgef1/Hip1r/Grem1/Ahi1/Anxa2/Aak1/Pip5k1c/Ldlrap1/Ppt1/Iqsec1/Trf/App	24
GO:0010658	striated muscle cell apoptotic process	16/2431	67/28943	0.000104956	0.000789781	0.000458795	Agt/Gnb1/Atg5/Mfn2/Hspa8/Capn2/Nol3/Jak2/Bag3/Eif5a/Nupr1/Slc25a4/Ilk/Hmgcr/Bcl2/Atg7	16
GO:0032387	negative regulation of intracellular transport	16/2431	67/28943	0.000104956	0.000789781	0.000458795	Sar1a/Dmtn/Abca2/Ubac2/Chp1/Nol3/Ei24/Tpr/Bag3/Os9/Vps35/Insig1/Park7/Arfip1/Erlec1/Inpp5k	16
GO:1905517	macrophage migration	16/2431	67/28943	0.000104956	0.000789781	0.000458795	Emilin1/Lgals3/Myo9b/Thbs1/Rpl13a/Cd9/Trpv4/Stap1/Mmp28/Mapk3/Mcoln2/Cd200/Abr/Mtus1/Cx3cl1/Enpp1	16
GO:0043244	regulation of protein-containing complex disassembly	25/2431	133/28943	0.00010816	0.000812903	0.000472227	Gba/Gsn/Wdr1/Dmtn/Zmpste24/Atg5/Scin/Map2/Shroom2/Dstn/Sema5a/Trpv4/Carmil1/Sptan1/Eif5a/Vill/Lmod1/Avil/Clasp2/Twf1/Per2/Tpm1/Swap70/Capg/Pik3ca	25
GO:0044042	glucan metabolic process	18/2431	81/28943	0.000108773	0.000816518	0.000474327	Pygb/Pfkm/Irs1/Gaa/Epm2a/Irs2/Stk40/Khk/Gfpt1/Gabarapl1/Pygl/Ppp1r3c/Prkag2/Per2/Inpp5k/Nr1d1/Enpp1/Tcf7l2	18
GO:0051048	negative regulation of secretion	34/2431	206/28943	0.00011066	0.000829681	0.000481974	Rab11fip3/Apoe/Erp29/Irs1/Anxa5/Rab11fip1/Nr1h3/Sergef/Stk39/Prkn/Nos1/Cry2/Wnk4/Srebf1/Rabgef1/Ptgs1/Rab7/Nucb2/Ffar4/Sytl4/Abat/Tspo/Adora1/Tbc1d1/Ppp3ca/Myo5a/Hmgcr/Cd200/Gnai2/Abr/Maob/Vamp8/Wnk1/Adra2a	34
GO:1904383	response to sodium phosphate	6/2431	11/28943	0.000111252	0.000833117	0.00048397	Fgfr3/Alpl/Ank/Fgfr1/Runx2/Enpp1	6
GO:0006638	neutral lipid metabolic process	27/2431	149/28943	0.000112115	0.000838568	0.000487136	Apoe/Abhd12/Pla2g4a/Pck2/Insig2/Nr1h3/Gpat3/Mttp/Ldlr/Scd1/Sorl1/Lpin3/Lipg/Slc22a4/Srebf1/Abhd2/Lpin1/Thrb/Acsl5/Insig1/Avil/Acsl1/Esr1/Gpld1/Apobr/Scarb1/Tcf7l2	27
GO:0046330	positive regulation of JNK cascade	21/2431	103/28943	0.000113941	0.000851195	0.000494471	Dusp22/Tnfsf11/Pycard/Taok3/Nod1/Trpv4/Traf3/Gadd45a/Fcgr2b/Hipk2/Tpd52l1/Ccn2/Map3k1/Gadd45g/Plcb1/Map3k5/Mturn/Tnfrsf19/Traf2/App/Gadd45b	21
GO:0042304	regulation of fatty acid biosynthetic process	13/2431	48/28943	0.000117366	0.000875731	0.000508725	Agt/Pla2g4a/Insig2/Pdk4/Nr1h3/Ptgs2/Srebf1/Erlin2/Brca1/Insig1/Avpr1a/Acadvl/Trib3	13
GO:0050679	positive regulation of epithelial cell proliferation	37/2431	232/28943	0.000117696	0.000877138	0.000509542	Mmp12/Sp1/Hmgb2/Bmpr1a/Sox9/Id1/Prkca/Ccnd2/Myc/Irs2/Nme1/Htra1/Sema5a/Fgfr3/Smo/Ccnd1/Itpr1/Ihh/Itgb3/Thbs4/Ecm1/Pdcl3/Fgfr1/Ar/Tgfb1/Hsf4/Xbp1/Runx2/Esr1/Ctnnb1/Tgfa/St8sia1/Nog/Bmp6/Dlx5/Pdcd6/Tcf7l2	37
GO:1901879	regulation of protein depolymerization	20/2431	96/28943	0.000120274	0.000894434	0.00051959	Gsn/Wdr1/Dmtn/Scin/Map2/Shroom2/Dstn/Sema5a/Trpv4/Carmil1/Sptan1/Vill/Lmod1/Avil/Clasp2/Twf1/Tpm1/Swap70/Capg/Pik3ca	20
GO:0035988	chondrocyte proliferation	9/2431	25/28943	0.000120737	0.000894434	0.00051959	Sox9/Comp/Pbxip1/Scube2/Prkg2/Col9a1/Ihh/Ccn2/Lef1	9
GO:0046628	positive regulation of insulin receptor signaling pathway	9/2431	25/28943	0.000120737	0.000894434	0.00051959	Agt/Irs1/Pak1/Mfn2/Prkcz/Sorl1/Gnai2/Zbtb7b/Adipor1	9
GO:0098869	cellular oxidant detoxification	9/2431	25/28943	0.000120737	0.000894434	0.00051959	Prdx6/Sesn1/Sod2/Ccs/Mt3/Nqo1/Prdx1/Prdx6b/Sod3	9
GO:1902307	positive regulation of sodium ion transmembrane transport	9/2431	25/28943	0.000120737	0.000894434	0.00051959	Cnksr3/Chp1/Atp1b3/Fxyd1/Nos1/Wnk4/Gper1/Plcb1/Wnk1	9
GO:0007519	skeletal muscle tissue development	34/2431	207/28943	0.000121896	0.000901945	0.000523952	Ddx5/Sox8/S100b/Usp19/Myc/Flot1/Usp2/Lemd2/Smo/Gpc1/Myh14/Wnt10b/Hdac9/Cited2/Homer1/Nupr1/Myl6/Ppp3ca/Skil/Tgfb1/Mbnl1/Hmgcr/Ctnnb1/Lncpint/Hivep3/Mef2c/Shox2/Arntl/Nr1d2/Bcl2/Rhoa/Vamp5/Mef2d/Tcf7l2	34
GO:0046777	protein autophosphorylation	38/2431	241/28943	0.000122473	0.000901982	0.000523974	Ulk1/Prkca/Errfi1/Chp1/Pak1/Prkg2/Clk4/Hspa8/Pak2/Stk39/Taok3/Fgfr3/Pdgfd/Stk26/Jak2/Iqgap1/Camk4/Pdgfa/Dapk3/Camk2b/Grem1/Map3k1/Csnk1g2/Ern1/Mvp/Mapk3/Eif2ak3/Aak1/Htatip2/Mark3/Fgfr1/Stk11/Cdkl5/Pink1/Wnk1/Pim1/Grk5/Enpp1	38
GO:0009083	branched-chain amino acid catabolic process	8/2431	20/28943	0.000122699	0.000901982	0.000523974	Acad8/Dbt/Mccc2/Acadsb/Bckdk/Aldh6a1/Bcat1/Bckdhb	8
GO:0048712	negative regulation of astrocyte differentiation	8/2431	20/28943	0.000122699	0.000901982	0.000523974	Kdm4a/Fgfr3/Ldlr/Dab1/Id4/Atf5/Nog/Nr1d1	8
GO:0072087	renal vesicle development	8/2431	20/28943	0.000122699	0.000901982	0.000523974	Kif26b/Sox9/Sox8/Smo/Grem1/Wnt4/Ctnnb1/Fmn1	8
GO:0008344	adult locomotory behavior	22/2431	111/28943	0.000122773	0.000901982	0.000523974	Scn8a/Cnp/Abhd12/Ccnd2/Zmpste24/Atp1a2/Foxa2/Prkn/Kcnma1/Hipk2/Dab1/Sncg/Park7/Oxr1/Hexa/Arcn1/Ppt1/Chd7/App/Htra2/Enpp1/Atg7	22
GO:0099175	regulation of postsynapse organization	22/2431	111/28943	0.000122773	0.000901982	0.000523974	Apoe/Ngef/Grid2/Mfn2/Hspa8/Tanc1/Chmp4b/Arhgap22/Lrp8/Arhgap44/Fcgr2b/Sipa1l1/Camk2b/Ptprf/Vps35/Homer1/Srgn/Prnp/Pak3/Cdkl5/App/Rapgef4	22
GO:0006913	nucleocytoplasmic transport	50/2431	347/28943	0.000124433	0.000912015	0.000529803	Mmp12/Camk1/Ddx5/Ddx19b/Sqstm1/Ranbp3/Agt/Mcm3ap/Sem1/Nolc1/Phax/Xpo4/Chp1/Epm2a/Xpot/Sirt7/Hspa8/Rsrc1/Calr/Polr2d/Ei24/Smo/Tpr/Ltv1/Ptgs2/Ran/Jak2/Txnip/Camk4/Bag3/Cry2/Tmco6/Gper1/Nup210/Brca1/Hikeshi/Park7/Htatip2/Ppp3ca/Tgfb1/Xbp1/Akap13/Ahctf1/Mdm2/Prkag1/Rangrf/Arntl/Thoc7/Uaca/Tcf7l2	50
GO:0051169	nuclear transport	50/2431	347/28943	0.000124433	0.000912015	0.000529803	Mmp12/Camk1/Ddx5/Ddx19b/Sqstm1/Ranbp3/Agt/Mcm3ap/Sem1/Nolc1/Phax/Xpo4/Chp1/Epm2a/Xpot/Sirt7/Hspa8/Rsrc1/Calr/Polr2d/Ei24/Smo/Tpr/Ltv1/Ptgs2/Ran/Jak2/Txnip/Camk4/Bag3/Cry2/Tmco6/Gper1/Nup210/Brca1/Hikeshi/Park7/Htatip2/Ppp3ca/Tgfb1/Xbp1/Akap13/Ahctf1/Mdm2/Prkag1/Rangrf/Arntl/Thoc7/Uaca/Tcf7l2	50
GO:0046328	regulation of JNK cascade	27/2431	150/28943	0.000125944	0.000922002	0.000535604	Sfrp5/Dusp22/Tnfsf11/Pycard/Taok3/Nod1/Cdc42se1/Trpv4/Traf3/Gadd45a/Fcgr2b/Hipk2/Tpd52l1/Ccn2/Zfp110/Map3k1/Gadd45g/Plcb1/Map3k5/Mturn/Cyld/Tnfrsf19/Mdfi/Traf2/App/Gadd45b/Hipk3	27
GO:0006801	superoxide metabolic process	16/2431	68/28943	0.000126653	0.000926105	0.000537988	Agt/Cybb/Acp5/Sod2/Ccs/Nos2/Mt3/Tgfb1/Nqo1/Gnai2/Prdx1/Pon3/Ncf1/App/Slc1a1/Sod3	16
GO:0006906	vesicle fusion	23/2431	119/28943	0.000129761	0.000946597	0.000549892	Chmp1a/Vps41/Pla2g4a/Chmp2a/Chp1/Uso1/Snap47/Chmp4b/Stx12/Vav3/Rab7/Chmp3/Vamp1/Vps39/Vps8/Snph/Tbc1d4/Yipf4/Vamp8/Sec22b/Uvrag/Stxbp6/Pla2g5	23
GO:0048709	oligodendrocyte differentiation	23/2431	119/28943	0.000129761	0.000946597	0.000549892	Sox9/Wdr1/Cnp/Sox8/Abca2/Daam2/Ercc2/Eif2b5/Zfp365/Fgfr3/Enpp2/Clu/Hdac11/Tmem98/Tnfrsf21/Plp1/Id4/Tspan2/Tgfb1/Slc8a3/Ctnnb1/Enpp1/Tcf7l2	23
GO:0070661	leukocyte proliferation	54/2431	384/28943	0.000130316	0.000947609	0.00055048	Gba/Tgfbr2/Lgals3/Myc/Tnfsf11/Irs2/Pycard/Stat5b/Slc7a1/Pura/H2-DMb1/Bcl2l1/Vav3/Bcl6/Jak3/Clu/Jak2/Ihh/Fcgr2b/P2rx7/Tyk2/Sdc4/Plcl2/Grem1/Cd44/Cd320/Wnt4/Cd28/Tnfrsf21/Bax/Mapk3/Prnp/Ppp3ca/Satb1/Fkbp1a/Tgfb1/Adk/Msn/Vsir/Ctnnb1/Dock8/Cd59b/Cd244a/Cx3cl1/Cd151/Mef2c/Zbtb7b/Ndfip1/Lef1/Bcl2/Hspd1/Cd24a/Twsg1/Laptm5	54
GO:0006475	internal protein amino acid acetylation	32/2431	191/28943	0.000130357	0.000947609	0.00055048	Tada3/Nfya/Actb/Morf4l2/Zmpste24/Jade2/Pbxip1/Atg5/Ruvbl2/Jade1/Pole3/Rps6ka4/Wbp2/Sf3b5/Myo1c/Supt3/Smarcb1/Taf10/Sdr16c5/Taf6/Nos1/Pwwp2b/Apbb1/Brca1/Kmt2e/Park7/Mapk3/Tgfb1/Lef1/Msl3l2/App/Atg7	32
GO:0018393	internal peptidyl-lysine acetylation	32/2431	191/28943	0.000130357	0.000947609	0.00055048	Tada3/Nfya/Actb/Morf4l2/Zmpste24/Jade2/Pbxip1/Atg5/Ruvbl2/Jade1/Pole3/Rps6ka4/Wbp2/Sf3b5/Myo1c/Supt3/Smarcb1/Taf10/Sdr16c5/Taf6/Nos1/Pwwp2b/Apbb1/Brca1/Kmt2e/Park7/Mapk3/Tgfb1/Lef1/Msl3l2/App/Atg7	32
GO:0007229	integrin-mediated signaling pathway	21/2431	104/28943	0.000131611	0.000955606	0.000555125	Dmtn/Tln1/Itgb5/Itga10/Fut8/Fn1/Adam15/Vav3/Itgb3/Timp1/Ccn2/Lims1/Ctnna1/Emp2/Ilk/Itga1/Sema7a/Loxl3/Fermt2/Lims2/Rhoa	21
GO:0051962	positive regulation of nervous system development	52/2431	366/28943	0.00013246	0.000960642	0.000558051	Megf8/Apoe/Clstn1/Sox8/Prkca/Nin/Jade2/Grid2/Myc/Lrp1/Tgm2/Pak1/Fbxw8/Mfn2/Tpbg/Zfp365/Zfyve27/Rpl4/Fn1/Atp5g1/Lrp8/Golga2/Sema5a/Smo/Sgk1/Enpp2/Srpx2/Serpine2/Camk2b/Ptprf/Trpv2/Gper1/Id4/Tspo/Hif1a/Ilk/Lrtm2/Skil/Pak3/Plxnb1/Tgfb1/Sema7a/Stk11/Ctnnb1/Cdkl5/Bag1/Ocm/Cx3cl1/Nog/Shox2/Trf/Slc7a5	52
GO:1901342	regulation of vasculature development	46/2431	312/28943	0.000132658	0.000960956	0.000558233	Sp1/Epn1/Sparc/Emilin1/Tgfbr2/Lgals3/Agt/S100a1/Id1/Prkca/Thbs1/Serpine1/Foxc1/Cnmd/Sema5a/Mmp9/Mtdh/Ccn6/Enpp2/Ctsh/Gadd45a/Itgb3/Hipk2/Sash1/Tafa5/Grem1/Ecm1/Wnt4/Dcn/Chil1/Pdcl3/Brca1/Adm2/Emp2/Hif1a/Htatip2/Xbp1/Plk2/Ctnnb1/Smoc2/Angpt4/Stard13/Rgcc/Pdcd6/Ptgis/Cysltr2	46
GO:0045807	positive regulation of endocytosis	24/2431	127/28943	0.000134972	0.000976578	0.000567308	Apoe/Flot1/Lrp1/Serpine1/Hip1/Actn4/Bcl2l1/Stap1/Clu/Ap2b1/Rab31/Hfe/Hip1r/Grem1/Ahi1/Anxa2/Ppp3ca/Smpd1/Ldlrap1/Ppt1/Cd151/Trf/App/Lbp	24
GO:0042157	lipoprotein metabolic process	25/2431	135/28943	0.000138525	0.00100112	0.000581567	Gba/Apoe/Ulk1/Abhd12/Wipi2/Pigs/Zdhhc24/Mppe1/Atg5/Mttp/Nmt1/Ldlr/Notum/Zdhhc23/Itgb3/Lipg/Atg16l2/Ctsd/Golga7b/Pgap4/Ppt1/Pigg/Hhat/Pigk/Atg7	25
GO:0070252	actin-mediated cell contraction	20/2431	97/28943	0.000139698	0.00100843	0.000585809	Gsn/Epdr1/Atp1a2/Myo9b/Sri/Fxyd1/Nos1/Atp1a1/Myl6/Emp2/Adora1/Ccdc88c/Uty/Snta1/Scn1b/Tpm1/Rangrf/Kcnh2/Pde4b/Pik3ca	20
GO:0030326	embryonic limb morphogenesis	26/2431	143/28943	0.000140571	0.00101238	0.000588103	Megf8/Bmpr1a/Chst11/Gna12/Ift122/Zbtb16/Ihh/Dkk1/Grem1/Tulp3/Bax/B9d1/Fgfr1/Runx2/Lrp4/Mbnl1/Ctnnb1/Chd7/Bpnt2/Ptch1/Nog/Shox2/Tmem107/Hoxc10/Lef1/Dlx5	26
GO:0035113	embryonic appendage morphogenesis	26/2431	143/28943	0.000140571	0.00101238	0.000588103	Megf8/Bmpr1a/Chst11/Gna12/Ift122/Zbtb16/Ihh/Dkk1/Grem1/Tulp3/Bax/B9d1/Fgfr1/Runx2/Lrp4/Mbnl1/Ctnnb1/Chd7/Bpnt2/Ptch1/Nog/Shox2/Tmem107/Hoxc10/Lef1/Dlx5	26
GO:0032801	receptor catabolic process	10/2431	31/28943	0.000146452	0.0010535	0.000611995	Apoe/Furin/Abca2/Anxa2/Lgmn/Becn1/Tgfb1/Gprasp1/Uvrag/Laptm5	10
GO:0050810	regulation of steroid biosynthetic process	18/2431	83/28943	0.000151401	0.00108784	0.000631943	Apoe/Srebf2/Scp2/Insig2/Stard4/Igfbp7/Nfkb1/Nr3c1/Atp1a1/Srebf1/Sec14l2/Wnt4/Erlin2/Insig1/Tspo/Fdps/Bmp6/Nr1d1	18
GO:0019217	regulation of fatty acid metabolic process	21/2431	105/28943	0.000151661	0.00108845	0.000632298	Sox9/Agt/Irs1/Pla2g4a/Insig2/Pdk4/Irs2/Nr1h3/Ptgs2/Srebf1/Nucb2/Erlin2/Brca1/Nfe2l1/Acsl5/Insig1/Eif2ak3/Avpr1a/Prkag2/Acadvl/Trib3	21
GO:0050678	regulation of epithelial cell proliferation	60/2431	442/28943	0.000154055	0.00110436	0.000641537	Mmp12/Sp1/Sparc/Atoh8/Hmgb2/Apoe/Bmpr1a/Sox9/Id1/Prkca/Ccnd2/Errfi1/Myc/Thbs1/Irs2/Nme1/Cd109/Mcc/Htra1/Cnmd/Sema5a/Vdr/Fgfr3/Smo/Ccnd1/Ift122/Ift57/Itpr1/Ihh/Itgb3/Thbs4/Wnt10b/Ecm1/Nupr1/Lims1/Pdcl3/Bax/Fgfr1/Ar/Tgfb1/Hsf4/Xbp1/Klf9/Runx2/Esr1/Runx3/Stk11/Ctnnb1/Tgfa/Ptch1/St8sia1/Mef2c/Nog/Lims2/Bmp6/Dlx5/Nr1d1/Rgcc/Pdcd6/Tcf7l2	60
GO:0048639	positive regulation of developmental growth	35/2431	218/28943	0.000155029	0.00110921	0.000644358	Megf8/Apoe/Bmpr1a/Agt/Bbs2/Ppib/Pin1/Ccnd2/Lrp1/Pak1/Stat5b/Serpine1/Zfyve27/Rpl4/Fn1/Atp5g1/Sema5a/Smo/Nr3c1/Prkn/Serp1/Slc23a2/Trpv2/Plcb1/Slc25a4/Fdps/Ilk/Fgfr1/Sema7a/Cdkl5/Chd7/Ocm/Mef2c/Pim1/Bcl2	35
GO:0030856	regulation of epithelial cell differentiation	29/2431	168/28943	0.00015509	0.00110921	0.000644358	Atoh8/Sox9/Numa1/Id1/Ncoa3/Errfi1/Stat5b/Cd109/Serpine1/Foxc1/Vdr/Fgfr3/Smo/Mmp9/Ccnd1/Wnt10b/Commd5/Tmem100/Ahi1/Plcb1/Nfe2l1/Ctnnb1/Ptch1/Sgpp1/Wwtr1/Bmp6/Cd24a/Foxa3/Frzb	29
GO:0046627	negative regulation of insulin receptor signaling pathway	12/2431	43/28943	0.00015605	0.00111352	0.000646857	Irs1/Prkca/Tns2/Prkcz/Ptpre/Pid1/Ptprf/Nucb2/Kank1/Grb14/Inpp5k/Enpp1	12
GO:1900026	positive regulation of substrate adhesion-dependent cell spreading	12/2431	43/28943	0.00015605	0.00111352	0.000646857	Dmtn/P4hb/Myoc/Calr/Carmil1/Enpp2/Itgb3/Prex1/Lims1/Ilk/Fermt2/Lims2	12
GO:0045686	negative regulation of glial cell differentiation	11/2431	37/28943	0.000157002	0.00111902	0.000650057	Kdm4a/Daam2/Fgfr3/Ldlr/Dab1/Tmem98/Id4/Atf5/Ctnnb1/Nog/Nr1d1	11
GO:0002687	positive regulation of leukocyte migration	28/2431	160/28943	0.000157203	0.00111917	0.000650141	Lgals3/Thbs1/Mcu/Pycard/Serpine1/Calr/Stk39/Mmp9/Cd99l2/Trpv4/Pdgfd/Itgb3/Thbs4/Pla2g7/Mapk3/Mia3/Jam2/Lgmn/Tgfb1/Dock8/Dapk2/Swap70/Cx3cl1/Wnk1/App/Fut4/Rhoa/Lbp	28
GO:0031348	negative regulation of defense response	38/2431	244/28943	0.000159057	0.00113107	0.000657056	Mmp12/Apoe/Psma1/Atg5/Nr1h3/C1qtnf3/Htra1/Nfkb1/Acp5/Nt5e/Ldlr/Selenos/Otulin/Tkfc/Nlrx1/Fcgr2b/Serpinb9/Lyar/Rabgef1/Ffar4/Vps35/Cd44/Gper1/Cyld/Adora1/Nploc4/Cd200/Mvk/Psmb4/Abr/Cx3cl1/Ndfip1/Nr1d2/Cd24a/Nr1d1/Pla2g5/Ptgis/Uaca	38
GO:0008630	intrinsic apoptotic signaling pathway in response to DNA damage	22/2431	113/28943	0.000161184	0.00114273	0.000663828	Casp9/Tmem161a/Myc/Pycard/Ei24/Nacc2/Ackr3/Bcl2l1/Sod2/Clu/Hipk2/Hipk1/Msh2/Cd44/Nupr1/Triap1/Brca1/Bax/Skil/Bcl2/Htra2/Uaca	22
GO:0031532	actin cytoskeleton reorganization	22/2431	113/28943	0.000161184	0.00114273	0.000663828	Gsn/Dmtn/Hax1/Pak1/Mcu/Bcas3/Syde1/Trpv4/Carmil1/Whamm/Stap1/Sptan1/Cdc42bpa/Farp2/Dapk3/Sipa1l1/Myh9/Lpin1/Tgfb1/Rhod/Micall2/Rhoa	22
GO:0050863	regulation of T cell activation	53/2431	378/28943	0.000161249	0.00114273	0.000663828	Tgfbr2/Actb/Lgals3/Dusp22/Sart1/Rorc/Tnfsf11/Pycard/Stat5b/Slc7a1/Prkcz/H2-DMb1/Smarcb1/Zbtb16/Bcl6/Jak3/Jak2/Ihh/Tyk2/Wnt10b/Nkap/Hfe/Sdc4/Vnn1/Cd44/Fgl1/Cd28/Tnfrsf21/Cyld/Prnp/Ppp3ca/Tgfb1/Xbp1/Adk/Clptm1/Vsir/Runx3/Ctnnb1/Dock8/Loxl3/Cd59b/Cd244a/Zbtb7b/Il2rg/Hsp90aa1/Ndfip1/Lef1/H2-Ab1/Hspd1/Rhoa/Cd24a/Twsg1/Laptm5	53
GO:0050772	positive regulation of axonogenesis	20/2431	98/28943	0.000161835	0.00114558	0.000665481	Megf8/Apoe/Nin/Lrp1/Pak1/Zfyve27/Rpl4/Fn1/Atp5g1/Golga2/Sema5a/Trpv2/Ilk/Skil/Plxnb1/Sema7a/Stk11/Cdkl5/Ocm/Shox2	20
GO:0048511	rhythmic process	45/2431	306/28943	0.000165435	0.00116972	0.00067951	Ddx5/Btrc/Sp1/Nfya/Agt/Id1/Pla2g4a/Rorc/Ddb1/Prkg2/Stat5b/Mfn2/Huwe1/Usp2/Mttp/Gfpt1/Fbxw7/Prkaa2/Enpp2/Gpr176/Dbp/Kcnma1/Per3/Cry2/Srebf1/Fbxl8/Bhlhe41/Siah2/Tef/Id4/Nos2/Adora1/Noct/Klf9/Enox1/Atf5/Esr1/Per2/Naglu/Atf4/Arntl/Nr1d2/Kdm8/Nr1d1/Atg7	45
GO:0006090	pyruvate metabolic process	23/2431	121/28943	0.000168346	0.00118626	0.000689113	Pfkm/Pck2/Myc/Pdk4/Gale/Khk/Prkaa2/Tkfc/Zbtb7a/P2rx7/Me1/Prxl2c/Nupr1/Zbtb20/Hif1a/Tpi1/Prkag2/Ldha/Pcx/Pgam1/Aldoc/App/Enpp1	23
GO:0010769	regulation of cell morphogenesis involved in differentiation	23/2431	121/28943	0.000168346	0.00118626	0.000689113	Dmtn/P4hb/Meltf/Fbxw8/Mfn2/Myoc/Calr/Lrp8/Actn4/Sgk1/Carmil1/Enpp2/Itgb3/Prex1/Camk2b/Ptprf/Lims1/Ilk/Pak3/Kank1/Cdkl5/Fermt2/Lims2	23
GO:0090174	organelle membrane fusion	23/2431	121/28943	0.000168346	0.00118626	0.000689113	Chmp1a/Vps41/Pla2g4a/Chmp2a/Chp1/Uso1/Snap47/Chmp4b/Stx12/Vav3/Rab7/Chmp3/Vamp1/Vps39/Vps8/Snph/Tbc1d4/Yipf4/Vamp8/Sec22b/Uvrag/Stxbp6/Pla2g5	23
GO:1903034	regulation of response to wounding	30/2431	177/28943	0.000168644	0.00118701	0.000689549	Apoe/Dmtn/Actg1/Xylt1/Lrp1/Thbs1/Anxa5/Cd109/Serpine1/Prkg1/Cd9/Foxa2/Pdgfa/Serpine2/Ptprf/Tafa5/Abat/Anxa2/Wnt4/Kank1/Xbp1/Clasp2/Hmgcr/Mylk/Ocm/Fermt2/Smoc2/Adra2a/Cd24a/Vkorc1	30
GO:0060538	skeletal muscle organ development	35/2431	219/28943	0.000169867	0.00119426	0.000693764	Ddx5/Sox8/S100b/Fgfrl1/Usp19/Myc/Flot1/Usp2/Lemd2/Smo/Gpc1/Myh14/Wnt10b/Hdac9/Cited2/Homer1/Nupr1/Myl6/Ppp3ca/Skil/Tgfb1/Mbnl1/Hmgcr/Ctnnb1/Lncpint/Hivep3/Mef2c/Shox2/Arntl/Nr1d2/Bcl2/Rhoa/Vamp5/Mef2d/Tcf7l2	35
GO:0001656	metanephros development	19/2431	91/28943	0.000170771	0.00119909	0.000696566	Kif26b/Sox9/Sox8/Myc/Akr1b3/Smo/Ret/Pdgfa/Grem1/Wnt4/Pou3f3/Aph1a/Ctnnb1/Fmn1/Ptch1/Wwtr1/Irx3/Bcl2/Foxd1	19
GO:1903146	regulation of autophagy of mitochondrion	9/2431	26/28943	0.000170939	0.00119909	0.000696566	Fbxw7/Prkn/Srebf1/Fbxo7/Slc25a4/Slc25a5/Tspo/Hif1a/Pink1	9
GO:2000060	positive regulation of ubiquitin-dependent protein catabolic process	21/2431	106/28943	0.000174359	0.00122169	0.000709697	Gba/Ubqln2/Ubqln1/Fbxw8/Sumo3/Dvl1/Nub1/Fbxw7/Prkn/Clu/Rad23a/Herpud1/Rnf144b/Zfand2a/Dnajb2/Plk2/Mdm2/Trib3/Laptm5/Atg7/Dda1	21
GO:0070507	regulation of microtubule cytoskeleton organization	28/2431	161/28943	0.000175283	0.00122678	0.000712657	Cdk5rap2/Chmp1a/Dync1h1/Dctn1/Numa1/Chmp2a/Pak1/Senp6/Patj/Map2/Pde4dip/Chmp4b/Phldb1/Trpv4/Tpr/Sgk1/Prkaa2/Map9/Eml2/Clip1/Mapre2/Prune1/Cyld/Clasp2/Rangrf/Tbcd/Cep70/Rhoa	28
GO:0061041	regulation of wound healing	25/2431	137/28943	0.000176249	0.00123216	0.000715777	Apoe/Dmtn/Actg1/Thbs1/Anxa5/Cd109/Serpine1/Prkg1/Cd9/Foxa2/Pdgfa/Serpine2/Tafa5/Abat/Anxa2/Wnt4/Kank1/Xbp1/Clasp2/Hmgcr/Mylk/Fermt2/Smoc2/Adra2a/Vkorc1	25
GO:0010171	body morphogenesis	15/2431	63/28943	0.000177118	0.00123545	0.000717691	Crispld1/Mab21l2/Cdk2ap1/Phldb1/Ift122/Crispld2/Gatad2a/Ihh/Dkk1/Tgfb1/Clasp2/Nog/Lef1/Dlx5/Tcf7l2	15
GO:0010662	regulation of striated muscle cell apoptotic process	15/2431	63/28943	0.000177118	0.00123545	0.000717691	Agt/Atg5/Mfn2/Hspa8/Capn2/Nol3/Jak2/Bag3/Eif5a/Nupr1/Slc25a4/Ilk/Hmgcr/Bcl2/Atg7	15
GO:0032272	negative regulation of protein polymerization	18/2431	84/28943	0.000177742	0.00123702	0.000718601	Gsn/Dmtn/Scin/Map2/Sgk1/Carmil1/Ssh3/Sptan1/Eml2/Vill/Lmod1/Hip1r/Avil/Kank1/Twf1/Tpm1/Tbcd/Capg	18
GO:0072332	intrinsic apoptotic signaling pathway by p53 class mediator	18/2431	84/28943	0.000177742	0.00123702	0.000718601	Ddx5/Rrm2b/Myc/Pycard/Rpl11/Prkn/Hipk2/Hipk1/Msh2/Cd44/Nupr1/Triap1/Bax/Cep63/Zfp385b/Hint1/Mdm2/Stk11	18
GO:1903317	regulation of protein maturation	17/2431	77/28943	0.000181848	0.00126263	0.000733479	Gsn/Furin/Thbs1/Meltf/Serpine1/Spon1/Rhbdd1/Nol3/Chac1/Cast/Glg1/Myh9/Serpine2/Tmem98/Tmem59/Mdm2/Ldlrad3	17
GO:0042058	regulation of epidermal growth factor receptor signaling pathway	16/2431	70/28943	0.000182032	0.00126263	0.000733479	Agt/Errfi1/Hip1/Mmp9/Fbxw7/Bcar3/Hip1r/Ptprf/Rab7/Gper1/Mvp/Adora1/Itga1/Esr1/Tgfa/Adra2a	16
GO:0071677	positive regulation of mononuclear cell migration	16/2431	70/28943	0.000182032	0.00126263	0.000733479	Lgals3/Pycard/Serpine1/Calr/Stk39/Cd99l2/Pdgfd/Itgb3/Pla2g7/Jam2/Lgmn/Tgfb1/Dock8/Wnk1/App/Rhoa	16
GO:0042098	T cell proliferation	37/2431	237/28943	0.000183166	0.00126634	0.000735636	Tgfbr2/Lgals3/Myc/Pycard/Stat5b/Slc7a1/H2-DMb1/Bcl6/Jak3/Jak2/Ihh/P2rx7/Tyk2/Sdc4/Cd44/Wnt4/Cd28/Tnfrsf21/Bax/Prnp/Ppp3ca/Satb1/Fkbp1a/Tgfb1/Adk/Msn/Vsir/Ctnnb1/Dock8/Cd59b/Cd244a/Cd151/Zbtb7b/Ndfip1/Cd24a/Twsg1/Laptm5	37
GO:0015868	purine ribonucleotide transport	8/2431	21/28943	0.000183639	0.00126634	0.000735636	Slc25a24/Slc17a9/P2rx7/Lrrc8a/Slc35b2/Slc25a4/Slc25a5/Abcc4	8
GO:0034755	iron ion transmembrane transport	8/2431	21/28943	0.000183639	0.00126634	0.000735636	Slc25a28/Steap2/Iscu/Nos1/Hfe/Slc39a14/Slc39a8/Slc25a37	8
GO:0051503	adenine nucleotide transport	8/2431	21/28943	0.000183639	0.00126634	0.000735636	Slc25a24/Slc17a9/P2rx7/Lrrc8a/Slc35b2/Slc25a4/Slc25a5/Abcc4	8
GO:0071071	regulation of phospholipid biosynthetic process	8/2431	21/28943	0.000183639	0.00126634	0.000735636	Scp2/Abca2/Chp1/Capn2/Bscl2/Pdgfa/Lpin1/Pcx	8
GO:1903076	regulation of protein localization to plasma membrane	22/2431	114/28943	0.000184102	0.00126634	0.000735636	Ppfia1/Pkdcc/Actb/Sqstm1/Lgals3/Lrp1/Cnpy4/Epm2a/Arhgap44/Bcl2l1/Pid1/Camk2b/Rab11fip2/Tmem59/Gper1/Prnp/Myo5a/Ar/Tgfb1/Ldlrap1/Vamp8/Rangrf	22
GO:0006998	nuclear envelope organization	13/2431	50/28943	0.000184199	0.00126634	0.000735636	Tor1b/Chmp1a/Dctn1/Zmpste24/Chmp2a/Sun2/Spag4/Lemd2/Tor1aip1/Chmp4b/Gper1/Ubxn2a/Ankle2	13
GO:1903018	regulation of glycoprotein metabolic process	13/2431	50/28943	0.000184199	0.00126634	0.000735636	Itm2c/Abca2/Ramp1/Chp1/Mgat4a/Jak3/Tmem59/Plcb1/Mt3/Pxylp1/Ctnnb1/Bcl2/Tcf7l2	13
GO:1903039	positive regulation of leukocyte cell-cell adhesion	41/2431	272/28943	0.000185155	0.0012715	0.000738635	Tgfbr2/Actb/Sart1/Tnfsf11/Pycard/Stat5b/Slc7a1/Prkcz/H2-DMb1/Smarcb1/Zbtb16/Bcl6/Jak3/Jak2/Ihh/Tyk2/Wnt10b/Nkap/Vnn1/Gcnt1/Cd44/Cd28/Cyld/Ppp3ca/Tgfb1/Xbp1/Adk/Vsir/Runx3/Dock8/Cd59b/Cd244a/Zbtb7b/Il2rg/Hsp90aa1/Lef1/H2-Ab1/Hspd1/Fut4/Rhoa/Cd24a	41
GO:0031334	positive regulation of protein-containing complex assembly	33/2431	203/28943	0.000185612	0.00127324	0.000739642	Epn1/Cdk5rap2/Med25/Dctn1/Lgals3/Cdc42ep3/Numa1/Pak1/Pycard/Piezo1/Pde4dip/Myo1c/Carmil1/Clu/Clip1/Wnt10b/Lmod1/Hip1r/Map3k1/Bax/Park7/Arhgef5/Tgfb1/Gnl3l/Msn/Mmp3/Esr1/Lcp1/Fmn1/Fermt2/Hsp90aa1/Rhoa/Cd24a	33
GO:0051492	regulation of stress fiber assembly	20/2431	99/28943	0.000187	0.00128134	0.000744349	Ppfia1/Arhgef10l/Actg1/Pak1/Myoc/Pak2/Carmil1/Sdc4/Ccn2/Wnt4/Synpo/Arhgef5/Frmd7/Clasp2/Ttc8/Tpm1/Fermt2/Rhoa/Inpp5k/Rgcc	20
GO:0050870	positive regulation of T cell activation	38/2431	246/28943	0.000188632	0.0012911	0.000750017	Tgfbr2/Actb/Sart1/Tnfsf11/Pycard/Stat5b/Slc7a1/Prkcz/H2-DMb1/Smarcb1/Zbtb16/Bcl6/Jak3/Jak2/Ihh/Tyk2/Wnt10b/Nkap/Vnn1/Cd28/Cyld/Ppp3ca/Tgfb1/Xbp1/Adk/Vsir/Runx3/Dock8/Cd59b/Cd244a/Zbtb7b/Il2rg/Hsp90aa1/Lef1/H2-Ab1/Hspd1/Rhoa/Cd24a	38
GO:0045765	regulation of angiogenesis	45/2431	308/28943	0.00019221	0.00131414	0.000763405	Sp1/Epn1/Sparc/Emilin1/Tgfbr2/Lgals3/Agt/S100a1/Id1/Prkca/Thbs1/Serpine1/Foxc1/Cnmd/Sema5a/Mmp9/Mtdh/Ccn6/Enpp2/Ctsh/Gadd45a/Itgb3/Hipk2/Sash1/Tafa5/Grem1/Ecm1/Dcn/Chil1/Pdcl3/Brca1/Adm2/Emp2/Hif1a/Htatip2/Xbp1/Plk2/Ctnnb1/Smoc2/Angpt4/Stard13/Rgcc/Pdcd6/Ptgis/Cysltr2	45
GO:0001505	regulation of neurotransmitter levels	39/2431	255/28943	0.000193328	0.00132033	0.000766997	Prkca/Atp1a2/Flot1/Myo6/Pak1/Syt12/Slc6a1/Ncs1/Snap47/Syde1/Cyth1/Septin5/Dvl1/Bcl2l1/Prkn/P2rx7/Itgb3/Nos1/Syt8/Pdzd11/Abat/Slc29a1/Sncg/Park7/Vamp1/Ptprn2/Xbp1/Ica1/Pebp1/Per2/Ppt1/Lin7c/Aldh5a1/Maob/Mef2c/Adra2a/Arl6ip5/Syn2/Stxbp2	39
GO:0007389	pattern specification process	65/2431	493/28943	0.000195614	0.00133447	0.000775214	Megf8/Tgfbr2/Bmpr1a/Fkbp8/Cc2d2a/Meis2/Dzip1l/Hoxd8/Daam2/Foxc1/Foxa2/Nkx3-2/Smo/Taf10/Ift122/Zbtb16/Hoxc6/Grsf1/Ift57/Meis1/Celsr2/Ihh/Ctnnbip1/Hipk2/Dkk1/Hipk1/Cited2/Grem1/Tulp3/Hoxa6/Ahi1/Dop1b/Bhlhe41/Hoxb7/Hoxc9/Chrdl1/Hif1a/Mdfi/Fgfr1/Ar/Lrp4/Hoxc4/Pax1/Hoxa3/Hoxc8/Ttc8/Hoxc5/Ctnnb1/Fzd5/Pcsk6/Ptch1/Tmed2/Mns1/Mef2c/Nog/Barx1/Sim2/Tmem107/Hoxc10/Hoxd4/Lef1/Irx3/Hoxb4/Foxd1/Dnai1	65
GO:0030204	chondroitin sulfate metabolic process	10/2431	32/28943	0.000197069	0.00133998	0.000778413	Chpf2/Xylt1/Chst11/Chpf/Chst12/Dcn/Chst7/Ugdh/Bpnt2/Csgalnact2	10
GO:0060390	regulation of SMAD protein signal transduction	10/2431	32/28943	0.000197069	0.00133998	0.000778413	Bmpr1a/Lrp1/Tob1/Veph1/Ucma/Jak2/Cilp/Tgfb1/Wwtr1/Bmp6	10
GO:1905898	positive regulation of response to endoplasmic reticulum stress	10/2431	32/28943	0.000197069	0.00133998	0.000778413	Ubqln2/Ubqln1/Fcgr2b/Herpud1/Ern1/Bax/Eif2ak3/Xbp1/Spop/App	10
GO:0045047	protein targeting to ER	12/2431	44/28943	0.000198292	0.00134336	0.000780378	Ubl4a/Srp9/Chmp4b/Spcs2/Srp19/Herpud1/Srpr/Srp14/Zfand2a/Glp1r/Get4/Folr2	12
GO:0017015	regulation of transforming growth factor beta receptor signaling pathway	25/2431	138/28943	0.000198327	0.00134336	0.000780378	Emilin1/Furin/Pin1/Lrp1/Thbs1/Chst11/Cd109/Htra1/Bambi/Brms1l/Ldlrad4/Sap30l/Veph1/Adamtsl2/Zbtb7a/Hipk2/Glg1/Cited2/Lats2/Skil/Got1/Tgfb1/Xbp1/Cidea/Stk11	25
GO:0015914	phospholipid transport	19/2431	92/28943	0.000198485	0.00134336	0.000780378	Osbpl5/Apoe/Scp2/Osbp/Mttp/Ldlr/Xkr5/Atp10a/P2rx7/Plscr4/Triap1/Pctp/Prelid3b/Pitpnc1/1700057G04Rik/Scarb1/Abcb1b/Tmem30a/Atp10d	19
GO:0097581	lamellipodium organization	19/2431	92/28943	0.000198485	0.00134336	0.000780378	Mtss2/Dmtn/Myo9b/Arpc5/Spata13/Coro1b/Carmil1/Enpp2/Whamm/Vav3/Golph3/Cd44/Avil/Arhgef6/Kank1/Frmd7/Twf1/Rhod/Ablim2	19
GO:0006665	sphingolipid metabolic process	26/2431	146/28943	0.000198864	0.00134336	0.000780378	Gba/Naga/Abca2/Osbp/Smpdl3a/Enpp2/St3gal3/P2rx7/Gal3st1/Serinc5/Smpd3/Abca8b/Ormdl3/Bax/Samd8/Cerkl/Smpd1/Sgms2/Hexa/St6galnac5/St8sia1/Sgpp1/Ccn1/Fut4/St8sia6/Atg7	26
GO:0031023	microtubule organizing center organization	26/2431	146/28943	0.000198864	0.00134336	0.000780378	Cdk5rap2/Chmp1a/Dctn1/Haus7/Nin/Cetn2/Chmp2a/Cep152/Haus8/Nubp1/Patj/Poc1b/Pde4dip/Trim37/Bcas3/Chmp4b/Map9/Gadd45a/Bnip2/Brca1/Cep63/Clasp2/Plk2/Atf5/Ctnnb1/Uvrag	26
GO:0048592	eye morphogenesis	31/2431	187/28943	0.000200183	0.0013508	0.0007847	Sp1/Sox9/Sox8/Aldh1a1/Mfn2/Shroom2/Cfh/Sdk2/Fgfr3/Ift122/Meis1/Bcar3/Ihh/Hipk2/Hipk1/Cited2/Rom1/Zhx2/Irx5/Ahi1/Thrb/Bax/Hif1a/Rbp4/Ttc8/Ctnnb1/Fzd5/Naglu/Atf4/Bcl2/Slc1a1	31
GO:0044706	multi-multicellular organism process	33/2431	204/28943	0.000203882	0.00137427	0.000798331	Maged2/Mmp12/Sp1/Epn1/Pla2g4a/Mirlet7c-1/Mir26a-1/Stat5b/Mirlet7a-2/Calr/Vdr/Mmp9/Syde1/Ptgs2/Itgb3/Csmd1/Cited2/Timp1/Serpine2/Wnt4/Corin/Emp2/Mapk3/Ddo/Ar/Avpr1a/Klf9/Esr1/Hpgd/Tmed2/Arntl/Adra2a/Ptgis	33
GO:0009191	ribonucleoside diphosphate catabolic process	6/2431	12/28943	0.000206652	0.00138842	0.00080655	Cant1/Nt5e/Nudt5/Ampd3/Nudt9/Nudt18	6
GO:1902947	regulation of tau-protein kinase activity	6/2431	12/28943	0.000206652	0.00138842	0.00080655	Apoe/Clu/Sorl1/Dkk1/Hsp90aa1/App	6
GO:1905907	negative regulation of amyloid fibril formation	6/2431	12/28943	0.000206652	0.00138842	0.00080655	Hspg2/Pfdn5/Apoe/Pfdn6/Ldlr/Clu	6
GO:0010659	cardiac muscle cell apoptotic process	15/2431	64/28943	0.00021356	0.00143327	0.00083261	Agt/Gnb1/Atg5/Mfn2/Hspa8/Capn2/Nol3/Jak2/Eif5a/Nupr1/Slc25a4/Ilk/Hmgcr/Bcl2/Atg7	15
GO:0006919	activation of cysteine-type endopeptidase activity involved in apoptotic process	17/2431	78/28943	0.000214543	0.00143832	0.00083554	Casp9/Myc/Pycard/Hip1/Nod1/Ift57/Jak2/Ret/Hip1r/Bax/Eif2ak3/Dap/Hspd1/Cradd/Slc1a1/Pdcd6/Laptm5	17
GO:0006970	response to osmotic stress	20/2431	100/28943	0.000215539	0.00144343	0.000838511	Serpinb6a/Agt/Prkca/Pycard/Prkg2/Akr1b3/Stk39/Trpv4/Ptgs2/Kcnma1/Micu1/Slc12a6/Lrrc8a/Map3k1/Bax/Tsc22d3/Slc9a4/Mylk/Rcsd1/Abcb1b	20
GO:0007052	mitotic spindle organization	23/2431	123/28943	0.000216753	0.00144454	0.000839154	Ralbp1/Chmp1a/Dync1h1/Dctn1/Bccip/Numa1/Dctn2/Chmp2a/Ptpa/Chmp4b/Golga2/Pcnt/Tpr/Map9/Tacc1/Cep126/Racgap1/Clasp2/Plk2/Tubg2/Sbds/Rhoa/Eml1	23
GO:0030316	osteoclast differentiation	23/2431	123/28943	0.000216753	0.00144454	0.000839154	Fam20c/Tnfsf11/Cd109/Lrrk1/Slc9b2/Tnfrsf11b/Fgfr3/Fbxw7/Gpr68/Farp2/Zbtb7a/Tcta/Itgb3/Siglec15/Mitf/Ppp3ca/Ostm1/Tgfb1/Ctnnb1/Glo1/Gpr137/Trf/Enpp1	23
GO:0046503	glycerolipid catabolic process	16/2431	71/28943	0.000216867	0.00144454	0.000839154	Abhd12/Pla2g4a/Prdx6/Ldlr/Enpp2/Pnpla7/Sorl1/Lipg/Pla2g7/Abhd2/Plcb1/Gpld1/Pnpla8/Scarb1/Prdx6b/Pla2g5	16
GO:0060986	endocrine hormone secretion	16/2431	71/28943	0.000216867	0.00144454	0.000839154	Rab11fip3/Agt/Niban2/Rab11fip1/Mfn2/C1qtnf3/Cyp2j5/Vdr/Cry2/Wnk4/Ecrg4/Tspo/Fgfr1/Bmp6/Spp1/Foxd1	16
GO:2001244	positive regulation of intrinsic apoptotic signaling pathway	16/2431	71/28943	0.000216867	0.00144454	0.000839154	Ralbp1/Myc/Ei24/Nacc2/Fbxw7/Fis1/Rpl11/Clu/Taf6/Nupr1/Bax/Park7/Eif2ak3/Skil/Becn1/Spop	16
GO:0030010	establishment of cell polarity	27/2431	155/28943	0.000220583	0.00146772	0.000852618	Cdk5rap2/Gsn/Kif26b/Dctn1/Bccip/Numa1/Gbf1/Myo9b/Pak1/Amotl2/Prkcz/Map2/Bcas3/Cyth1/Myh9/Golph3/Rab11fip2/Llgl2/Kank1/Msn/Ttc8/Stk11/Frmd4b/Dock8/Plekhg3/Hsp90aa1/Rhoa	27
GO:0072089	stem cell proliferation	26/2431	147/28943	0.000222588	0.00147947	0.000859445	Gba/Hmgb2/Tgfbr2/Sox9/Ncoa3/Ercc2/Irs2/Cd109/Cdkn2c/Wnt10b/Nkap/Prg4/Tacc1/Id4/Fgfr1/Tgfb1/Runx2/Hoxa3/Ctnnb1/Ptch1/Etv6/Fermt2/Pim1/Shox2/Abcb1b/Hoxb4	26
GO:1902041	regulation of extrinsic apoptotic signaling pathway via death domain receptors	13/2431	51/28943	0.000228374	0.0015163	0.000880843	Hmgb2/Lgals3/Thbs1/Serpine1/Nol3/Trps1/Bcl2l1/Raf1/Brca1/Park7/Rnf34/Skil/Timp3	13
GO:0007006	mitochondrial membrane organization	21/2431	108/28943	0.000228893	0.00151813	0.000881902	Cnp/Tomm22/Myc/Ppif/Mfn2/Nol3/Oma1/Bcl2l1/Them4/Hip1r/Chchd10/Slc25a4/Bax/Slc25a5/Immt/Chchd6/Hebp2/Pink1/Rhot2/Hsp90aa1/Bcl2	21
GO:0007565	female pregnancy	29/2431	172/28943	0.000235275	0.00155879	0.000905525	Maged2/Mmp12/Sp1/Epn1/Pla2g4a/Mirlet7c-1/Mir26a-1/Stat5b/Mirlet7a-2/Calr/Vdr/Mmp9/Syde1/Ptgs2/Itgb3/Csmd1/Cited2/Timp1/Wnt4/Corin/Emp2/Mapk3/Ar/Klf9/Esr1/Hpgd/Tmed2/Adra2a/Ptgis	29
GO:0032412	regulation of ion transmembrane transporter activity	43/2431	293/28943	0.000238579	0.001579	0.000917262	S100a1/Prkca/Atp1a2/Cnksr3/Chp1/Ubqln1/Fxyd6/Ehd3/Ppif/Sri/Atp1b3/Stk39/Ahnak/Tcaf2/Mmp9/Fxyd2/Wwp2/Fxyd3/Fxyd1/Hspa2/Wnk4/Rasgrf2/Cox17/Homer1/Atpsckmt/Gper1/Plcb1/Stoml1/Park7/Prnp/Ppp3ca/Myo5a/Fkbp1a/Scn1b/Akap7/Mef2c/Ptpn3/Wnk1/Rangrf/Fxyd5/Pde4b/Abcb1b/App	43
GO:0031058	positive regulation of histone modification	23/2431	124/28943	0.000245271	0.00161983	0.000940983	Rnf40/BC004004/Ruvbl2/Rps6ka4/Wbp2/Myo1c/Nelfe/Smarcb1/Phf1/Sdr16c5/Bcl6/Nos1/Srebf1/Lpin1/Brca1/Kmt2e/Mapk3/Tgfb1/Xbp1/Ctnnb1/Pink1/Zbtb7b/App	23
GO:0046620	regulation of organ growth	23/2431	124/28943	0.000245271	0.00161983	0.000940983	Tgfbr2/Bmpr1a/Agt/Pin1/Ccnd2/Pak1/Foxc1/Smo/Meis1/Nr3c1/Serp1/Wwc2/Cited2/Kcnk2/Lats2/Slc25a4/Fdps/Fgfr1/Rbp4/Mef2c/Nog/Pim1/Tcf7l2	23
GO:0010565	regulation of cellular ketone metabolic process	27/2431	156/28943	0.000245743	0.00162123	0.000941794	Sox9/Agt/Irs1/Pla2g4a/Insig2/Pdk4/Stard4/Irs2/Nr1h3/Ptgs2/Kcnma1/Srebf1/Nucb2/Wnt4/Erlin2/Brca1/Nfe2l1/Acsl5/Insig1/Park7/Eif2ak3/Avpr1a/Prkag2/Acadvl/Bmp6/Trib3/Nr1d1	27
GO:0006826	iron ion transport	14/2431	58/28943	0.00024726	0.00162777	0.000945596	Slc25a28/Steap2/Meltf/Fth1/Iscu/Nos1/Hfe/Rep15/Slc39a14/Slc39a8/Slc48a1/Cp/Slc25a37/Trf	14
GO:0042311	vasodilation	14/2431	58/28943	0.00024726	0.00162777	0.000945596	Ext2/Apoe/Agt/Bbs2/Atg5/Prkg1/Casr/Sod2/Kcnma1/Nos1/Gper1/Adora1/Itga1/Adra2a	14
GO:0044264	cellular polysaccharide metabolic process	20/2431	101/28943	0.000247827	0.00162977	0.000946759	Ext2/Pygb/Pfkm/Irs1/Gaa/Epm2a/Irs2/Stk40/Khk/Gfpt1/Gabarapl1/Pygl/B3gnt2/Ppp1r3c/Prkag2/Per2/Inpp5k/Nr1d1/Enpp1/Tcf7l2	20
GO:0006040	amino sugar metabolic process	12/2431	45/28943	0.000249901	0.00163303	0.000948653	Nagk/Aldh1a1/Gnpnat1/Gfpt1/Ctbs/Uap1/Chil1/Chst7/Gne/B4galnt2/Pgm3/Gfpt2	12
GO:0006509	membrane protein ectodomain proteolysis	12/2431	45/28943	0.000249901	0.00163303	0.000948653	Apoe/Sppl2b/P2rx7/Timp1/Myh9/Aph1a/Gpld1/Ptpn3/Adra2a/App/Timp3/Sppl2a	12
GO:0010765	positive regulation of sodium ion transport	12/2431	45/28943	0.000249901	0.00163303	0.000948653	Cnksr3/Chp1/Atp1b3/Sgk1/Fxyd1/Nos1/Wnk4/Gper1/Plcb1/Scn1b/Mllt6/Wnk1	12
GO:0044088	regulation of vacuole organization	12/2431	45/28943	0.000249901	0.00163303	0.000948653	Ulk1/Ubqln2/Mtmr3/Chmp4b/Snx7/Nupr1/Becn1/Pink1/Sec22b/Fez2/Tmem106b/Snx18	12
GO:0045940	positive regulation of steroid metabolic process	12/2431	45/28943	0.000249901	0.00163303	0.000948653	Apoe/Srebf2/Agt/Scp2/Stard4/Scd1/Srebf1/Sec14l2/Wnt4/Fdps/Bmp6/Nr1d1	12
GO:2001239	regulation of extrinsic apoptotic signaling pathway in absence of ligand	12/2431	45/28943	0.000249901	0.00163303	0.000948653	Ppp2r1a/Col2a1/Jak3/Ret/Dapk3/Ctnna1/Unc5b/Sgk3/Fgfr1/Cx3cl1/Bcl2/Htra2	12
GO:0033143	regulation of intracellular steroid hormone receptor signaling pathway	17/2431	79/28943	0.000252235	0.00164656	0.00095651	Ddx5/Ncoa3/Pak1/Ufsp2/Wbp2/Calr/Trim68/Nr3c1/Zbtb7a/Cry2/Lbh/Brca1/Park7/Kdm5d/Ar/Arntl/Rhoa	17
GO:0006887	exocytosis	57/2431	422/28943	0.000252508	0.00164661	0.000956538	Dmtn/Sdf4/Prkca/Steap2/Chmp2a/Lamp1/Myo6/Pak1/Syt12/Rab11fip1/Ncs1/Snap47/Syde1/Cyth1/Septin5/Dvl1/Rab3d/Bcl2l1/Exoc3l4/Washc3/Slc17a9/Prkn/P2rx7/Rab31/Sdc4/Smpd3/Syt8/Myh9/Rabgef1/Rab7/Sytl4/Anxa2/Rab11fip2/Sytl2/Arfgef2/Vamp1/Snx19/Mia3/Mical3/Llgl2/Myo5a/Rab27a/Clasp2/Pip5k1c/Gnai2/Abr/Lin7c/Vamp8/Scamp1/Pi4k2a/Tmed10/Adra2a/Stxbp6/Syn2/Tnfaip2/Stxbp2/Rapgef4	57
GO:2000401	regulation of lymphocyte migration	15/2431	65/28943	0.000256302	0.0016696	0.000969892	Pycard/Stk39/Cd99l2/Padi2/Itgb3/Slc8b1/Ecm1/Mia3/Jam2/Msn/Cd200/Dock8/Wnk1/App/Rhoa	15
GO:0032922	circadian regulation of gene expression	16/2431	72/28943	0.000257339	0.00167459	0.000972795	Id1/Rorc/Prkg2/Huwe1/Usp2/Gfpt1/Per3/Cry2/Bhlhe41/Id4/Noct/Per2/Atf4/Arntl/Kdm8/Nr1d1	16
GO:0000041	transition metal ion transport	21/2431	109/28943	0.000261393	0.00169165	0.0009827	Tmem165/Slc25a28/Steap2/Meltf/Slc39a9/Fth1/Slc39a11/Iscu/Atp2c2/Nos1/Hfe/Rep15/Slc39a14/Slc39a3/Mt3/Slc39a8/Slc48a1/Cp/Slc25a37/Trf/Slc1a1	21
GO:0048704	embryonic skeletal system morphogenesis	21/2431	109/28943	0.000261393	0.00169165	0.0009827	Hspg2/Megf8/Tgfbr2/Chst11/Col2a1/Col11a1/Tulp3/Irx5/Slc39a3/Hoxb7/Hoxc9/Mdfi/Runx2/Hoxc4/Hoxa3/Ctnnb1/Mef2c/Nog/Shox2/Hoxd4/Hoxb4	21
GO:0072676	lymphocyte migration	21/2431	109/28943	0.000261393	0.00169165	0.0009827	Gba/Ccl9/Pycard/Stk39/Cd99l2/Msmp/Padi2/Itgb3/Slc8b1/Ecm1/Mia3/Jam2/Msn/Cd200/Dock8/Cx3cl1/Wnk1/App/Fut4/Rhoa/Ccl6	21
GO:0006901	vesicle coating	10/2431	33/28943	0.000261595	0.00169165	0.0009827	Sar1a/Sec16a/Trappc6a/Gbf1/Trappc9/Sec16b/Trappc2l/Tmed9/Trappc4/Pdcd6	10
GO:0040036	regulation of fibroblast growth factor receptor signaling pathway	10/2431	33/28943	0.000261595	0.00169165	0.0009827	Fam20c/Fgfrl1/Thbs1/Gpc1/Wnt4/Runx2/Ctnnb1/Nog/Smoc2/Tcf7l2	10
GO:0150117	positive regulation of cell-substrate junction organization	10/2431	33/28943	0.000261595	0.00169165	0.0009827	Myoc/Enpp2/Iqgap1/Sdc4/Mapre2/Wnt4/Lims1/Fmn1/Iqsec1/Fermt2	10
GO:0051125	regulation of actin nucleation	11/2431	39/28943	0.000263125	0.00169977	0.000987422	Gsn/Washc2/Scin/Coro1b/Carmil1/Arpin/Washc3/Whamm/Hip1r/Arfip1/Fmn1	11
GO:0018279	protein N-linked glycosylation via asparagine	7/2431	17/28943	0.000266983	0.00171129	0.000994115	Ddost/Magt1/Fut8/Mgat5/Ost4/Uggt1/Rpn1	7
GO:0051014	actin filament severing	7/2431	17/28943	0.000266983	0.00171129	0.000994115	Gsn/Scin/Dstn/Vill/Myh9/Avil/Capg	7
GO:0097212	lysosomal membrane organization	7/2431	17/28943	0.000266983	0.00171129	0.000994115	Chmp1a/Chmp2a/Hspa8/Chmp4b/Chmp3/Mt3/Laptm5	7
GO:1902176	negative regulation of oxidative stress-induced intrinsic apoptotic signaling pathway	7/2431	17/28943	0.000266983	0.00171129	0.000994115	Nol3/Sod2/Prkn/Vnn1/Park7/Hif1a/Pink1	7
GO:0015865	purine nucleotide transport	8/2431	22/28943	0.00026739	0.00171129	0.000994115	Slc25a24/Slc17a9/P2rx7/Lrrc8a/Slc35b2/Slc25a4/Slc25a5/Abcc4	8
GO:0072273	metanephric nephron morphogenesis	8/2431	22/28943	0.00026739	0.00171129	0.000994115	Kif26b/Sox9/Sox8/Smo/Grem1/Wnt4/Ctnnb1/Fmn1	8
GO:0099515	actin filament-based transport	8/2431	22/28943	0.00026739	0.00171129	0.000994115	Sun2/Myo6/Myo1c/Actn4/Myrip/Myo5a/Myo1e/Myo1d	8
GO:0140747	regulation of ncRNA transcription	8/2431	22/28943	0.00026739	0.00171129	0.000994115	Sirt7/Zc3h4/Mepce/Smarcb1/Cc2d1a/Pwp1/Ippk/Larp7	8
GO:1902992	negative regulation of amyloid precursor protein catabolic process	8/2431	22/28943	0.00026739	0.00171129	0.000994115	Apoe/Pin1/Spon1/Clu/Sorl1/Rtn1/Prnp/Tmed10	8
GO:0044070	regulation of anion transport	22/2431	117/28943	0.000271013	0.0017327	0.00100655	Agt/Pla2g4a/Prkca/Tnfsf11/Prkg2/Slc38a3/Slc6a1/Tcaf2/Fxyd1/Nr3c1/P2rx7/Slc43a2/Abat/Trpa1/Prnp/Adora1/Fgfr1/Avpr1a/Per2/Atf4/Abcb1b/Arl6ip5	22
GO:0051147	regulation of muscle cell differentiation	27/2431	157/28943	0.000273414	0.00174625	0.00101442	Camk1/Prdm6/Bmpr1a/Pin1/Ccnd2/Pak1/Piezo1/Rbpms2/Med28/Sod2/Nr3c1/Efemp2/Eif5a/Hdac9/Dkk1/Cth/Grem1/Bhlhe41/Gper1/Slc25a4/Fdps/Tgfb1/Xbp1/Mdm2/Mef2c/Shox2/Bcl2	27
GO:1903844	regulation of cellular response to transforming growth factor beta stimulus	25/2431	141/28943	0.000279961	0.00178623	0.00103765	Emilin1/Furin/Pin1/Lrp1/Thbs1/Chst11/Cd109/Htra1/Bambi/Brms1l/Ldlrad4/Sap30l/Veph1/Adamtsl2/Zbtb7a/Hipk2/Glg1/Cited2/Lats2/Skil/Got1/Tgfb1/Xbp1/Cidea/Stk11	25
GO:0032456	endocytic recycling	17/2431	80/28943	0.000295548	0.00188181	0.00109317	Rab11fip3/Ehd2/Grip2/Snx17/Ehd3/Arhgap44/Rab11fip4/Sorl1/Fcgr2b/Snx7/Rab17/Rab7/Vps35/Ehd4/Vps39/Micall2/Vps52	17
GO:0051149	positive regulation of muscle cell differentiation	17/2431	80/28943	0.000295548	0.00188181	0.00109317	Camk1/Pin1/Piezo1/Sod2/Nr3c1/Efemp2/Eif5a/Cth/Grem1/Gper1/Slc25a4/Fdps/Tgfb1/Mdm2/Mef2c/Shox2/Bcl2	17
GO:1901800	positive regulation of proteasomal protein catabolic process	21/2431	110/28943	0.000297869	0.00189464	0.00110063	Gba/Rnf40/Ubqln2/Ubqln1/Fbxw8/Dvl1/Nub1/Fbxw7/Prkn/Clu/Rad23a/Herpud1/Nupr1/Rnf144b/Zfand2a/Dnajb2/Plk2/Mdm2/Trib3/Atg7/Dda1	21
GO:0032835	glomerulus development	15/2431	66/28943	0.000306221	0.00194577	0.00113033	Foxc1/Cfh/Pdgfd/Itgb3/Ret/Il6ra/Klf15/Col4a4/Ppp3ca/Mef2c/Nog/Wwtr1/Myo1e/Bcl2/Cd24a	15
GO:0045685	regulation of glial cell differentiation	19/2431	95/28943	0.000306603	0.00194621	0.00113058	Kdm4a/Wdr1/Daam2/Zfp365/Fgfr3/Ldlr/Enpp2/Dab1/Serpine2/Tmem98/Tnfrsf21/Id4/Tgfb1/Atf5/Ctnnb1/Bag1/Nog/Nr1d1/Tcf7l2	19
GO:0051897	positive regulation of protein kinase B signaling	22/2431	118/28943	0.00030709	0.00194731	0.00113122	Hax1/Tnfsf11/Thbs1/Tpbg/C1qtnf3/Myoc/Gcnt2/Sema5a/Mtdh/Ret/Pdgfa/Chil1/Cd28/Gper1/Ilk/Fgfr1/Tgfb1/Fermt2/Cx3cl1/Hsp90aa1/Pik3ca/Tcf7l2	22
GO:1990138	neuron projection extension	32/2431	200/28943	0.000308709	0.00195558	0.00113602	Megf8/Apoe/Ulk1/Jade2/Lrp1/Pak1/Prkcz/Map2/Zfyve27/Rpl4/Fn1/Atp5g1/Sema5a/Smo/Dvl1/Prkn/Iqgap1/Sema3d/Raph1/Slc23a2/Trpv2/Slc9a6/Mt3/Ilk/Llph/Clasp2/Sema7a/Stk11/Ctnnb1/Cdkl5/Ocm/Hsp90aa1	32
GO:0002688	regulation of leukocyte chemotaxis	23/2431	126/28943	0.00031238	0.00197279	0.00114602	Thbs1/Mcu/Serpine1/Calr/Stk39/Trpv4/Stap1/Padi2/Thbs4/Slc8b1/Pla2g7/Grem1/Mmp28/Mapk3/Lgmn/Dusp1/Dapk2/Mtus1/Swap70/Cx3cl1/Wnk1/App/Lbp	23
GO:0051261	protein depolymerization	23/2431	126/28943	0.00031238	0.00197279	0.00114602	Gsn/Wdr1/Dmtn/Scin/Hspa8/Map2/Shroom2/Dstn/Sema5a/Trpv4/Sgk1/Carmil1/Sptan1/Vill/Lmod1/Avil/Mical3/Clasp2/Twf1/Tpm1/Swap70/Capg/Pik3ca	23
GO:1903052	positive regulation of proteolysis involved in protein catabolic process	23/2431	126/28943	0.00031238	0.00197279	0.00114602	Gba/Rnf40/Ubqln2/Ubqln1/Fbxw8/Sumo3/Dvl1/Nub1/Fbxw7/Prkn/Clu/Rad23a/Herpud1/Nupr1/Rnf144b/Zfand2a/Dnajb2/Plk2/Mdm2/Trib3/Laptm5/Atg7/Dda1	23
GO:0001778	plasma membrane repair	9/2431	28/28943	0.000323887	0.00203924	0.00118462	Chmp1a/Chmp2a/Chmp4b/Myof/Ahnak/Myh9/Sytl4/Anxa2/Smpd1	9
GO:0002089	lens morphogenesis in camera-type eye	9/2431	28/28943	0.000323887	0.00203924	0.00118462	Shroom2/Fgfr3/Meis1/Bcar3/Hipk2/Hipk1/Cited2/Ctnnb1/Atf4	9
GO:0006536	glutamate metabolic process	9/2431	28/28943	0.000323887	0.00203924	0.00118462	Dglucy/Glud1/Aldh4a1/Aldh18a1/Oat/Gclm/Got1/Aldh5a1/Adhfe1	9
GO:0010770	positive regulation of cell morphogenesis involved in differentiation	20/2431	103/28943	0.000325315	0.00204616	0.00118864	Dmtn/P4hb/Fbxw8/Mfn2/Myoc/Calr/Lrp8/Sgk1/Carmil1/Enpp2/Itgb3/Prex1/Camk2b/Ptprf/Lims1/Ilk/Pak3/Cdkl5/Fermt2/Lims2	20
GO:0042398	cellular modified amino acid biosynthetic process	11/2431	40/28943	0.000335606	0.00210662	0.00122376	Ptdss2/Plod2/Gart/Gss/Mgst2/Gclm/Park7/Eif2ak3/Slc1a1/Chdh/Hagh	11
GO:1905332	positive regulation of morphogenesis of an epithelium	11/2431	40/28943	0.000335606	0.00210662	0.00122376	Sox9/Agt/Sox8/Smo/Grem1/Wnt4/Hoxb7/Ar/Tgfb1/Ctnnb1/Nog	11
GO:0051146	striated muscle cell differentiation	47/2431	334/28943	0.000337556	0.00211672	0.00122963	Pld3/Bmpr1a/Wdr1/Sort1/Agt/Ehd2/Pin1/Ccnd2/Actg1/Zmpste24/Myc/Flot1/Atg5/Pak1/Mfn2/Piezo1/Capn2/Tanc1/Cd9/Myof/Smo/Nr3c1/Wnt10b/Csrp1/Hdac9/Dkk1/Myh9/Lmod1/Grem1/Homer1/Bnip2/Bhlhe41/Slc25a4/Fdps/Ppp3ca/Myl9/Tgfb1/Xbp1/Akap13/Lncpint/Spag9/Tpm1/Mef2c/Shox2/Irx3/Bcl2/Atg7	47
GO:0051091	positive regulation of DNA-binding transcription factor activity	40/2431	271/28943	0.000342258	0.00214403	0.0012455	Trim8/Ncoa3/Flot1/Trappc9/Tnfsf11/Pycard/Prkcz/Trim37/Lrp8/Nod1/Smarcb1/Smo/Mtdh/Ikbkg/Trim68/Cytl1/Mid2/Clu/Jak2/Zbtb7a/Fcgr2b/Wnt10b/Hipk2/Cth/Grem1/Irak2/Bud31/Park7/Ppp3ca/Ar/Arhgef5/Tgfb1/Cd200/Esr1/Ctnnb1/Traf2/Pink1/Cx3cl1/App/Rgcc	40
GO:0032968	positive regulation of transcription elongation by RNA polymerase II	13/2431	53/28943	0.000344361	0.0021523	0.0012503	Med25/Ell2/Med31/Med16/Ell/Med24/Med28/Med29/Gtf2f1/Pwwp2b/Cbx7/Med19/Ctnnb1	13
GO:0050921	positive regulation of chemotaxis	26/2431	151/28943	0.000344479	0.0021523	0.0012503	Megf8/Prkca/Thbs1/Mcu/Serpine1/Tpbg/Fn1/Casr/Calr/Stk39/Sema5a/Trpv4/Pdgfd/Thbs4/Pla2g7/Mapk3/Lgmn/Fgfr1/Tgfb1/Dapk2/Swap70/Cx3cl1/Wnk1/Smoc2/App/Lbp	26
GO:1901361	organic cyclic compound catabolic process	63/2431	484/28943	0.000344618	0.0021523	0.0012503	Ddx5/Cnot8/Apoe/Pnrc2/Cant1/Cnp/Skiv2l/Lsm6/Gstz1/Mirlet7c-1/Phax/Fto/Tob1/Smpdl3a/Zc3h4/Sidt2/Dcps/Snd1/Acaa1a/Polr2d/Nt5e/Rnaseh2a/Grsf1/Nudt5/Nudt13/Ephx2/Zcchc17/Acot7/Zhx2/Nudt17/Tent5a/Aldh1l1/Bax/Dhx34/Dio2/Rnaset2b/Mt3/Samd4/Qdpr/Rnaset2a/Nbas/Dctpp1/Hint1/Noct/Upf3b/Dna2/Pde4a/Cidea/Lsm4/Ampd3/Traf2/Fah/Aldh6a1/Pon3/Nudt9/Isg20/Ncf1/Nudt7/Scarb1/Spp1/Nudt18/Dera/Enpp1	63
GO:0035601	protein deacylation	24/2431	135/28943	0.000352213	0.00219532	0.00127529	Tada3/BC004004/Abhd12/Morf4l2/Sirt7/Brms1l/Notum/Prkaa2/Sdr16c5/Gatad2a/Bcl6/Hdac11/Srebf1/Hdac9/Lpin1/Fry/Mbd2/Fnta/Tgfb1/Per2/Pink1/Ppt1/Zbtb7b/Msl3l2	24
GO:0098732	macromolecule deacylation	24/2431	135/28943	0.000352213	0.00219532	0.00127529	Tada3/BC004004/Abhd12/Morf4l2/Sirt7/Brms1l/Notum/Prkaa2/Sdr16c5/Gatad2a/Bcl6/Hdac11/Srebf1/Hdac9/Lpin1/Fry/Mbd2/Fnta/Tgfb1/Per2/Pink1/Ppt1/Zbtb7b/Msl3l2	24
GO:0033240	positive regulation of cellular amine metabolic process	6/2431	13/28943	0.000356486	0.00221307	0.0012856	Epas1/Vps35/Abat/Park7/Pebp1/Maob	6
GO:1901679	nucleotide transmembrane transport	6/2431	13/28943	0.000356486	0.00221307	0.0012856	Slc17a9/Lrrc8a/Slc25a4/Slc25a5/Slc25a36/Slc25a33	6
GO:1902950	regulation of dendritic spine maintenance	6/2431	13/28943	0.000356486	0.00221307	0.0012856	Apoe/Fcgr2b/Vps35/Homer1/Prnp/App	6
GO:1904753	negative regulation of vascular associated smooth muscle cell migration	6/2431	13/28943	0.000356486	0.00221307	0.0012856	Prkg1/Gna12/Tafa5/Tpm1/Mef2c/Rhoa	6
GO:0034243	regulation of transcription elongation by RNA polymerase II	16/2431	74/28943	0.000358215	0.00221494	0.00128669	Med25/Ell2/Med31/Med16/Nelfcd/Nelfe/Ell/Med24/Med28/Med29/Gtf2f1/Pwwp2b/Cbx7/Med19/Ctnnb1/Recql5	16
GO:0042982	amyloid precursor protein metabolic process	16/2431	74/28943	0.000358215	0.00221494	0.00128669	Sp1/Apoe/Itm2c/Abca2/Pin1/Tmcc2/Spon1/Dhcr24/Clu/Sorl1/Rtn1/Aph1a/Prnp/Ldlrap1/Tmed10/App	16
GO:0046824	positive regulation of nucleocytoplasmic transport	16/2431	74/28943	0.000358215	0.00221494	0.00128669	Camk1/Xpo4/Smo/Tpr/Ptgs2/Ran/Jak2/Camk4/Bag3/Gper1/Brca1/Tgfb1/Xbp1/Mdm2/Uaca/Tcf7l2	16
GO:0099518	vesicle cytoskeletal trafficking	16/2431	74/28943	0.000358215	0.00221494	0.00128669	Dync1h1/Trak2/Myo6/Prkcz/Map2/Myo1c/Actn4/Myrip/Kif1b/Dync1i1/Sybu/Myo5a/Kif13a/Stk11/Myo1e/Myo1d	16
GO:0010665	regulation of cardiac muscle cell apoptotic process	14/2431	60/28943	0.000360658	0.00222561	0.00129289	Agt/Atg5/Mfn2/Hspa8/Capn2/Nol3/Jak2/Eif5a/Nupr1/Slc25a4/Ilk/Hmgcr/Bcl2/Atg7	14
GO:0060443	mammary gland morphogenesis	14/2431	60/28943	0.000360658	0.00222561	0.00129289	Btrc/Tgfbr2/Ncoa3/Nfkb1/Vdr/Nr3c1/Csmd1/Pthlh/Wnt4/Bax/Ar/Tgfb1/Esr1/Ptch1	14
GO:2000058	regulation of ubiquitin-dependent protein catabolic process	28/2431	168/28943	0.000362703	0.00223601	0.00129893	Gba/Ubqln2/Ubqln1/Fbxw8/Sumo3/Gna12/Dvl1/Nub1/Fbxw7/Rpl11/Prkn/Clu/Rad23a/Wnt10b/Hipk2/Hfe/Herpud1/Pdcl3/Park7/Rnf144b/Zfand2a/Dnajb2/Plk2/Mdm2/Trib3/Laptm5/Atg7/Dda1	28
GO:0007173	epidermal growth factor receptor signaling pathway	20/2431	104/28943	0.000371435	0.00228757	0.00132888	Sox9/Agt/Errfi1/Hip1/Mmp9/Fbxw7/Efemp1/Bcar3/Iqgap1/Hip1r/Ptprf/Rab7/Gper1/Mvp/Adora1/Tgfb1/Itga1/Esr1/Tgfa/Adra2a	20
GO:0006368	transcription elongation by RNA polymerase II promoter	18/2431	89/28943	0.000378576	0.00232693	0.00135175	Med25/Ell2/Med31/Med16/Nelfcd/Nelfe/Ell/Med24/Med28/Med29/Gtf2f1/Eloa/Pwwp2b/Cbx7/Med19/Gtf2f2/Ctnnb1/Recql5	18
GO:0010827	regulation of glucose transmembrane transport	18/2431	89/28943	0.000378576	0.00232693	0.00135175	Irs1/Prkca/Myc/Irs2/Mfn2/Ak1/Adipor2/Aspscr1/Pid1/Repin1/Ffar4/Klf15/Ahi1/Esr1/Crebl2/Trib3/Inpp5k/Enpp1	18
GO:0090190	positive regulation of branching involved in ureteric bud morphogenesis	8/2431	23/28943	0.000379933	0.00233297	0.00135525	Sox9/Agt/Sox8/Smo/Grem1/Hoxb7/Tgfb1/Nog	8
GO:0015698	inorganic anion transport	26/2431	152/28943	0.000382907	0.0023489	0.00136451	Slc25a11/Slc5a6/Slc26a2/Prkg2/Slc6a1/Ttyh2/Casr/Slc12a4/Fxyd1/Tg/Wnk4/Slc12a6/Lrrc8a/Ank/Racgap1/Tspo/Clic4/Prnp/Ostm1/Fgfr1/Clcn4/Atf4/Abcb1b/Slc20a1/Slc1a1/Enpp1	26
GO:1905477	positive regulation of protein localization to membrane	21/2431	112/28943	0.000384394	0.0023557	0.00136846	Sqstm1/Lgals3/Mesd/Grip2/Lrp1/Pak1/Cnpy4/Cemip/Myo1c/Tcaf2/Fis1/Prkn/Ap2b1/Rab11fip2/Gper1/Prnp/Myo5a/Tgfb1/Lrp4/Clasp2/Rangrf	21
GO:0007254	JNK cascade	29/2431	177/28943	0.000386	0.0023632	0.00137282	Sfrp5/Dusp22/Tnfsf11/Pycard/Nfkb1/Casr/Taok3/Nod1/Cdc42se1/Trpv4/Traf3/Gadd45a/Fcgr2b/Hipk2/Tpd52l1/Ccn2/Zfp110/Map3k1/Gadd45g/Plcb1/Map3k5/Mturn/Cyld/Tnfrsf19/Mdfi/Traf2/App/Gadd45b/Hipk3	29
GO:0007628	adult walking behavior	12/2431	47/28943	0.00038786	0.00236759	0.00137536	Scn8a/Abhd12/Zmpste24/Kcnma1/Hipk2/Dab1/Oxr1/Hexa/Chd7/Htra2/Enpp1/Atg7	12
GO:0035774	positive regulation of insulin secretion involved in cellular response to glucose stimulus	12/2431	47/28943	0.00038786	0.00236759	0.00137536	Lrp1/Osbp/Sri/Oxct1/Prkn/Gpr68/Trpa1/Hif1a/Sybu/Gpld1/Nadk/Atg7	12
GO:0042789	mRNA transcription by RNA polymerase II	12/2431	47/28943	0.00038786	0.00236759	0.00137536	Sp1/Nr1h3/Taf13/Vdr/Taf10/Epas1/Taf6/Srebf1/Anxa2/Thrb/Atf4/Enpp1	12
GO:0015749	monosaccharide transmembrane transport	22/2431	120/28943	0.000392064	0.0023909	0.00138891	Sort1/Irs1/Prkca/Myc/Irs2/Mfn2/Ak1/Adipor2/Aspscr1/Pid1/Repin1/Ffar4/Klf15/Ahi1/Slc23a2/Esr1/Slc2a12/Crebl2/Trib3/Inpp5k/Slc2a5/Enpp1	22
GO:0050709	negative regulation of protein secretion	17/2431	82/28943	0.000401813	0.00244794	0.00142205	Rab11fip3/Apoe/Erp29/Irs1/Anxa5/Rab11fip1/Nr1h3/Sergef/Prkn/Nos1/Srebf1/Sytl4/Tbc1d1/Ppp3ca/Hmgcr/Cd200/Adra2a	17
GO:0018196	peptidyl-asparagine modification	7/2431	18/28943	0.000405275	0.0024642	0.00143149	Ddost/Magt1/Fut8/Mgat5/Ost4/Uggt1/Rpn1	7
GO:0036035	osteoclast development	7/2431	18/28943	0.000405275	0.0024642	0.00143149	Fam20c/Tnfsf11/Lrrk1/Slc9b2/Fbxw7/Gpr68/Siglec15	7
GO:0007009	plasma membrane organization	27/2431	161/28943	0.000413655	0.00251269	0.00145966	Mtss2/Chmp1a/Gsn/Ehd2/Chmp2a/Flot1/Cd9/Chmp4b/Myof/Sh3tc2/Ahnak/Xkr5/Whamm/Clu/Atp10a/P2rx7/Plscr4/Myh9/Sytl4/Anxa2/Colec12/Smpd1/Ar/Pacsin2/1700057G04Rik/Folr2/Snx18	27
GO:1903578	regulation of ATP metabolic process	16/2431	75/28943	0.000420312	0.00255063	0.0014817	Myc/Fis1/Prkaa2/Bcl2l1/Prkn/Zbtb7a/P2rx7/Pid1/Prxl2c/Atpsckmt/Nupr1/Zbtb20/Tspo/Hif1a/Prkag2/App	16
GO:0010613	positive regulation of cardiac muscle hypertrophy	11/2431	41/28943	0.000424156	0.00256393	0.00148943	Agt/Pin1/Prkca/Nr3c1/Slc25a4/Fdps/Ppp3ca/Becn1/Adk/Twf1/Mef2c	11
GO:0051693	actin filament capping	11/2431	41/28943	0.000424156	0.00256393	0.00148943	Gsn/Dmtn/Scin/Carmil1/Sptan1/Vill/Lmod1/Avil/Twf1/Tpm1/Capg	11
GO:0060603	mammary gland duct morphogenesis	11/2431	41/28943	0.000424156	0.00256393	0.00148943	Btrc/Ncoa3/Vdr/Nr3c1/Csmd1/Pthlh/Wnt4/Ar/Tgfb1/Esr1/Ptch1	11
GO:2000785	regulation of autophagosome assembly	11/2431	41/28943	0.000424156	0.00256393	0.00148943	Ulk1/Ubqln2/Mtmr3/Chmp4b/Snx7/Nupr1/Becn1/Pink1/Sec22b/Fez2/Snx18	11
GO:0010893	positive regulation of steroid biosynthetic process	9/2431	29/28943	0.000434853	0.00262136	0.00152278	Srebf2/Scp2/Stard4/Srebf1/Sec14l2/Wnt4/Fdps/Bmp6/Nr1d1	9
GO:0015012	heparan sulfate proteoglycan biosynthetic process	9/2431	29/28943	0.000434853	0.00262136	0.00152278	Ext2/Hs3st3b1/Xylt1/Hs3st3a1/Pxylp1/Ctnnb1/Ugdh/Glce/Tcf7l2	9
GO:0030004	cellular monovalent inorganic cation homeostasis	21/2431	113/28943	0.000435344	0.00262136	0.00152278	Tmem165/Agt/Atp1a2/Chp1/Atp1b3/Sgk1/Atp6v0d2/Kcnma1/Atp1a1/Rab7/Slc9a6/Mapk3/Clic4/Slc9a2/Slc9a4/Avpr1a/Lacc1/Ppt1/Bcl2/Spp1/Tmem106b	21
GO:0046939	nucleotide phosphorylation	21/2431	113/28943	0.000435344	0.00262136	0.00152278	Guk1/Pfkm/Myc/Nme1/Gale/Khk/Ak1/Prkaa2/Tkfc/Zbtb7a/P2rx7/Prxl2c/Nupr1/Zbtb20/Hif1a/Tpi1/Prkag2/Pgam1/Aldoc/App/Enpp1	21
GO:0006835	dicarboxylic acid transport	18/2431	90/28943	0.000436593	0.00262378	0.00152419	Slc25a11/Myo6/Pak1/Epm2a/Slc13a5/Slc19a1/Nr3c1/P2rx7/Slc1a5/Slc25a13/Lrrc8a/Abat/Adora1/Avpr1a/Per2/Folr2/Arl6ip5/Slc1a1	18
GO:0019915	lipid storage	18/2431	90/28943	0.000436593	0.00262378	0.00152419	Gba/Apoe/Cds2/Srebf2/Fto/Stard4/Stat5b/Nr1h3/Bscl2/Itgb3/Cry2/Hexa/Cidea/Sqle/Scarb1/Ttc39b/Cds1/Enpp1	18
GO:0001889	liver development	24/2431	137/28943	0.000440463	0.00264448	0.00153622	Sp1/Sox9/Zmpste24/Pck2/Hp/Stat5b/Prkcsh/Smarcb1/Smo/Taf10/Ccnd1/Itpr1/Sod2/Cited2/Fgl1/Lims1/Xbp1/Cdk5rap3/Tgfa/Lims2/Pik3ca/Foxa3/Frzb/Atg7	24
GO:0090100	positive regulation of transmembrane receptor protein serine/threonine kinase signaling pathway	22/2431	121/28943	0.000441779	0.00264982	0.00153932	Tgfbr2/Bmpr1a/Fkbp8/Furin/Numa1/Gdf10/Thbs1/Jak2/Hipk2/Hfe/Bmp3/Cited2/Bmp8a/Ilk/Got1/Tgfb1/Vsir/Stk11/Ccn1/Bmp6/Foxd1/Twsg1	22
GO:0003014	renal system process	23/2431	129/28943	0.000443232	0.00265341	0.0015414	Maged2/Gsn/Rrm2b/Agt/Akr1b3/Cyp2j5/Kcnma1/Wnk4/Slc15a2/Corin/Emp2/Adora1/Ppp3ca/Lgmn/Avpr1a/Gnai2/Pon3/Mllt6/Myo1e/Bcl2/Rhoa/Inpp5k/Wfs1	23
GO:0042476	odontogenesis	23/2431	129/28943	0.000443232	0.00265341	0.0015414	Fam20c/Bmpr1a/Tnfsf11/Serpine1/Foxc1/Tnfrsf11b/Smo/Sp7/Cnnm4/Smpd3/Ank/Bax/Fgfr1/Myo5a/Tgfb1/Runx2/Lrp4/Ctnnb1/Dmp1/Lef1/Rhoa/Enpp1/Tcf7l2	23
GO:0006767	water-soluble vitamin metabolic process	10/2431	35/28943	0.000444188	0.00265401	0.00154175	Shmt2/Mmab/Rfk/Clybl/Mmaa/Alpl/Vnn1/Slc23a2/Aldh1l1/Gsto2	10
GO:0090114	COPII-coated vesicle budding	10/2431	35/28943	0.000444188	0.00265401	0.00154175	Sar1a/Sec16a/Trappc6a/Sec16b/Trappc2l/Sec23b/Insig1/Mia3/Trappc4/Pdcd6	10
GO:0042445	hormone metabolic process	36/2431	239/28943	0.000447574	0.00267167	0.00155201	Agt/Scp2/Furin/Zmpste24/Papss2/Rdh14/Aldh1a1/Bbs1/Cpq/Stat5b/Rdh12/Nfkb1/Dhrs3/Sdr16c5/Nr3c1/Tg/Kcnma1/Hfe/Atp1a1/Ece2/Wnt4/Corin/Dhrs7/Cpe/Dio2/Hif1a/Ddo/Rbp4/Esr1/Dhrs9/Pcsk6/Scarb1/Bmp6/Spp1/Enpp1/Tcf7l2	36
GO:0007626	locomotory behavior	39/2431	266/28943	0.000460989	0.0027491	0.00159699	Scn8a/Apoe/Cnp/Abhd12/Abca2/Ccnd2/Zmpste24/Gaa/Atp1a2/Myo6/Usp2/Foxa2/Sobp/Ppp1r1b/Meis1/Sod2/Prkn/Kcnma1/Hipk2/Dab1/Vps35/Abat/Sncg/Aplp2/Park7/Oxr1/Strn/Npas3/Myo5a/Hexa/Arcn1/Naglu/Ppt1/Chd7/App/Htra2/Slc1a1/Enpp1/Atg7	39
GO:0003333	amino acid transmembrane transport	19/2431	98/28943	0.000462784	0.00275188	0.0015986	Agt/Epm2a/Slc7a1/Slc38a3/Slc38a10/Slc25a38/Slc38a2/Slc1a5/Slc22a4/Slc25a13/Lrrc8a/Slc43a2/Slc3a2/Per2/Slc38a4/Slc7a5/Slc6a6/Arl6ip5/Slc1a1	19
GO:0120162	positive regulation of cold-induced thermogenesis	19/2431	98/28943	0.000462784	0.00275188	0.0015986	Dync1h1/Mfn2/Oma1/Scd1/Bscl2/Adipor2/Jak2/Alpl/Epas1/Ffar4/Lpin1/Trpv2/Gadd45g/Dio2/G0s2/Acsl1/Per2/Zbtb7b/Adipor1	19
GO:1901222	regulation of NIK/NF-kappaB signaling	19/2431	98/28943	0.000462784	0.00275188	0.0015986	Trim44/C1qtnf3/Nol3/Calr/Nod1/Actn4/Smpd3/Sash1/Grem1/Lims1/Cyld/Ilk/Prdx1/Ptp4a3/Adipor1/App/Rhoa/Laptm5/Uaca	19
GO:0008625	extrinsic apoptotic signaling pathway via death domain receptors	17/2431	83/28943	0.000466313	0.00276757	0.00160772	Hmgb2/Lgals3/Sort1/Thbs1/Serpine1/Nol3/Trps1/Bcl2l1/Bag3/Raf1/Brca1/Bax/Park7/Rnf34/Skil/Bcl2/Timp3	17
GO:0046785	microtubule polymerization	17/2431	83/28943	0.000466313	0.00276757	0.00160772	Cdk5rap2/Tubgcp2/Dctn1/Numa1/Nin/Pak1/Map2/Pde4dip/Trpv4/Sgk1/Eml2/Clip1/Prune1/Clasp2/Tubg2/Rangrf/Tbcd	17
GO:0007623	circadian rhythm	34/2431	222/28943	0.000467519	0.00277207	0.00161034	Ddx5/Btrc/Id1/Rorc/Ddb1/Prkg2/Huwe1/Usp2/Mttp/Gfpt1/Fbxw7/Prkaa2/Gpr176/Dbp/Kcnma1/Per3/Cry2/Srebf1/Fbxl8/Bhlhe41/Siah2/Id4/Nos2/Adora1/Noct/Atf5/Per2/Naglu/Atf4/Arntl/Nr1d2/Kdm8/Nr1d1/Atg7	34
GO:0002686	negative regulation of leukocyte migration	12/2431	48/28943	0.000478025	0.00282627	0.00164182	Emilin1/Stap1/Padi2/Rabgef1/Grem1/Mmp28/Plcb1/Adora1/Mia3/Dusp1/Cd200/Abr	12
GO:0072599	establishment of protein localization to endoplasmic reticulum	12/2431	48/28943	0.000478025	0.00282627	0.00164182	Ubl4a/Srp9/Chmp4b/Spcs2/Srp19/Herpud1/Srpr/Srp14/Zfand2a/Glp1r/Get4/Folr2	12
GO:1900077	negative regulation of cellular response to insulin stimulus	12/2431	48/28943	0.000478025	0.00282627	0.00164182	Irs1/Prkca/Tns2/Prkcz/Ptpre/Pid1/Ptprf/Nucb2/Kank1/Grb14/Inpp5k/Enpp1	12
GO:0061025	membrane fusion	28/2431	171/28943	0.000486606	0.00287153	0.00166811	Chmp1a/Vps41/Pla2g4a/Chmp2a/Chp1/Uso1/Huwe1/Cd9/Snap47/Chmp4b/Myof/Stx12/Vav3/Rab7/Chmp3/Vamp1/Vps39/Vps8/Ubxn2a/Snph/Tbc1d4/Yipf4/Vamp8/Sec22b/Uvrag/Folr2/Stxbp6/Pla2g5	28
GO:0071466	cellular response to xenobiotic stimulus	28/2431	171/28943	0.000486606	0.00287153	0.00166811	Guk1/Myc/Rorc/Serpine1/Cryz/Cyp2j5/Acaa1a/Prkaa2/Fmo5/Nos1/Wnk4/Nceh1/Nos2/Prnp/Gstm4/Cyp2j6/Gsto2/Pde4a/Acsl1/Mylk/Recql5/Pon3/Gpld1/Mef2c/Kcnh2/Aox1/Pde4b/Vkorc1	28
GO:0050890	cognition	49/2431	358/28943	0.00048754	0.00287431	0.00166973	Apoe/Itpr3/Agt/Ric8a/S100b/Meis2/Prkca/Ccnd2/Atp1a2/Magt1/Pak1/Epm2a/Tpbg/Prkcz/Slc6a1/Tanc1/Sgk1/Ldlr/Sobp/Ppp1r1b/Prkn/Ptgs2/Prkar1b/Camk4/Csmd1/Specc1/Dkk1/Ptgs1/Dop1b/Synpo/Plcb1/Prnp/Adora1/Hif1a/Shc3/Lgmn/Slc8a3/Hmgcr/Plk2/Ppt1/Chd7/Glp1r/Mef2c/Nog/Peg13/App/Arl6ip5/Slc1a1/Slc24a2	49
GO:0048675	axon extension	24/2431	138/28943	0.000491439	0.00289455	0.00168148	Megf8/Apoe/Ulk1/Lrp1/Pak1/Map2/Zfyve27/Rpl4/Fn1/Atp5g1/Sema5a/Smo/Dvl1/Sema3d/Raph1/Trpv2/Slc9a6/Mt3/Ilk/Clasp2/Sema7a/Cdkl5/Ocm/Hsp90aa1	24
GO:0046209	nitric oxide metabolic process	18/2431	91/28943	0.000502138	0.00295196	0.00171484	Agt/Acp5/Selenos/Sod2/Ptgs2/Clu/Jak2/Nos1/Smpd3/Cyb5r3/Cyb5b/Tspo/Nos2/Spr/Esr1/Hsp90aa1/App/Ptgis	18
GO:0046683	response to organophosphorus	18/2431	91/28943	0.000502138	0.00295196	0.00171484	Itpr3/Dmtn/Pde3a/P2rx6/Nt5e/Itpr1/Itpr2/P2rx7/Wnt10b/Cib2/Cdo1/Slc8a3/Akap7/Aldh3a1/Rapgef2/Inpp5k/Hsp90b1/Enpp1	18
GO:0033135	regulation of peptidyl-serine phosphorylation	27/2431	163/28943	0.000505045	0.00296624	0.00172313	Camk1/Agt/Dmtn/Hax1/Cnksr3/Pak1/Epm2a/Mapkap1/Ptgs2/Bcar3/Gadd45a/Nos1/Ret/Dkk1/Raf1/Cd44/Pwp1/Bax/Park7/Tgfb1/Pink1/Crebl2/Hsp90aa1/Bcl2/App/Pik3ca/Inpp5k	27
GO:0031113	regulation of microtubule polymerization	13/2431	55/28943	0.000507035	0.0029667	0.0017234	Cdk5rap2/Dctn1/Numa1/Pak1/Map2/Pde4dip/Sgk1/Eml2/Clip1/Prune1/Clasp2/Rangrf/Tbcd	13
GO:0032892	positive regulation of organic acid transport	13/2431	55/28943	0.000507035	0.0029667	0.0017234	Agt/Pla2g4a/Tnfsf11/Slc38a3/Slc6a1/Fxyd1/Nr3c1/P2rx7/Abat/Acsl5/Avpr1a/Acsl1/Slc7a5	13
GO:0055081	anion homeostasis	13/2431	55/28943	0.000507035	0.0029667	0.0017234	Stk39/Slc12a4/Rnls/Alpl/Pthlh/Wnk4/Slc12a6/Ank/Car12/Wnk1/Spp1/Slc1a1/Enpp1	13
GO:0070527	platelet aggregation	13/2431	55/28943	0.000507035	0.0029667	0.0017234	Dmtn/Comp/Prkca/Prkg1/Cfh/Fn1/Cd9/Jak2/Itgb3/Il6ra/Serpine2/Abat/Pip5k1c	13
GO:0045668	negative regulation of osteoblast differentiation	15/2431	69/28943	0.000509132	0.00297617	0.0017289	Sox9/Id1/Gdf10/Tob1/Bambi/Ucma/Fndc3b/Grem1/Nbr1/Fgfr1/Noct/Crim1/Ptch1/Nog/Twsg1	15
GO:0034248	regulation of cellular amide metabolic process	59/2431	453/28943	0.000513296	0.00299769	0.0017414	Sp1/Cnot8/Apoe/Abca2/Shmt2/Pin1/Nolc1/Prkca/Fto/Larp6/Bzw2/Tob1/Thbs1/Pdk4/Eif2b5/Spon1/Ngrn/Srp9/Rpl13a/Msi1/Dcps/Calr/Polr2d/Tpr/Otud6b/Clu/Rpusd4/Sorl1/Eif5a/Dapk3/Smpd3/Serp1/Fech/Cpeb4/Ormdl3/Dnajc1/Ddx6/Rtn1/Mapk3/Samd8/Eif2ak3/Prnp/Samd4/Dnajc3/Mpv17l2/Sepsecs/Noct/Upf3b/Mvk/Per2/Pink1/Tmed2/Msi2/Aars/Tmed10/Ccn1/App/Enc1/Larp1b	59
GO:0031122	cytoplasmic microtubule organization	14/2431	62/28943	0.000515784	0.00300938	0.00174819	Tubgcp2/Dync1h1/Dctn1/Numa1/Chp1/Pde4dip/Trpv4/Dvl1/Clip1/Dst/Cep126/Ccdc88c/Tubg2/Rhoa	14
GO:0009416	response to light stimulus	45/2431	322/28943	0.000517729	0.0030179	0.00175314	Casp9/Cds2/Ric8a/Sdf4/Tmem161a/Meis2/Gnb1/Atp1a2/Ube4b/Ercc2/Ddb1/Ruvbl2/Usp2/Rhbdd1/Tanc1/Sema5a/Ei24/Mmp9/Ccnd1/Sgk1/Fbxw7/Ppp1r1b/Per3/Cry2/Msh2/Fech/Timp1/Rom1/Triap1/Fbxl8/Synpo/Poli/Bax/Hif1a/Smpd1/Rbp4/Hmgcr/Mmp3/Per2/Stk11/Nog/Bcl2/App/Uaca/Slc24a2	45
GO:0071241	cellular response to inorganic substance	36/2431	241/28943	0.000524741	0.0030559	0.00177522	Gsn/Slc41a1/Dmtn/Slc25a24/Thbs1/Slc13a5/Syt12/Ppif/Fn1/Foxa2/Stk39/Mmp9/Prkaa2/Iqgap1/Hfe/Smpd3/Syt8/Trpa1/Nfe2l1/Ddi2/Mt3/Mapk3/Clic4/Prnp/Lgmn/Smpd1/Traf2/Mylk/Foxo1/Gpld1/Cpne8/Mef2c/Wnk1/Trf/Bmp6/Slc1a1	36
GO:0032515	negative regulation of phosphoprotein phosphatase activity	8/2431	24/28943	0.000528161	0.00307294	0.00178511	Ptpa/Cmya5/Mgat5/Ppp1r1b/Cry2/Tiprl/Mprip/Gnai2	8
GO:0014742	positive regulation of muscle hypertrophy	11/2431	42/28943	0.000531464	0.00308637	0.00179292	Agt/Pin1/Prkca/Nr3c1/Slc25a4/Fdps/Ppp3ca/Becn1/Adk/Twf1/Mef2c	11
GO:1903725	regulation of phospholipid metabolic process	11/2431	42/28943	0.000531464	0.00308637	0.00179292	Scp2/Abca2/Mtmr3/Chp1/Capn2/Ldlr/Bscl2/Pdgfa/Lpin1/Pcx/Scarb1	11
GO:0030534	adult behavior	30/2431	189/28943	0.000535774	0.00310849	0.00180577	Scn8a/Cnp/Bbs2/Abhd12/Ccnd2/Zmpste24/Bbs1/Atp1a2/Foxa2/Septin5/Ppp1r1b/Prkn/Kcnma1/Nos1/Hipk2/Dab1/Homer1/Abat/Sncg/Park7/Oxr1/Hexa/Arcn1/Ppt1/Chd7/App/Htra2/Slc1a1/Enpp1/Atg7	30
GO:0031032	actomyosin structure organization	33/2431	215/28943	0.000539837	0.00312914	0.00181776	Ppfia1/Wdr1/Arhgef10l/Actg1/Itgb5/Pak1/Mfn2/Myoc/Pak2/Carmil1/Cdc42bpa/Myh14/Csrp1/Sdc4/Myh9/Lmod1/Ccn2/Wnt4/Anln/Synpo/Racgap1/Myl9/Arhgef5/Frmd7/Clasp2/Akap13/Ttc8/Tpm1/Fermt2/Mef2c/Rhoa/Inpp5k/Rgcc	33
GO:0006354	DNA-templated transcription elongation	20/2431	107/28943	0.000545603	0.00315961	0.00183547	Med25/Ell2/Med31/Ercc2/Zc3h4/Med16/Nelfcd/Nelfe/Ell/Med24/Med28/Med29/Gtf2f1/Eloa/Pwwp2b/Cbx7/Med19/Gtf2f2/Ctnnb1/Recql5	20
GO:0007098	centrosome cycle	23/2431	131/28943	0.000555061	0.00321139	0.00186554	Cdk5rap2/Chmp1a/Dctn1/Haus7/Nin/Cetn2/Chmp2a/Cep152/Haus8/Nubp1/Poc1b/Pde4dip/Trim37/Chmp4b/Map9/Gadd45a/Bnip2/Brca1/Cep63/Plk2/Atf5/Ctnnb1/Uvrag	23
GO:0018210	peptidyl-threonine modification	22/2431	123/28943	0.000557931	0.00322198	0.0018717	Ulk1/Tgfbr2/Dmtn/Prkca/Cab39/Cemip/Stk39/Cdc42bpa/Hipk2/Hipk1/Galnt3/Chil1/Galnt2/Tgfb1/Prkag2/Galnt1/Stk11/Wnk1/Bcl2/App/Inpp5k/Hipk3	22
GO:0050764	regulation of phagocytosis	22/2431	123/28943	0.000557931	0.00322198	0.0018717	Lman2/Mfge8/Lrp1/Atg5/Tgm2/Pycard/Hspa8/Calr/Stap1/Fcgr2b/Rab31/C4b/Lyar/Il15ra/Rab27a/Tgfb1/Abr/Il2rg/Scarb1/Pla2g5/Lbp/Atg7	22
GO:0051170	import into nucleus	29/2431	181/28943	0.000562472	0.00324519	0.00188518	Mmp12/Ddx5/Sqstm1/Agt/Nolc1/Chp1/Epm2a/Hspa8/Ei24/Smo/Tpr/Ptgs2/Ran/Jak2/Txnip/Bag3/Cry2/Tmco6/Gper1/Brca1/Hikeshi/Htatip2/Ppp3ca/Tgfb1/Xbp1/Prkag1/Rangrf/Arntl/Uaca	29
GO:0032943	mononuclear cell proliferation	48/2431	351/28943	0.000563856	0.00325016	0.00188806	Tgfbr2/Lgals3/Myc/Irs2/Pycard/Stat5b/Slc7a1/Pura/H2-DMb1/Bcl2l1/Vav3/Bcl6/Jak3/Jak2/Ihh/Fcgr2b/P2rx7/Tyk2/Sdc4/Plcl2/Cd44/Cd320/Wnt4/Cd28/Tnfrsf21/Bax/Prnp/Ppp3ca/Satb1/Fkbp1a/Tgfb1/Adk/Msn/Vsir/Ctnnb1/Dock8/Cd59b/Cd244a/Cd151/Mef2c/Zbtb7b/Ndfip1/Lef1/Bcl2/Hspd1/Cd24a/Twsg1/Laptm5	48
GO:0032369	negative regulation of lipid transport	10/2431	36/28943	0.000569133	0.00327449	0.0019022	Apoe/Srebf2/Abca2/Thbs1/Irs2/Nr1h3/Fis1/Itgb3/Cry2/Tspo	10
GO:0071985	multivesicular body sorting pathway	10/2431	36/28943	0.000569133	0.00327449	0.0019022	Chmp1a/Sort1/Chmp2a/Ubxn6/Chmp4b/Sytl4/Chmp3/Tmem50a/Rab27a/Leprot	10
GO:0060343	trabecula formation	9/2431	30/28943	0.000575256	0.00330481	0.00191981	Thbs3/Vdr/Chad/Wnt10b/Grem1/Rbp4/Adgrg6/Fkbp1a/Enpp1	9
GO:0006096	glycolytic process	18/2431	92/28943	0.000575999	0.00330481	0.00191981	Pfkm/Myc/Gale/Khk/Prkaa2/Tkfc/Zbtb7a/P2rx7/Prxl2c/Nupr1/Zbtb20/Hif1a/Tpi1/Prkag2/Pgam1/Aldoc/App/Enpp1	18
GO:0032436	positive regulation of proteasomal ubiquitin-dependent protein catabolic process	18/2431	92/28943	0.000575999	0.00330481	0.00191981	Gba/Ubqln2/Ubqln1/Fbxw8/Dvl1/Nub1/Prkn/Clu/Rad23a/Herpud1/Rnf144b/Zfand2a/Dnajb2/Plk2/Mdm2/Trib3/Atg7/Dda1	18
GO:0006750	glutathione biosynthetic process	6/2431	14/28943	0.000579558	0.00330689	0.00192102	Gss/Mgst2/Gclm/Eif2ak3/Slc1a1/Hagh	6
GO:0060346	bone trabecula formation	6/2431	14/28943	0.000579558	0.00330689	0.00192102	Thbs3/Vdr/Chad/Wnt10b/Grem1/Enpp1	6
GO:0090153	regulation of sphingolipid biosynthetic process	6/2431	14/28943	0.000579558	0.00330689	0.00192102	Abca2/Smpd3/Ormdl3/Samd8/Ccn1/Atg7	6
GO:1901201	regulation of extracellular matrix assembly	6/2431	14/28943	0.000579558	0.00330689	0.00192102	Emilin1/Sox9/Agt/Phldb1/Clasp2/Rgcc	6
GO:1902902	negative regulation of autophagosome assembly	6/2431	14/28943	0.000579558	0.00330689	0.00192102	Chmp4b/Nupr1/Becn1/Pink1/Sec22b/Fez2	6
GO:1905038	regulation of membrane lipid metabolic process	6/2431	14/28943	0.000579558	0.00330689	0.00192102	Abca2/Smpd3/Ormdl3/Samd8/Ccn1/Atg7	6
GO:0010718	positive regulation of epithelial to mesenchymal transition	12/2431	49/28943	0.000585203	0.00333297	0.00193617	Tgfbr2/Foxc1/Bambi/Gcnt2/Tgfb1/Ctnnb1/Fermt2/Wwtr1/Lef1/Loxl2/Rgcc/Tcf7l2	12
GO:0035307	positive regulation of protein dephosphorylation	12/2431	49/28943	0.000585203	0.00333297	0.00193617	Gba/Pin1/Ptpa/Gna12/Vrk3/Jak2/Adora1/Smpd1/Tgfb1/Itga1/Ankle2/Pink1	12
GO:0045927	positive regulation of growth	45/2431	324/28943	0.000591639	0.00336654	0.00195567	Megf8/Apoe/Bmpr1a/Agt/Bbs2/Ppib/Prr5/Pin1/Ccnd2/Ncoa3/Lrp1/Pak1/Stat5b/Serpine1/Zfyve27/Rpl4/Fn1/Atp5g1/Sema5a/Smo/Mapkap1/Sgk1/Nr3c1/Prkn/Serp1/Commd5/Ahi1/Slc23a2/Trpv2/Plcb1/Slc25a4/Fdps/Ilk/Fgfr1/Avpr1a/Sema7a/Cdkl5/Chd7/Ocm/Slc25a33/Mef2c/Pim1/Bcl2/Rhoa/Wfs1	45
GO:1904019	epithelial cell apoptotic process	25/2431	148/28943	0.000594537	0.00337209	0.00195889	Casp9/Gsn/Tgfbr2/Sort1/Id1/Thbs1/Serpine1/Sema5a/Bcl2l1/Jak2/Cast/Usp53/Hipk1/Nupr1/Gper1/Lims1/Bax/Xbp1/Esr1/Spop/Lef1/Bcl2/Wfs1/Rgcc/Atg7	25
GO:0010867	positive regulation of triglyceride biosynthetic process	7/2431	19/28943	0.00059533	0.00337209	0.00195889	Nr1h3/Ldlr/Srebf1/Acsl5/Gpld1/Scarb1/Tcf7l2	7
GO:0035461	vitamin transmembrane transport	7/2431	19/28943	0.00059533	0.00337209	0.00195889	Slc5a6/Slc19a1/Slc19a3/Slc23a2/Rbp4/Scarb1/Folr2	7
GO:0046827	positive regulation of protein export from nucleus	7/2431	19/28943	0.00059533	0.00337209	0.00195889	Camk1/Xpo4/Tpr/Camk4/Bag3/Mdm2/Tcf7l2	7
GO:1902430	negative regulation of amyloid-beta formation	7/2431	19/28943	0.00059533	0.00337209	0.00195889	Apoe/Pin1/Spon1/Clu/Sorl1/Rtn1/Prnp	7
GO:0015800	acidic amino acid transport	15/2431	70/28943	0.000598341	0.00338605	0.00196701	Myo6/Pak1/Epm2a/Slc6a1/Nr3c1/P2rx7/Slc25a13/Lrrc8a/Abat/Adora1/Avpr1a/Per2/Slc6a6/Arl6ip5/Slc1a1	15
GO:0006119	oxidative phosphorylation	24/2431	140/28943	0.00060906	0.00343726	0.00199675	Ndufb10/Uqcrc2/Shmt2/Myc/Ppif/Ndufb11/Ndufb7/Iscu/Atp5pb/Msh2/Coq9/Chchd10/Atpsckmt/Nupr1/Ndufa8/Park7/Ndufa2/Ndufa7/Pink1/Cox7a2l/Slc25a33/Cox4i2/Rhoa/Ndufs5	24
GO:0030177	positive regulation of Wnt signaling pathway	24/2431	140/28943	0.00060906	0.00343726	0.00199675	Rnf146/Pin1/Pbxip1/Daam2/Lrrk1/Bambi/Rspo4/Nfkb1/Sema5a/Fgfr3/Wnt10b/Dapk3/Vps35/Map3k1/Mbd2/Csnk1g2/Ilk/Tgfb1/Kank1/Wnk1/Arntl/Lef1/Dlx5/Lgr6	24
GO:0061008	hepaticobiliary system development	24/2431	140/28943	0.00060906	0.00343726	0.00199675	Sp1/Sox9/Zmpste24/Pck2/Hp/Stat5b/Prkcsh/Smarcb1/Smo/Taf10/Ccnd1/Itpr1/Sod2/Cited2/Fgl1/Lims1/Xbp1/Cdk5rap3/Tgfa/Lims2/Pik3ca/Foxa3/Frzb/Atg7	24
GO:0010463	mesenchymal cell proliferation	13/2431	56/28943	0.000610158	0.00343726	0.00199675	Tgfbr2/Bmpr1a/Sox9/Irs1/Myc/Irs2/Smo/Ihh/Ctnnbip1/Pdgfa/Fgfr1/Ctnnb1/Shox2	13
GO:1901861	regulation of muscle tissue development	13/2431	56/28943	0.000610158	0.00343726	0.00199675	Usp19/Flot1/Usp2/Wnt10b/Hdac9/Tgfb1/Hmgcr/Ctnnb1/Mef2c/Shox2/Lef1/Bcl2/Tcf7l2	13
GO:0001818	negative regulation of cytokine production	42/2431	297/28943	0.000611572	0.0034421	0.00199957	Gba/Il1rl1/Furin/Anxa4/Errfi1/Atg5/Chid1/Thbs1/Pycard/C1qtnf3/Fn1/Nfkb1/Acp5/Selenos/Nlrx1/Bcl6/Jak3/Fcgr2b/Hfe/Hdac9/Prg4/Rabgef1/Ffar4/Tnfrsf21/Srgn/Tspo/Prnp/Atp2b1/Nploc4/Fgfr1/Tgfb1/Cidea/Cd200/Vsir/Cx3cl1/Ndfip1/Lef1/Cd24a/Twsg1/Rgcc/Lbp/Laptm5	42
GO:0043457	regulation of cellular respiration	14/2431	63/28943	0.000612545	0.00344446	0.00200093	Shmt2/Myc/Ppif/Mfn2/Iscu/Trpv4/Nupr1/Park7/Hif1a/Pink1/Cox7a2l/Slc25a33/Pik3ca/Rhoa	14
GO:0006836	neurotransmitter transport	36/2431	243/28943	0.000613464	0.0034465	0.00200212	Prkca/Atp1a2/Flot1/Myo6/Pak1/Syt12/Slc6a1/Ncs1/Snap47/Syde1/Cyth1/Septin5/Dvl1/Bcl2l1/Prkn/P2rx7/Itgb3/Nos1/Syt8/Pdzd11/Slc29a1/Sncg/Park7/Vamp1/Ptprn2/Xbp1/Ica1/Per2/Ppt1/Lin7c/Mef2c/Slc6a6/Adra2a/Arl6ip5/Syn2/Stxbp2	36
GO:0010657	muscle cell apoptotic process	20/2431	108/28943	0.000617583	0.00346651	0.00201374	Agt/Gnb1/Atg5/Mfn2/Hspa8/Capn2/Nol3/Sod2/Jak2/Bag3/Eif5a/Nupr1/Slc25a4/Lifr/Ilk/Hmgcr/Slc7a5/Atf4/Bcl2/Atg7	20
GO:0006809	nitric oxide biosynthetic process	17/2431	85/28943	0.000622415	0.00349047	0.00202767	Agt/Acp5/Sod2/Ptgs2/Clu/Jak2/Nos1/Smpd3/Cyb5r3/Cyb5b/Tspo/Nos2/Spr/Esr1/Hsp90aa1/App/Ptgis	17
GO:0030038	contractile actin filament bundle assembly	21/2431	116/28943	0.000625072	0.0034959	0.00203082	Ppfia1/Arhgef10l/Actg1/Itgb5/Pak1/Myoc/Pak2/Carmil1/Sdc4/Ccn2/Wnt4/Synpo/Arhgef5/Frmd7/Clasp2/Ttc8/Tpm1/Fermt2/Rhoa/Inpp5k/Rgcc	21
GO:0043149	stress fiber assembly	21/2431	116/28943	0.000625072	0.0034959	0.00203082	Ppfia1/Arhgef10l/Actg1/Itgb5/Pak1/Myoc/Pak2/Carmil1/Sdc4/Ccn2/Wnt4/Synpo/Arhgef5/Frmd7/Clasp2/Ttc8/Tpm1/Fermt2/Rhoa/Inpp5k/Rgcc	21
GO:1904659	glucose transmembrane transport	21/2431	116/28943	0.000625072	0.0034959	0.00203082	Sort1/Irs1/Prkca/Myc/Irs2/Mfn2/Ak1/Adipor2/Aspscr1/Pid1/Repin1/Ffar4/Klf15/Ahi1/Esr1/Slc2a12/Crebl2/Trib3/Inpp5k/Slc2a5/Enpp1	21
GO:0070588	calcium ion transmembrane transport	45/2431	325/28943	0.000632	0.00353146	0.00205148	Tmem165/Itpr3/S100a1/Atp1a2/Atg5/Ubqln1/Ehd3/Mcu/Cemip/Sri/Nol3/Slc35g1/Ahnak/Trpv4/Tmbim6/Atp2c2/Itpr1/Itpr2/P2rx7/Itgb3/Hspa2/Micu1/Slc8b1/Ccn2/Trpv2/Trpa1/Gper1/Plp1/Bax/Prnp/Atp2b1/Ppp3ca/Mcoln2/Myo5a/Fkbp1a/Tgfb1/Slc8a3/Trpm6/Chd7/Glp1r/Cx3cl1/Pde4b/Bcl2/Smdt1/Slc24a2	45
GO:0046651	lymphocyte proliferation	47/2431	344/28943	0.000652181	0.00364095	0.00211508	Tgfbr2/Lgals3/Myc/Irs2/Pycard/Stat5b/Slc7a1/Pura/H2-DMb1/Vav3/Bcl6/Jak3/Jak2/Ihh/Fcgr2b/P2rx7/Tyk2/Sdc4/Plcl2/Cd44/Cd320/Wnt4/Cd28/Tnfrsf21/Bax/Prnp/Ppp3ca/Satb1/Fkbp1a/Tgfb1/Adk/Msn/Vsir/Ctnnb1/Dock8/Cd59b/Cd244a/Cd151/Mef2c/Zbtb7b/Ndfip1/Lef1/Bcl2/Hspd1/Cd24a/Twsg1/Laptm5	47
GO:0006757	ATP generation from ADP	18/2431	93/28943	0.000659025	0.00367425	0.00213443	Pfkm/Myc/Gale/Khk/Prkaa2/Tkfc/Zbtb7a/P2rx7/Prxl2c/Nupr1/Zbtb20/Hif1a/Tpi1/Prkag2/Pgam1/Aldoc/App/Enpp1	18
GO:0045981	positive regulation of nucleotide metabolic process	11/2431	43/28943	0.000660513	0.00367425	0.00213443	Myc/Prkaa2/Bcl2l1/Prkn/P2rx7/Pid1/Nos1/Prxl2c/Zbtb20/Nos2/App	11
GO:1900544	positive regulation of purine nucleotide metabolic process	11/2431	43/28943	0.000660513	0.00367425	0.00213443	Myc/Prkaa2/Bcl2l1/Prkn/P2rx7/Pid1/Nos1/Prxl2c/Zbtb20/Nos2/App	11
GO:1902116	negative regulation of organelle assembly	11/2431	43/28943	0.000660513	0.00367425	0.00213443	Cdk5rap2/Mfn2/Trim37/Chmp4b/Tbc1d30/Tbc1d7/Nupr1/Becn1/Pink1/Sec22b/Fez2	11
GO:2000379	positive regulation of reactive oxygen species metabolic process	16/2431	78/28943	0.000665057	0.00369622	0.00214719	Tgfbr2/Agt/Nqo2/Thbs1/Dcxr/Mfn2/Sod2/Gadd45a/Pid1/Eif5a/Tspo/Park7/Rab27a/Tgfb1/Gnai2/App	16
GO:0030217	T cell differentiation	45/2431	326/28943	0.000674788	0.00374694	0.00217665	Gba/Tgfbr2/Actb/Sart1/Atg5/Rorc/Stat5b/Prkcz/Smarcb1/Nhej1/Zbtb16/Bcl6/Jak3/Ihh/Wnt10b/Prex1/Nkap/Il6ra/Vnn1/Cd44/Wnt4/Tmem98/Cd28/Gadd45g/Cyld/Satb1/Tgfb1/Xbp1/Runx2/Clptm1/Pax1/Vsir/Runx3/Stk11/Ctnnb1/Fzd5/Loxl3/Chd7/Zbtb7b/Il2rg/Hsp90aa1/Lef1/Bcl2/Rhoa/Enpp1	45
GO:0019439	aromatic compound catabolic process	59/2431	458/28943	0.000675967	0.00375014	0.00217851	Ddx5/Cnot8/Pnrc2/Cant1/Cnp/Skiv2l/Lsm6/Gstz1/Mirlet7c-1/Phax/Fto/Tob1/Smpdl3a/Zc3h4/Sidt2/Dcps/Snd1/Acaa1a/Polr2d/Nt5e/Rnaseh2a/Grsf1/Nudt5/Nudt13/Ephx2/Zcchc17/Acot7/Ephx1/Zhx2/Nudt17/Tent5a/Aldh1l1/Bax/Dhx34/Dio2/Rnaset2b/Samd4/Qdpr/Rnaset2a/Nbas/Dctpp1/Hint1/Noct/Upf3b/Dna2/Pde4a/Cidea/Lsm4/Ampd3/Traf2/Fah/Pon3/Nudt9/Isg20/Ncf1/Nudt7/Nudt18/Dera/Enpp1	59
GO:0006661	phosphatidylinositol biosynthetic process	19/2431	101/28943	0.000683624	0.00378585	0.00219925	Itpkc/Pigs/Impa2/Mppe1/Socs2/Ttc7/Pdgfa/Pgap4/Inpp1/Becn1/Pip5k1c/Ip6k3/Pigg/Bpnt2/Pi4k2a/Uvrag/Pik3ca/Cds1/Pigk	19
GO:0045185	maintenance of protein location	19/2431	101/28943	0.000683624	0.00378585	0.00219925	Gsn/Insig2/Sun2/Syne1/Scin/Sri/Sorl1/Os9/Chchd10/Golph3/Srgn/Insig1/Tspo/Park7/Mprip/Twf1/Pink1/Get4/Kdelr2	19
GO:0006165	nucleoside diphosphate phosphorylation	20/2431	109/28943	0.000697626	0.00385651	0.0022403	Pfkm/Myc/Nme1/Gale/Khk/Ak1/Prkaa2/Tkfc/Zbtb7a/P2rx7/Prxl2c/Nupr1/Zbtb20/Hif1a/Tpi1/Prkag2/Pgam1/Aldoc/App/Enpp1	20
GO:0042310	vasoconstriction	20/2431	109/28943	0.000697626	0.00385651	0.0022403	Agt/Bbs2/Comp/Grip2/Atp1a2/Cyp2j5/Casr/Ptgs2/Nos1/Smpd3/Ptgs1/Hif1a/Atp2b1/Avpr1a/Snta1/Hmgcr/Per2/Cx3cl1/Adra2a/Rhoa	20
GO:0035710	CD4-positive, alpha-beta T cell activation	22/2431	125/28943	0.000699766	0.00386147	0.00224318	Tgfbr2/Rorc/Prkcz/Bcl6/Jak3/Il6ra/Cd44/Tmem98/Cd28/Gadd45g/Satb1/Tgfb1/Pax1/Vsir/Runx3/Loxl3/Zbtb7b/Il2rg/Ndfip1/Lef1/Cd24a/Twsg1	22
GO:0045582	positive regulation of T cell differentiation	22/2431	125/28943	0.000699766	0.00386147	0.00224318	Tgfbr2/Actb/Sart1/Stat5b/Prkcz/Smarcb1/Zbtb16/Bcl6/Ihh/Wnt10b/Nkap/Vnn1/Cyld/Tgfb1/Xbp1/Vsir/Runx3/Zbtb7b/Il2rg/Hsp90aa1/Lef1/Rhoa	22
GO:0010761	fibroblast migration	15/2431	71/28943	0.000700522	0.0038622	0.00224361	Dmtn/Pak1/Thbs1/Fut8/Gna12/Adipor2/Iqgap1/Itgb3/Sdc4/Fndc3b/Ilk/Fgfr1/Pak3/Tgfb1/Clasp2	15
GO:0006939	smooth muscle contraction	21/2431	117/28943	0.000702522	0.00386637	0.00224603	Agt/Bbs2/Comp/Grip2/Atp1a2/Prkg1/Ptgs2/Kcnma1/Smpd3/Ptgs1/Abat/Apbb1/Trpa1/Gper1/Ormdl3/Adora1/Atp2b1/Mylk/Ncf1/Adra2a/Rhoa	21
GO:0008645	hexose transmembrane transport	21/2431	117/28943	0.000702522	0.00386637	0.00224603	Sort1/Irs1/Prkca/Myc/Irs2/Mfn2/Ak1/Adipor2/Aspscr1/Pid1/Repin1/Ffar4/Klf15/Ahi1/Esr1/Slc2a12/Crebl2/Trib3/Inpp5k/Slc2a5/Enpp1	21
GO:0090659	walking behavior	12/2431	50/28943	0.000711836	0.00391415	0.00227379	Scn8a/Abhd12/Zmpste24/Kcnma1/Hipk2/Dab1/Oxr1/Hexa/Chd7/Htra2/Enpp1/Atg7	12
GO:0045333	cellular respiration	36/2431	245/28943	0.000715189	0.00392911	0.00228248	Gba/Ndufb10/Uqcrc2/Shmt2/Aco2/Myc/Ppif/Mfn2/Ndufb11/Ndufb7/Iscu/Trpv4/Atp5pb/Sod2/Mdh2/Slc25a13/Msh2/Coq9/Chchd10/Atpsckmt/Nupr1/Ndufa8/Bax/Park7/Hif1a/Ndufa2/Sdhaf4/Ndufa7/Mdh1/Pink1/Cox7a2l/Slc25a33/Cox4i2/Pik3ca/Rhoa/Ndufs5	36
GO:0050803	regulation of synapse structure or activity	39/2431	272/28943	0.000716748	0.00393395	0.00228529	Camk1/Sparc/Apoe/Dctn1/Clstn1/Prkca/Gpc6/Ngef/Grid2/Mfn2/Tpbg/Hspa8/Tanc1/Chmp4b/Arhgap22/Lrp8/Arhgap44/Sparcl1/Fcgr2b/Srpx2/Dkk1/Rab17/Sipa1l1/Camk2b/Ptprf/Vps35/Homer1/Srgn/Prnp/Sybu/Lrtm2/Pak3/Lrp4/Cdkl5/Ntng2/Mef2c/App/Rhoa/Rapgef4	39
GO:0010560	positive regulation of glycoprotein biosynthetic process	8/2431	25/28943	0.000719889	0.00393395	0.00228529	Abca2/Ramp1/Chp1/Mgat4a/Plcb1/Pxylp1/Ctnnb1/Tcf7l2	8
GO:0010866	regulation of triglyceride biosynthetic process	8/2431	25/28943	0.000719889	0.00393395	0.00228529	Nr1h3/Ldlr/Srebf1/Lpin1/Acsl5/Gpld1/Scarb1/Tcf7l2	8
GO:0018904	ether metabolic process	8/2431	25/28943	0.000719889	0.00393395	0.00228529	Pla2g4a/Ephx2/Agmo/Ephx1/Pla2g7/Nceh1/Plaat1/Pla2g5	8
GO:0070841	inclusion body assembly	8/2431	25/28943	0.000719889	0.00393395	0.00228529	Apoe/Trim37/Prkn/Clu/Sorl1/Hspa2/Dnaja4/Dnajb2	8
GO:0090189	regulation of branching involved in ureteric bud morphogenesis	8/2431	25/28943	0.000719889	0.00393395	0.00228529	Sox9/Agt/Sox8/Smo/Grem1/Hoxb7/Tgfb1/Nog	8
GO:0010667	negative regulation of cardiac muscle cell apoptotic process	10/2431	37/28943	0.000721774	0.00393395	0.00228529	Atg5/Mfn2/Hspa8/Nol3/Jak2/Nupr1/Slc25a4/Ilk/Bcl2/Atg7	10
GO:0032506	cytokinetic process	10/2431	37/28943	0.000721774	0.00393395	0.00228529	Anxa11/Chmp1a/Chmp2a/Chmp4b/Myh9/Anln/Racgap1/Spire1/Rhoa/Snx18	10
GO:1902003	regulation of amyloid-beta formation	10/2431	37/28943	0.000721774	0.00393395	0.00228529	Sp1/Apoe/Abca2/Pin1/Spon1/Clu/Sorl1/Rtn1/Prnp/Tmed10	10
GO:0001954	positive regulation of cell-matrix adhesion	14/2431	64/28943	0.000724261	0.00394059	0.00228914	Prkcz/Myoc/Enpp2/Utrn/Efemp2/Iqgap1/Itgb3/Sdc4/Wnt4/Lims1/Emp2/Ilk/Fmn1/Fermt2	14
GO:0008652	cellular amino acid biosynthetic process	14/2431	64/28943	0.000724261	0.00394059	0.00228914	Adi1/Shmt2/Aldh1a1/Pycr1/Plod2/Asns/Aldh18a1/Cth/Abat/Psph/Park7/Got1/Bcat1/Sdsl	14
GO:0072331	signal transduction by p53 class mediator	25/2431	150/28943	0.000728206	0.00395858	0.0022996	Ddx5/Kmt5a/Rrm2b/Zmpste24/Myc/Myo6/Pycard/Smyd2/Rpl11/Prkn/Hipk2/Hipk1/Msh2/Cd44/Nupr1/Triap1/Bax/Cep63/Rnf34/Zfp385b/Hint1/Mdm2/Stk11/Cdk5rap3/Cradd	25
GO:0043647	inositol phosphate metabolic process	13/2431	57/28943	0.000730419	0.00396367	0.00230255	Itpkc/Plcd1/Scp2/Pth1r/Impa2/Gper1/Plcb1/Inpp1/Ip6k3/Bpnt2/Cd244a/Ippk/Inpp5k	13
GO:0051353	positive regulation of oxidoreductase activity	13/2431	57/28943	0.000730419	0.00396367	0.00230255	Apoe/S100a1/Nod1/Vdr/Rfk/Ccs/Cox17/Park7/Myo5a/Esr1/Sdhaf4/Gnai2/Scarb1	13
GO:0006971	hypotonic response	5/2431	10/28943	0.000731826	0.00396438	0.00230296	Prkg2/Stk39/Trpv4/Slc12a6/Mylk	5
GO:1902732	positive regulation of chondrocyte proliferation	5/2431	10/28943	0.000731826	0.00396438	0.00230296	Sox9/Comp/Pbxip1/Scube2/Lef1	5
GO:1902107	positive regulation of leukocyte differentiation	32/2431	210/28943	0.000736603	0.0039833	0.00231396	Tgfbr2/Actb/Sart1/Prkca/Hax1/Tnfsf11/Stat5b/Prkcz/Slc9b2/Smarcb1/Zbtb16/Zbtb46/Bcl6/Gpr68/Ihh/Ctnnbip1/Itgb3/Wnt10b/Nkap/Il15ra/Vnn1/Cyld/Ppp3ca/Tgfb1/Xbp1/Vsir/Runx3/Zbtb7b/Il2rg/Hsp90aa1/Lef1/Rhoa	32
GO:1903708	positive regulation of hemopoiesis	32/2431	210/28943	0.000736603	0.0039833	0.00231396	Tgfbr2/Actb/Sart1/Prkca/Hax1/Tnfsf11/Stat5b/Prkcz/Slc9b2/Smarcb1/Zbtb16/Zbtb46/Bcl6/Gpr68/Ihh/Ctnnbip1/Itgb3/Wnt10b/Nkap/Il15ra/Vnn1/Cyld/Ppp3ca/Tgfb1/Xbp1/Vsir/Runx3/Zbtb7b/Il2rg/Hsp90aa1/Lef1/Rhoa	32
GO:0045216	cell-cell junction organization	33/2431	219/28943	0.000749964	0.0040418	0.00234794	Actb/Wdr1/Nfasc/Agt/Prkca/Actg1/Patj/Cdh19/Shroom2/Myo1c/Cd9/Pak2/Nphp1/Actn4/Trpv4/Hipk1/Gjb6/Arvcf/Plekha7/Lims1/Ctnna1/Tgfb1/Ctnnb1/Fzd5/Xirp2/Fermt2/Micall2/Tbcd/Lims2/Irx3/Bmp6/Kifc3/Rhoa	33
GO:0033137	negative regulation of peptidyl-serine phosphorylation	9/2431	31/28943	0.000750675	0.0040418	0.00234794	Dmtn/Cnksr3/Epm2a/Gadd45a/Nos1/Dkk1/Pwp1/Bax/Inpp5k	9
GO:0036314	response to sterol	9/2431	31/28943	0.000750675	0.0040418	0.00234794	Tgfbr2/Insig2/Rorc/Smo/Nfe2l1/Insig1/Tgfb1/Gpld1/Ptch1	9
GO:0042558	pteridine-containing compound metabolic process	9/2431	31/28943	0.000750675	0.0040418	0.00234794	Shmt2/Pts/Gart/Aldh1l1/Ggh/Qdpr/Spr/Mthfd2/Pcbd2	9
GO:0071763	nuclear membrane organization	9/2431	31/28943	0.000750675	0.0040418	0.00234794	Tor1b/Chmp1a/Dctn1/Chmp2a/Tor1aip1/Chmp4b/Gper1/Ubxn2a/Ankle2	9
GO:0014065	phosphatidylinositol 3-kinase signaling	23/2431	134/28943	0.000768719	0.00413178	0.00240021	Sox9/Agt/Prr5/Irs1/Slc9a3r2/Hax1/Myoc/Fn1/Pdgfd/Nyap1/Jak2/Pik3ip1/Pdgfa/Serpine2/Nyap2/Dcn/Cd28/Gper1/Unc5b/Plxnb1/Xbp1/Fbxl2/Pik3ca	23
GO:0046467	membrane lipid biosynthetic process	23/2431	134/28943	0.000768719	0.00413178	0.00240021	Gba/Abca2/Pigs/Mppe1/Osbp/St3gal3/P2rx7/Gal3st1/Smpd3/Abca8b/Ormdl3/Samd8/Cerkl/Smpd1/Sgms2/Pgap4/Pigg/St6galnac5/Ccn1/Fut4/St8sia6/Pigk/Atg7	23
GO:0034764	positive regulation of transmembrane transport	39/2431	273/28943	0.000769818	0.00413411	0.00240156	Agt/S100a1/Irs1/Slc9a3r2/Cnksr3/Chp1/Irs2/Ehd3/Mfn2/Cemip/Sri/Ak1/Atp1b3/Stk39/Fxyd1/Adipor2/P2rx7/Nos1/Hspa2/Wnk4/Repin1/Cox17/Klf15/Atpsckmt/Gper1/Plcb1/Plp1/Bax/Acsl5/Ppp3ca/Myo5a/Acsl1/Akap7/Crebl2/Cx3cl1/Wnk1/Slc7a5/Kcnh2/Abcb1b	39
GO:0050807	regulation of synapse organization	38/2431	264/28943	0.000772534	0.00414511	0.00240795	Camk1/Sparc/Apoe/Dctn1/Clstn1/Prkca/Gpc6/Ngef/Grid2/Mfn2/Tpbg/Hspa8/Tanc1/Chmp4b/Arhgap22/Lrp8/Arhgap44/Sparcl1/Fcgr2b/Srpx2/Dkk1/Rab17/Sipa1l1/Camk2b/Ptprf/Vps35/Homer1/Srgn/Prnp/Lrtm2/Pak3/Lrp4/Cdkl5/Ntng2/Mef2c/App/Rhoa/Rapgef4	38
GO:0044772	mitotic cell cycle phase transition	58/2431	451/28943	0.000777999	0.00417083	0.00242289	Bcl7a/Cdk5rap2/Actb/Rrm2b/Ccnd2/Chmp2a/Mir26a-1/Myc/Ctdspl/Nabp2/Ercc2/Ddb1/Sirt7/Zwint/Jade1/Cdkn2c/Mepce/Chmp4b/Taok3/Smarcb1/Taf10/Ccnd1/Nacc2/Tpr/Anapc5/Ccny/Hspa2/Wnt10b/Aven/Tpd52l1/Camk2b/Fbxo7/Fbxl8/Cdk18/Lats2/Plcb1/Brca1/Id4/Kmt2e/Ppp3ca/Tgfb1/Clasp2/Plk2/Mdm2/Crlf3/Anapc15/Cdk5rap3/Ccng1/Bcl7b/Rbl2/Babam2/Abcb1b/Bcl2/App/Larp7/Kdm8/Cradd/Rgcc	58
GO:0002695	negative regulation of leukocyte activation	31/2431	202/28943	0.000783161	0.00419488	0.00243686	Lgals3/Dusp22/Nr1h3/Ldlr/Zbtb46/Bcl6/Jak3/Ihh/Fcgr2b/Hfe/Sdc4/Rabgef1/Fbxo7/Cd44/Fgl1/Tnfrsf21/Gper1/Prnp/Tgfb1/Cd200/Vsir/Runx3/Loxl3/Abr/Cx3cl1/Zbtb7b/Ndfip1/Cd24a/Twsg1/Nr1d1/Laptm5	31
GO:0046916	cellular transition metal ion homeostasis	20/2431	110/28943	0.000786461	0.00420892	0.00244502	Hps1/Steap2/Myc/Nubp1/Fth1/Iscu/Ttc7/Atp6v1a/Hfe/Slc39a14/Aplp2/Mt3/Prnp/Hif1a/Slc39a8/Trf/Ndfip1/Bmp6/App/Slc1a1	20
GO:0003206	cardiac chamber morphogenesis	25/2431	151/28943	0.000804343	0.00430091	0.00249846	Tgfbr2/Bmpr1a/Fgfrl1/Ube4b/Foxc1/Smo/Dhrs3/Myl3/Rnls/Col11a1/Cited2/Cpe/Hif1a/Rbp4/Adgrg6/Fkbp1a/Tgfb1/Mdm2/Ctnnb1/Chd7/Tpm1/Mef2c/Nog/Shox2/Ccn1	25
GO:0031128	developmental induction	11/2431	44/28943	0.000814587	0.00434446	0.00252376	Sox9/Sox8/2210016L21Rik/Hipk2/Dkk1/Hipk1/Wnt4/Fgfr1/Ar/Ctnnb1/Fzd5	11
GO:0034314	Arp2/3 complex-mediated actin nucleation	11/2431	44/28943	0.000814587	0.00434446	0.00252376	Washc2/Arpc5/Coro1b/Carmil1/Washc3/Whamm/Hip1r/Arpc5l/Arfip1/Arpc1b/Arpc1a	11
GO:1902991	regulation of amyloid precursor protein catabolic process	11/2431	44/28943	0.000814587	0.00434446	0.00252376	Sp1/Apoe/Abca2/Pin1/Spon1/Clu/Sorl1/Rtn1/Prnp/Tmed10/App	11
GO:0032784	regulation of DNA-templated transcription elongation	17/2431	87/28943	0.000821305	0.00437653	0.00254239	Med25/Ell2/Med31/Zc3h4/Med16/Nelfcd/Nelfe/Ell/Med24/Med28/Med29/Gtf2f1/Pwwp2b/Cbx7/Med19/Ctnnb1/Recql5	17
GO:0018108	peptidyl-tyrosine phosphorylation	44/2431	320/28943	0.000833417	0.00443727	0.00257767	Pkdcc/Agt/Dmtn/Dusp22/Cspg4/Prkca/Hax1/Errfi1/Osbp/Prkcz/Clk4/Lrrk1/Pak2/Lrp8/Fgfr3/Fbxw7/Pdgfd/Enpp2/Efemp1/Jak3/Jak2/Iqgap1/Itgb3/Thbs4/Pdgfa/Il6ra/Grem1/Cd44/Aplp2/Pdcl3/Mvp/Ehd4/Mapk3/Prnp/Adora1/Fgfr1/Tgfb1/Lrp4/Tgfa/Angpt4/Adra2a/Bmp6/App/Cd24a	44
GO:0030050	vesicle transport along actin filament	7/2431	20/28943	0.000849824	0.00449379	0.0026105	Myo6/Myo1c/Actn4/Myrip/Myo5a/Myo1e/Myo1d	7
GO:0032400	melanosome localization	7/2431	20/28943	0.000849824	0.00449379	0.0026105	Dctn1/Dctn2/Shroom2/Mlph/Rab17/Myo5a/Rab27a	7
GO:0045540	regulation of cholesterol biosynthetic process	7/2431	20/28943	0.000849824	0.00449379	0.0026105	Apoe/Srebf2/Scp2/Srebf1/Sec14l2/Erlin2/Fdps	7
GO:0048207	vesicle targeting, rough ER to cis-Golgi	7/2431	20/28943	0.000849824	0.00449379	0.0026105	Sar1a/Sec16a/Trappc6a/Sec16b/Trappc2l/Trappc4/Pdcd6	7
GO:0048208	COPII vesicle coating	7/2431	20/28943	0.000849824	0.00449379	0.0026105	Sar1a/Sec16a/Trappc6a/Sec16b/Trappc2l/Trappc4/Pdcd6	7
GO:0090141	positive regulation of mitochondrial fission	7/2431	20/28943	0.000849824	0.00449379	0.0026105	Ralbp1/Mcu/Fis1/Vps35/Dcn/Pink1/Spire1	7
GO:0106118	regulation of sterol biosynthetic process	7/2431	20/28943	0.000849824	0.00449379	0.0026105	Apoe/Srebf2/Scp2/Srebf1/Sec14l2/Erlin2/Fdps	7
GO:1904754	positive regulation of vascular associated smooth muscle cell migration	7/2431	20/28943	0.000849824	0.00449379	0.0026105	Agt/Lrp1/Pak1/Smo/Iqgap1/Myo5a/Mdm2	7
GO:0010977	negative regulation of neuron projection development	26/2431	160/28943	0.000852104	0.00449761	0.00261273	Apoe/Ulk1/Itm2c/Trak2/Cspg4/Xylt1/Ngef/Lrp1/Rap1gap2/Prkcsh/Zfp365/Map2/Sema5a/Trpv4/Efemp1/Sema3d/Dkk1/Dab1/Il15ra/Mt3/Kank1/Lrp4/Sema7a/Mdm2/Mbp/Rhoa	26
GO:0001836	release of cytochrome c from mitochondria	14/2431	65/28943	0.00085272	0.00449761	0.00261273	Pycard/Ppif/Mfn2/Nol3/Mmp9/Fis1/Bcl2l1/Sod2/Prkn/Triap1/Gper1/Bax/Pink1/Bcl2	14
GO:0010656	negative regulation of muscle cell apoptotic process	14/2431	65/28943	0.00085272	0.00449761	0.00261273	Atg5/Mfn2/Hspa8/Nol3/Jak2/Bag3/Nupr1/Slc25a4/Lifr/Ilk/Hmgcr/Slc7a5/Bcl2/Atg7	14
GO:0008589	regulation of smoothened signaling pathway	18/2431	95/28943	0.000856273	0.00450487	0.00261694	Megf8/Kif7/Scube2/Foxa2/Fgfr3/Smo/Ift122/Ihh/Pdcl/Serpine2/Tulp3/Ctnna1/Runx2/Tubd1/Ptch1/Shox2/Scube1/Enpp1	18
GO:0030168	platelet activation	18/2431	95/28943	0.000856273	0.00450487	0.00261694	Apoe/Dmtn/Comp/Pla2g4a/Prkca/Prkg1/Cfh/Fn1/Cd9/Jak2/Itgb3/Pdgfa/Il6ra/Serpine2/Abat/Pip5k1c/Cx3cl1/Adra2a	18
GO:0043535	regulation of blood vessel endothelial cell migration	18/2431	95/28943	0.000856273	0.00450487	0.00261694	Sp1/Apoe/Prkca/Thbs1/Fbxw7/Ptgs2/Gadd45a/Srpx2/Hdac9/Hif1a/Fgfr1/Tgfb1/Plk2/Mef2c/Angpt4/Stard13/Rhoa/Rgcc	18
GO:0030520	intracellular estrogen receptor signaling pathway	12/2431	51/28943	0.000860594	0.00452376	0.00262792	Ddx5/Ncoa3/Pak1/Ufsp2/Wbp2/Padi2/Lbh/Gper1/Brca1/Ar/Esr1/Peg13	12
GO:0014014	negative regulation of gliogenesis	13/2431	58/28943	0.000869998	0.00456547	0.00265214	Kdm4a/Daam2/Mfn2/Fgfr3/Ldlr/Dab1/Tmem98/Id4/Tspo/Atf5/Ctnnb1/Nog/Nr1d1	13
GO:0051123	RNA polymerase II preinitiation complex assembly	13/2431	58/28943	0.000869998	0.00456547	0.00265214	Med25/Med31/Med16/Taf13/Med24/Med28/Taf10/Med29/Taf6/Wnt10b/Med19/Gtf2f2/Esr1	13
GO:0034219	carbohydrate transmembrane transport	22/2431	127/28943	0.000871829	0.00457121	0.00265548	Sort1/Irs1/Prkca/Myc/Irs2/Mfn2/Ak1/Adipor2/Aspscr1/Pid1/Repin1/Ffar4/Klf15/Ahi1/Slc23a2/Esr1/Slc2a12/Crebl2/Trib3/Inpp5k/Slc2a5/Enpp1	22
GO:0010660	regulation of muscle cell apoptotic process	19/2431	103/28943	0.000876765	0.00459322	0.00266826	Agt/Atg5/Mfn2/Hspa8/Capn2/Nol3/Sod2/Jak2/Bag3/Eif5a/Nupr1/Slc25a4/Lifr/Ilk/Hmgcr/Slc7a5/Atf4/Bcl2/Atg7	19
GO:0014897	striated muscle hypertrophy	20/2431	111/28943	0.000884864	0.00463173	0.00269064	Kdm4a/Agt/Pin1/Prkca/Errfi1/Pak1/Myoc/Lmcd1/Nr3c1/Klf15/Slc25a4/Fdps/Ppp3ca/Becn1/Ar/Adk/Akap13/Twf1/Foxo1/Mef2c	20
GO:0051865	protein autoubiquitination	16/2431	80/28943	0.000888489	0.00464517	0.00269844	Rnf146/Jade2/Ube4b/Amfr/Trim37/Trim68/Wwp2/Prkn/Sash1/Brca1/Rnf13/Mdm2/Rnf141/Traf2/Babam2/Rnf181	16
GO:0007611	learning or memory	44/2431	321/28943	0.000888927	0.00464517	0.00269844	Apoe/Itpr3/Agt/Ric8a/S100b/Meis2/Prkca/Ccnd2/Atp1a2/Pak1/Epm2a/Tpbg/Prkcz/Slc6a1/Tanc1/Sgk1/Ldlr/Ppp1r1b/Prkn/Ptgs2/Prkar1b/Camk4/Csmd1/Specc1/Dkk1/Ptgs1/Synpo/Plcb1/Prnp/Hif1a/Shc3/Lgmn/Slc8a3/Hmgcr/Plk2/Ppt1/Glp1r/Mef2c/Nog/Peg13/App/Arl6ip5/Slc1a1/Slc24a2	44
GO:0009134	nucleoside diphosphate catabolic process	6/2431	15/28943	0.00089747	0.004678	0.00271752	Cant1/Nt5e/Nudt5/Ampd3/Nudt9/Nudt18	6
GO:0030157	pancreatic juice secretion	6/2431	15/28943	0.00089747	0.004678	0.00271752	Mmp13/Nr1h3/Stk39/Wnk4/Vamp8/Wnk1	6
GO:0042795	snRNA transcription by RNA polymerase II	6/2431	15/28943	0.00089747	0.004678	0.00271752	Ell2/Mepce/Ell/Cc2d1a/Snapc1/Larp7	6
GO:0072210	metanephric nephron development	10/2431	38/28943	0.000906585	0.00472154	0.00274281	Kif26b/Sox9/Sox8/Smo/Ret/Grem1/Wnt4/Ctnnb1/Fmn1/Foxd1	10
GO:0018212	peptidyl-tyrosine modification	44/2431	322/28943	0.000947678	0.00493142	0.00286473	Pkdcc/Agt/Dmtn/Dusp22/Cspg4/Prkca/Hax1/Errfi1/Osbp/Prkcz/Clk4/Lrrk1/Pak2/Lrp8/Fgfr3/Fbxw7/Pdgfd/Enpp2/Efemp1/Jak3/Jak2/Iqgap1/Itgb3/Thbs4/Pdgfa/Il6ra/Grem1/Cd44/Aplp2/Pdcl3/Mvp/Ehd4/Mapk3/Prnp/Adora1/Fgfr1/Tgfb1/Lrp4/Tgfa/Angpt4/Adra2a/Bmp6/App/Cd24a	44
GO:1905330	regulation of morphogenesis of an epithelium	15/2431	73/28943	0.000949812	0.00493838	0.00286878	Sox9/Agt/Sox8/Smo/Ntn4/Pdgfa/Grem1/Wnt4/Hoxb7/Fgfr1/Ar/Tgfb1/Esr1/Ctnnb1/Nog	15
GO:0007612	learning	29/2431	187/28943	0.000959564	0.00497397	0.00288945	Agt/Ric8a/Meis2/Atp1a2/Pak1/Epm2a/Tpbg/Slc6a1/Tanc1/Sgk1/Ppp1r1b/Prkn/Ptgs2/Csmd1/Specc1/Dkk1/Ptgs1/Synpo/Hif1a/Lgmn/Slc8a3/Hmgcr/Ppt1/Glp1r/Nog/Peg13/App/Slc1a1/Slc24a2	29
GO:0009060	aerobic respiration	29/2431	187/28943	0.000959564	0.00497397	0.00288945	Ndufb10/Uqcrc2/Shmt2/Aco2/Myc/Ppif/Ndufb11/Ndufb7/Iscu/Trpv4/Atp5pb/Mdh2/Msh2/Coq9/Chchd10/Atpsckmt/Nupr1/Ndufa8/Park7/Hif1a/Ndufa2/Ndufa7/Mdh1/Pink1/Cox7a2l/Slc25a33/Cox4i2/Rhoa/Ndufs5	29
GO:0043409	negative regulation of MAPK cascade	29/2431	187/28943	0.000959564	0.00497397	0.00288945	Gba/Apoe/Emilin1/Agt/Sfrp5/Pin1/Prkca/Errfi1/Cnksr3/Lemd2/Taok3/Cdc42se1/Vrk3/Sorl1/P2rx7/E130311K13Rik/Gper1/Tnip1/Cyld/Smpd1/Xbp1/Dusp1/Hmgcr/Pebp1/Foxo1/Cdk5rap3/Timp3/Inpp5k/Hipk3	29
GO:0002082	regulation of oxidative phosphorylation	8/2431	26/28943	0.000963867	0.00497397	0.00288945	Shmt2/Myc/Ppif/Nupr1/Pink1/Cox7a2l/Slc25a33/Rhoa	8
GO:0030970	retrograde protein transport, ER to cytosol	8/2431	26/28943	0.000963867	0.00497397	0.00288945	Tmem129/Ubac2/Rhbdd1/Selenos/Os9/Herpud1/Nploc4/Erlec1	8
GO:0042474	middle ear morphogenesis	8/2431	26/28943	0.000963867	0.00497397	0.00288945	Insig2/Myc/Nkx3-2/Insig1/Fgfr1/Naglu/Nog/Enpp1	8
GO:0045939	negative regulation of steroid metabolic process	8/2431	26/28943	0.000963867	0.00497397	0.00288945	Apoe/Abca2/Insig2/Nfkb1/Atp1a1/Wnt4/Erlin2/Insig1	8
GO:1903020	positive regulation of glycoprotein metabolic process	8/2431	26/28943	0.000963867	0.00497397	0.00288945	Abca2/Ramp1/Chp1/Mgat4a/Plcb1/Pxylp1/Ctnnb1/Tcf7l2	8
GO:1903513	endoplasmic reticulum to cytosol transport	8/2431	26/28943	0.000963867	0.00497397	0.00288945	Tmem129/Ubac2/Rhbdd1/Selenos/Os9/Herpud1/Nploc4/Erlec1	8
GO:0043500	muscle adaptation	22/2431	128/28943	0.000970772	0.00500129	0.00290532	Kdm4a/Gsn/Agt/Pin1/Prkca/Errfi1/Pak1/Cmya5/Myoc/Nol3/Lmcd1/Nr3c1/Klf15/Slc25a4/Fdps/Ppp3ca/Becn1/Ar/Adk/Twf1/Foxo1/Mef2c	22
GO:0072329	monocarboxylic acid catabolic process	22/2431	128/28943	0.000970772	0.00500129	0.00290532	Scp2/Echdc2/Irs1/Pck2/Dcxr/Irs2/Acaa1a/Cryl1/Ldhd/Lpin3/Acot7/Abhd2/Lpin1/Acsl5/Aig1/Acad11/Fah/Pon3/Gcdh/Acadvl/Nudt7/Pgd	22
GO:0060271	cilium assembly	48/2431	360/28943	0.000982589	0.00505797	0.00293825	Gsn/Cep20/Dctn1/Bbs2/Dnaaf5/Ehd2/Cc2d2a/Dzip1l/Bbs1/Tctn2/Atg5/Syne1/Fam161a/Ehd3/Poc1b/Atxn10/Ttll3/Tbc1d30/Ttll1/Ift22/Pcnt/Ift122/Ift57/Arl3/Celsr2/Tbc1d7/Ift43/Rab17/Ahi1/Cep126/B9d1/Ehd4/Avil/Cyld/Klc3/Lrguk/Ttc12/Clcn4/Cfap20/Ttc8/Cdkl5/Cfap157/Mns1/Tmem107/Wwtr1/Cep70/Abcc4/Dnai1	48
GO:0008306	associative learning	21/2431	120/28943	0.000986645	0.00507464	0.00294793	Agt/Ric8a/Meis2/Atp1a2/Tpbg/Slc6a1/Tanc1/Sgk1/Ppp1r1b/Csmd1/Specc1/Synpo/Hif1a/Lgmn/Hmgcr/Ppt1/Glp1r/Nog/Peg13/App/Slc1a1	21
GO:0090630	activation of GTPase activity	19/2431	104/28943	0.000989722	0.00508625	0.00295468	Mtss2/Tbc1d22a/Arhgef19/Sgsm3/Rundc1/Ngef/Rap1gap2/Ccdc125/Bcas3/Arhgap22/Tbc1d30/Tbc1d7/Sipa1l1/Tbc1d1/Arhgef5/Tbc1d10a/Rabgap1l/Abr/Tbc1d4	19
GO:0032007	negative regulation of TOR signaling	11/2431	45/28943	0.000997279	0.00511239	0.00296986	Deptor/Epm2a/Sesn3/Sesn1/Prkaa2/Tbc1d7/Castor2/Hif1a/Stk11/Arntl/Pdcd6	11
GO:0034198	cellular response to amino acid starvation	11/2431	45/28943	0.000997279	0.00511239	0.00296986	Ulk1/Rragc/Wdr24/Sesn3/Sesn1/Map3k5/Mapk3/Eif2ak3/Lars/Dap/Atf4	11
GO:0046636	negative regulation of alpha-beta T cell activation	11/2431	45/28943	0.000997279	0.00511239	0.00296986	Bcl6/Jak3/Ihh/Hfe/Cd44/Vsir/Runx3/Loxl3/Zbtb7b/Ndfip1/Twsg1	11
GO:0006493	protein O-linked glycosylation	14/2431	66/28943	0.000999855	0.00511293	0.00297017	Pofut2/Trak2/Galnt18/Tmtc1/Galnt15/Xxylt1/Gcnt1/Galnt3/Galnt2/Galnt1/Pgm3/Galnt7/Fut4/St8sia6	14
GO:0009166	nucleotide catabolic process	14/2431	66/28943	0.000999855	0.00511293	0.00297017	Cnp/Nt5e/Nudt13/Acot7/Nudt17/Dctpp1/Hint1/Pde4a/Ampd3/Nudt9/Ncf1/Nudt7/Nudt18/Dera	14
GO:0070265	necrotic cell death	14/2431	66/28943	0.000999855	0.00511293	0.00297017	Ppif/Fth1/Nol3/Pygl/Nupr1/Slc25a4/Bax/Map3k5/Tspo/Mt3/Cyld/Hebp2/Traf2/Slc6a6	14
GO:0003002	regionalization	51/2431	389/28943	0.0010192	0.00520759	0.00302516	Megf8/Bmpr1a/Fkbp8/Dzip1l/Hoxd8/Foxc1/Foxa2/Smo/Taf10/Ift122/Zbtb16/Hoxc6/Grsf1/Ift57/Celsr2/Ctnnbip1/Hipk2/Dkk1/Hipk1/Cited2/Grem1/Tulp3/Hoxa6/Bhlhe41/Hoxb7/Hoxc9/Mdfi/Fgfr1/Ar/Lrp4/Hoxc4/Pax1/Hoxa3/Hoxc8/Hoxc5/Ctnnb1/Fzd5/Pcsk6/Ptch1/Tmed2/Mns1/Mef2c/Nog/Barx1/Tmem107/Hoxc10/Hoxd4/Lef1/Irx3/Hoxb4/Foxd1	51
GO:0007568	aging	16/2431	81/28943	0.00102223	0.00521876	0.00303165	Apoe/Scp2/Comp/Ercc2/Eif2b5/Mmp9/Gna12/Alpl/Serp1/Abat/Mapk3/Fbxo4/Avpr1a/Lncpint/Aldoc/Enpp1	16
GO:0050730	regulation of peptidyl-tyrosine phosphorylation	38/2431	268/28943	0.00102713	0.00523947	0.00304368	Agt/Dmtn/Dusp22/Cspg4/Prkca/Hax1/Errfi1/Osbp/Prkcz/Lrrk1/Pak2/Lrp8/Fgfr3/Fbxw7/Pdgfd/Enpp2/Jak2/Iqgap1/Itgb3/Thbs4/Pdgfa/Il6ra/Grem1/Cd44/Aplp2/Pdcl3/Mvp/Ehd4/Prnp/Adora1/Tgfb1/Lrp4/Tgfa/Angpt4/Adra2a/Bmp6/App/Cd24a	38
GO:0042743	hydrogen peroxide metabolic process	13/2431	59/28943	0.00103126	0.00524757	0.00304839	Cybb/Prdx6/Mfn2/Sod2/Gpx3/Park7/Mt3/Mmp3/Prdx1/Pink1/Prdx5/Ncf1/Prdx6b	13
GO:0042987	amyloid precursor protein catabolic process	13/2431	59/28943	0.00103126	0.00524757	0.00304839	Sp1/Apoe/Abca2/Pin1/Spon1/Dhcr24/Clu/Sorl1/Rtn1/Aph1a/Prnp/Tmed10/App	13
GO:1903793	positive regulation of anion transport	13/2431	59/28943	0.00103126	0.00524757	0.00304839	Agt/Pla2g4a/Tnfsf11/Slc38a3/Slc6a1/Fxyd1/Nr3c1/P2rx7/Abat/Trpa1/Avpr1a/Atf4/Abcb1b	13
GO:0061005	cell differentiation involved in kidney development	12/2431	52/28943	0.00103438	0.00525485	0.00305262	Smo/Mmp9/Grem1/Klf15/Wnt4/Pou3f3/Ctnnb1/Ptch1/Mef2c/Wwtr1/Myo1e/Cd24a	12
GO:0090207	regulation of triglyceride metabolic process	12/2431	52/28943	0.00103438	0.00525485	0.00305262	Apoe/Nr1h3/Ldlr/Sorl1/Srebf1/Lpin1/Thrb/Acsl5/Esr1/Gpld1/Scarb1/Tcf7l2	12
GO:0040014	regulation of multicellular organism growth	17/2431	89/28943	0.00107203	0.00544168	0.00316115	Agt/Bbs2/Ppib/Zmpste24/Fto/Azgp1/Stat5b/Socs2/Smo/Lgmn/Spr/Chd7/Ptch1/Bcl2/App/Pik3ca/Htra2	17
GO:0060996	dendritic spine development	22/2431	129/28943	0.00107924	0.00547378	0.0031798	Camk1/Apoe/Ngef/Pak1/Mfn2/Zfp365/Pak2/Lrp8/Arhgap44/Dvl1/Nr3c1/Sipa1l1/Camk2b/Slc9a6/D16Ertd472e/Llph/Pak3/Plk2/Cdkl5/Iqsec1/Spire1/Mef2c	22
GO:0061515	myeloid cell development	18/2431	97/28943	0.00110194	0.00558438	0.00324405	Fam20c/Dmtn/Maea/Ercc2/Tnfsf11/Lrrk1/Slc9b2/Fbxw7/Meis1/Bcl6/Gpr68/Zbtb7a/Siglec15/Lyar/Cited2/Tspan2/Rabgap1l/App	18
GO:0014896	muscle hypertrophy	20/2431	113/28943	0.00111373	0.00563032	0.00327073	Kdm4a/Agt/Pin1/Prkca/Errfi1/Pak1/Myoc/Lmcd1/Nr3c1/Klf15/Slc25a4/Fdps/Ppp3ca/Becn1/Ar/Adk/Akap13/Twf1/Foxo1/Mef2c	20
GO:0043473	pigmentation	20/2431	113/28943	0.00111373	0.00563032	0.00327073	Sparc/Dctn1/Dctn2/Hps1/Trappc6a/Myc/Shroom2/Sod2/Mlph/Ihh/Rab17/Bax/Mitf/Myo5a/Rab27a/Kif13a/Arcn1/Mef2c/Bcl2/Enpp1	20
GO:0055017	cardiac muscle tissue growth	20/2431	113/28943	0.00111373	0.00563032	0.00327073	Tgfbr2/Bmpr1a/Agt/Pin1/Ccnd2/Pak1/Foxc1/Meis1/Nr3c1/Cited2/Kcnk2/Slc25a4/Fdps/Fgfr1/Rbp4/Akap13/Ctnnb1/Mef2c/Nog/Pim1	20
GO:0018208	peptidyl-proline modification	10/2431	39/28943	0.00112847	0.00569555	0.00330863	Fkbp10/Ppib/Pin1/P4hb/Ppif/P4htm/Ppic/Fkbp1a/Ppil6/P3h2	10
GO:0035066	positive regulation of histone acetylation	10/2431	39/28943	0.00112847	0.00569555	0.00330863	Ruvbl2/Rps6ka4/Wbp2/Myo1c/Smarcb1/Nos1/Brca1/Mapk3/Tgfb1/App	10
GO:0006611	protein export from nucleus	14/2431	67/28943	0.00116774	0.00588899	0.003421	Camk1/Ranbp3/Xpo4/Chp1/Sirt7/Calr/Tpr/Ran/Camk4/Bag3/Park7/Tgfb1/Mdm2/Tcf7l2	14
GO:0003208	cardiac ventricle morphogenesis	16/2431	82/28943	0.00117264	0.00589929	0.00342698	Tgfbr2/Bmpr1a/Ube4b/Foxc1/Myl3/Rnls/Col11a1/Cpe/Hif1a/Fkbp1a/Tgfb1/Ctnnb1/Chd7/Tpm1/Mef2c/Nog	16
GO:0006766	vitamin metabolic process	16/2431	82/28943	0.00117264	0.00589929	0.00342698	Shmt2/Mmab/Nfkb1/Rfk/Clybl/Mmaa/Alpl/Vnn1/Cd320/Slc23a2/Aldh1l1/Fgfr1/Gsto2/Nqo1/Enpp1/Vkorc1	16
GO:1901880	negative regulation of protein depolymerization	16/2431	82/28943	0.00117264	0.00589929	0.00342698	Gsn/Dmtn/Scin/Map2/Shroom2/Carmil1/Sptan1/Vill/Lmod1/Avil/Clasp2/Twf1/Tpm1/Swap70/Capg/Pik3ca	16
GO:0006089	lactate metabolic process	7/2431	21/28943	0.00118292	0.00593178	0.00344585	Ldhd/Park7/Hif1a/Ldha/Per2/Glo1/Hagh	7
GO:0010766	negative regulation of sodium ion transport	7/2431	21/28943	0.00118292	0.00593178	0.00344585	Atp1a2/Stk39/Fxyd2/Wnk4/Serpine2/Stoml1/Wnk1	7
GO:0032332	positive regulation of chondrocyte differentiation	7/2431	21/28943	0.00118292	0.00593178	0.00344585	Pkdcc/Sox9/Zbtb16/Thrb/Runx2/Bmp6/Loxl2	7
GO:0051875	pigment granule localization	7/2431	21/28943	0.00118292	0.00593178	0.00344585	Dctn1/Dctn2/Shroom2/Mlph/Rab17/Myo5a/Rab27a	7
GO:2000758	positive regulation of peptidyl-lysine acetylation	11/2431	46/28943	0.0012125	0.00607522	0.00352918	Ruvbl2/Rps6ka4/Wbp2/Myo1c/Smarcb1/Prkaa2/Nos1/Brca1/Mapk3/Tgfb1/App	11
GO:0002548	monocyte chemotaxis	13/2431	60/28943	0.00121674	0.00608665	0.00353582	Lgals3/Ccl9/Myo9b/Tnfsf11/Serpine1/Msmp/Pla2g7/Grem1/Lgmn/Dusp1/Cx3cl1/App/Ccl6	13
GO:0046902	regulation of mitochondrial membrane permeability	13/2431	60/28943	0.00121674	0.00608665	0.00353582	Cnp/Ppif/Nol3/Bcl2l1/Them4/Hip1r/Chchd10/Slc25a4/Bax/Slc25a5/Hebp2/Rhot2/Bcl2	13
GO:0006367	transcription initiation at RNA polymerase II promoter	17/2431	90/28943	0.00122001	0.00609809	0.00354247	Med25/Myc/Med31/Med16/Taf13/Polr2d/Med24/Med28/Taf10/Med29/Gtf2f1/Ctnnbip1/Taf6/Wnt10b/Med19/Gtf2f2/Esr1	17
GO:0019221	cytokine-mediated signaling pathway	54/2431	421/28943	0.00122574	0.0061218	0.00355624	Mmp12/Trim44/Bbs2/Ccl9/Tnfsf11/Pycard/Stat5b/Foxc1/Rps6ka4/Zc3h15/Nol3/Cxcl2/Stk39/Actn4/Ackr3/Otulin/Stap1/Traf3/Crlf2/Klf6/Jak3/Prkn/Adipor2/Cdc37/Jak2/Padi2/Tyk2/Il6ra/Hipk1/Il15ra/Rabgef1/Ptprf/Ecm1/Irak2/Plcb1/Lims1/Lifr/Mt3/Cyld/Mapk3/Hif1a/Ilk/Fkbp1a/Acsl1/Txndc17/Traf2/Cx3cl1/Wnk1/Il2rg/Adipor1/Cd24a/Slc1a1/Laptm5/Ccl6	54
GO:0007020	microtubule nucleation	9/2431	33/28943	0.00123194	0.00614784	0.00357137	Tubgcp2/Dctn1/Nin/Pak1/Pde4dip/Eml2/Clasp2/Tubg2/Rangrf	9
GO:0051955	regulation of amino acid transport	12/2431	53/28943	0.00123634	0.0061634	0.00358041	Agt/Slc38a3/Slc6a1/Nr3c1/P2rx7/Slc43a2/Abat/Adora1/Avpr1a/Per2/Slc7a5/Arl6ip5	12
GO:0000302	response to reactive oxygen species	29/2431	190/28943	0.00123705	0.0061634	0.00358041	Rnf146/Prkca/Pde8a/Pycr1/Ppif/Prdx6/Akr1b3/Sesn3/Nol3/Mmp9/Sesn1/Stk26/Sod2/Smpd3/Ccs/Fbxo7/Trpa1/Map3k5/Park7/Mt3/Mapk3/Hif1a/Nqo1/Prdx1/Pink1/Prdx5/Bcl2/Sod3/Atg7	29
GO:0050886	endocrine process	20/2431	114/28943	0.001246	0.00616835	0.00358328	Rab11fip3/Agt/Niban2/Rab11fip1/Mfn2/C1qtnf3/Cyp2j5/Vdr/Cry2/Rasl10b/Wnk4/Ecrg4/Corin/Tspo/Fgfr1/Avpr1a/Bmp6/Spp1/Rhoa/Foxd1	20
GO:0006107	oxaloacetate metabolic process	5/2431	11/28943	0.00124897	0.00616835	0.00358328	Acly/Mdh2/Got1/Mdh1/Pcx	5
GO:0031293	membrane protein intracellular domain proteolysis	5/2431	11/28943	0.00124897	0.00616835	0.00358328	Rhbdd1/Sppl2b/Aph1a/Tgfb1/Sppl2a	5
GO:0031642	negative regulation of myelination	5/2431	11/28943	0.00124897	0.00616835	0.00358328	Lpin1/Tmem98/Tnfrsf21/Eif2ak3/Jam2	5
GO:0033212	iron import into cell	5/2431	11/28943	0.00124897	0.00616835	0.00358328	Steap2/Iscu/Hfe/Slc39a14/Slc39a8	5
GO:0034384	high-density lipoprotein particle clearance	5/2431	11/28943	0.00124897	0.00616835	0.00358328	Apoe/Ldlr/Lipg/Gpld1/Scarb1	5
GO:0045542	positive regulation of cholesterol biosynthetic process	5/2431	11/28943	0.00124897	0.00616835	0.00358328	Srebf2/Scp2/Srebf1/Sec14l2/Fdps	5
GO:0090160	Golgi to lysosome transport	5/2431	11/28943	0.00124897	0.00616835	0.00358328	Sort1/Lamp1/Ehd3/Ccdc91/Laptm5	5
GO:0106120	positive regulation of sterol biosynthetic process	5/2431	11/28943	0.00124897	0.00616835	0.00358328	Srebf2/Scp2/Srebf1/Sec14l2/Fdps	5
GO:1903599	positive regulation of autophagy of mitochondrion	5/2431	11/28943	0.00124897	0.00616835	0.00358328	Prkn/Fbxo7/Slc25a4/Slc25a5/Hif1a	5
GO:2001204	regulation of osteoclast development	5/2431	11/28943	0.00124897	0.00616835	0.00358328	Tnfsf11/Slc9b2/Fbxw7/Gpr68/Siglec15	5
GO:0003338	metanephros morphogenesis	8/2431	27/28943	0.00126976	0.00624336	0.00362686	Kif26b/Sox9/Sox8/Smo/Grem1/Wnt4/Ctnnb1/Fmn1	8
GO:0018200	peptidyl-glutamic acid modification	8/2431	27/28943	0.00126976	0.00624336	0.00362686	Ggcx/Ttll3/Ttll1/Agbl1/Agbl2/Cfap20/Ttll10/Vkorc1	8
GO:0043687	post-translational protein modification	8/2431	27/28943	0.00126976	0.00624336	0.00362686	P3h1/Abca2/Wipi2/Atg5/Rhbdd1/Sumf1/Agbl1/Atg7	8
GO:1901984	negative regulation of protein acetylation	8/2431	27/28943	0.00126976	0.00624336	0.00362686	Atg5/Hint2/Sdr16c5/Pwwp2b/Klf15/Brca1/Park7/Atg7	8
GO:0010611	regulation of cardiac muscle hypertrophy	15/2431	75/28943	0.00127019	0.00624336	0.00362686	Agt/Pin1/Prkca/Errfi1/Pak1/Lmcd1/Nr3c1/Slc25a4/Fdps/Ppp3ca/Becn1/Adk/Twf1/Foxo1/Mef2c	15
GO:0043954	cellular component maintenance	15/2431	75/28943	0.00127019	0.00624336	0.00362686	Apoe/Sdf4/Hspa8/Shroom2/Tanc1/Fcgr2b/Chchd10/Vps35/Homer1/Plekha7/Prnp/Neat1/Fermt2/Kifc3/App	15
GO:0099173	postsynapse organization	31/2431	208/28943	0.00127652	0.00626948	0.00364203	Apoe/Actb/Ngef/Grid2/Mesd/Grip2/Mfn2/Hspa8/Zfp365/Tanc1/Chmp4b/Arhgap22/Lrp8/Arhgap44/Dvl1/Fcgr2b/Sipa1l1/Camk2b/Ptprf/Vps35/Homer1/Srgn/Chrdl1/Prnp/Lgmn/Pak3/Lrp4/Cdkl5/Ntng2/App/Rapgef4	31
GO:0006941	striated muscle contraction	27/2431	173/28943	0.00127907	0.00627705	0.00364643	Synm/Gsn/Gaa/Atp1a2/Ehd3/Sri/Myl3/Trpv4/Tnni2/Fxyd1/Myh14/Nos1/Atp1a1/Ccn2/Homer1/Smtn/Adora1/Uty/Snta1/Scn1b/Slc8a3/Tpm1/Rangrf/Kcnh2/Pde4b/Rcsd1/Pik3ca	27
GO:0032434	regulation of proteasomal ubiquitin-dependent protein catabolic process	23/2431	139/28943	0.00128389	0.0062957	0.00365726	Gba/Ubqln2/Ubqln1/Fbxw8/Gna12/Dvl1/Nub1/Rpl11/Prkn/Clu/Rad23a/Wnt10b/Hfe/Herpud1/Park7/Rnf144b/Zfand2a/Dnajb2/Plk2/Mdm2/Trib3/Atg7/Dda1	23
GO:0045637	regulation of myeloid cell differentiation	33/2431	226/28943	0.00129369	0.00633876	0.00368228	Hmgb2/Meis2/Prkca/Hax1/Myc/Tnfsf11/Nme1/Scin/Stat5b/P4htm/Slc9b2/Tnfrsf11b/Fgfr3/Fbxw7/Zbtb16/Meis1/Zbtb46/Gabpa/Gpr68/Zbtb7a/Tcta/Ctnnbip1/Itgb3/Mitf/Mturn/Hif1a/Ppp3ca/Tgfb1/Ctnnb1/Gpr137/Mef2c/Ndfip1/Lef1	33
GO:0008643	carbohydrate transport	25/2431	156/28943	0.00129776	0.00634869	0.00368805	Sort1/Irs1/Prkca/Myc/Irs2/Mfn2/Ak1/Adipor2/Aspscr1/Pid1/Smpd3/Repin1/Ffar4/Klf15/Ahi1/Slc23a2/Slc35a3/Slc35d2/Esr1/Slc2a12/Crebl2/Trib3/Inpp5k/Slc2a5/Enpp1	25
GO:0070646	protein modification by small protein removal	25/2431	156/28943	0.00129776	0.00634869	0.00368805	Tada3/Otub1/Cops7a/Shmt2/Usp35/Usp11/Usp19/Senp6/Usp2/Sf3b5/Mindy1/Supt3/Taf10/Otulin/Otud6b/Usp31/Taf6/Gps1/Brca1/Tnip1/Park7/Cyld/Hint1/Dnajb2/Babam2	25
GO:0045766	positive regulation of angiogenesis	28/2431	182/28943	0.00131522	0.00642397	0.00373178	Sp1/Emilin1/Tgfbr2/Lgals3/S100a1/Prkca/Thbs1/Serpine1/Sema5a/Mmp9/Mtdh/Ctsh/Itgb3/Hipk2/Sash1/Grem1/Ecm1/Chil1/Pdcl3/Brca1/Adm2/Hif1a/Xbp1/Smoc2/Angpt4/Pdcd6/Ptgis/Cysltr2	28
GO:1904018	positive regulation of vasculature development	28/2431	182/28943	0.00131522	0.00642397	0.00373178	Sp1/Emilin1/Tgfbr2/Lgals3/S100a1/Prkca/Thbs1/Serpine1/Sema5a/Mmp9/Mtdh/Ctsh/Itgb3/Hipk2/Sash1/Grem1/Ecm1/Chil1/Pdcl3/Brca1/Adm2/Hif1a/Xbp1/Smoc2/Angpt4/Pdcd6/Ptgis/Cysltr2	28
GO:0019184	nonribosomal peptide biosynthetic process	6/2431	16/28943	0.00133436	0.00649704	0.00377422	Gss/Mgst2/Gclm/Eif2ak3/Slc1a1/Hagh	6
GO:0042159	lipoprotein catabolic process	6/2431	16/28943	0.00133436	0.00649704	0.00377422	Apoe/Abhd12/Ldlr/Notum/Ctsd/Ppt1	6
GO:0045717	negative regulation of fatty acid biosynthetic process	6/2431	16/28943	0.00133436	0.00649704	0.00377422	Insig2/Erlin2/Brca1/Insig1/Acadvl/Trib3	6
GO:0060049	regulation of protein glycosylation	6/2431	16/28943	0.00133436	0.00649704	0.00377422	Abca2/Ramp1/Chp1/Mgat4a/Tmem59/Mt3	6
GO:0055021	regulation of cardiac muscle tissue growth	16/2431	83/28943	0.00134131	0.00652575	0.0037909	Tgfbr2/Bmpr1a/Pin1/Ccnd2/Pak1/Meis1/Nr3c1/Cited2/Kcnk2/Slc25a4/Fdps/Fgfr1/Rbp4/Mef2c/Nog/Pim1	16
GO:0043122	regulation of I-kappaB kinase/NF-kappaB signaling	29/2431	191/28943	0.00134385	0.00653298	0.0037951	Btrc/Sqstm1/Trim8/S100b/Tnfsf11/Pycard/Nod1/Optn/Mtdh/Ikbkg/Trim68/Card6/Traf3/Nlrx1/Prkn/Mid2/S100a13/Cth/Tnip1/Tnfrsf19/S100a4/Akap13/Esr1/Ctnnb1/Traf2/Pink1/Cx3cl1/Rhoa/Nr1d1	29
GO:0006879	cellular iron ion homeostasis	14/2431	68/28943	0.00135861	0.00658927	0.0038278	Steap2/Myc/Nubp1/Fth1/Iscu/Ttc7/Atp6v1a/Hfe/Slc39a14/Hif1a/Slc39a8/Trf/Ndfip1/Bmp6	14
GO:0030837	negative regulation of actin filament polymerization	14/2431	68/28943	0.00135861	0.00658927	0.0038278	Gsn/Dmtn/Scin/Carmil1/Ssh3/Sptan1/Vill/Lmod1/Hip1r/Avil/Kank1/Twf1/Tpm1/Capg	14
GO:0061951	establishment of protein localization to plasma membrane	14/2431	68/28943	0.00135861	0.00658927	0.0038278	Gorasp2/Pkdcc/Bbs2/Sec16a/Grip2/Bbs1/Arhgap44/Optn/Rab31/Rab7/Golph3/Vps35/Kif13a/Vamp5	14
GO:0006476	protein deacetylation	21/2431	123/28943	0.00136437	0.00661203	0.00384102	Tada3/BC004004/Morf4l2/Sirt7/Brms1l/Prkaa2/Sdr16c5/Gatad2a/Bcl6/Hdac11/Srebf1/Hdac9/Lpin1/Fry/Mbd2/Fnta/Tgfb1/Per2/Pink1/Zbtb7b/Msl3l2	21
GO:0046888	negative regulation of hormone secretion	17/2431	91/28943	0.00138493	0.00670119	0.00389282	Rab11fip3/Irs1/Anxa5/Rab11fip1/Prkn/Nos1/Cry2/Srebf1/Nucb2/Ffar4/Sytl4/Tspo/Adora1/Tbc1d1/Ppp3ca/Hmgcr/Adra2a	17
GO:0050766	positive regulation of phagocytosis	17/2431	91/28943	0.00138493	0.00670119	0.00389282	Lman2/Mfge8/Lrp1/Pycard/Hspa8/Calr/Stap1/Fcgr2b/Rab31/C4b/Lyar/Il15ra/Rab27a/Abr/Il2rg/Pla2g5/Lbp	17
GO:0002064	epithelial cell development	35/2431	245/28943	0.00138865	0.00671398	0.00390025	Sox9/Agt/Sox8/Id1/Sidt2/Akr1b3/Cnmd/Nkx3-2/Fgfr3/Smo/Bfsp1/Ihh/Kcnma1/Epas1/Map3k1/Spint2/Plcb1/Cdsn/Clic4/Hif1a/Ccdc88c/Slc9a4/Ar/Tgfb1/Xbp1/Msn/Esr1/Fzd5/Atf4/Arntl/Myo1e/Abcb1b/Bmp6/Rapgef2/Frzb	35
GO:0009952	anterior/posterior pattern specification	34/2431	236/28943	0.00139361	0.00672749	0.00390809	Bmpr1a/Hoxd8/Foxc1/Foxa2/Smo/Taf10/Zbtb16/Hoxc6/Grsf1/Celsr2/Ctnnbip1/Hipk2/Dkk1/Hipk1/Tulp3/Hoxa6/Bhlhe41/Hoxb7/Hoxc9/Hoxc4/Pax1/Hoxa3/Hoxc8/Hoxc5/Ctnnb1/Fzd5/Pcsk6/Tmed2/Nog/Barx1/Hoxc10/Hoxd4/Lef1/Hoxb4	34
GO:0031330	negative regulation of cellular catabolic process	34/2431	236/28943	0.00139361	0.00672749	0.00390809	Kdm4a/Furin/Phax/Tob1/Nrbp2/Chmp4b/Ctsa/Rpl11/Zcchc17/Sorl1/Hipk2/Hfe/Timp1/Tent5a/Nupr1/Anxa2/Pdcl3/Dhx34/Tspo/Park7/Mt3/Nbas/Becn1/Dap/Noct/Traf2/Pink1/Gpld1/Sec22b/Ptpn3/Slc7a5/Fez2/Bcl2/Timp3	34
GO:0030148	sphingolipid biosynthetic process	18/2431	99/28943	0.00140519	0.00676689	0.00393098	Gba/Abca2/Osbp/St3gal3/P2rx7/Gal3st1/Smpd3/Abca8b/Ormdl3/Samd8/Cerkl/Smpd1/Sgms2/St6galnac5/Ccn1/Fut4/St8sia6/Atg7	18
GO:0048864	stem cell development	18/2431	99/28943	0.00140519	0.00676689	0.00393098	Bmpr1a/Sox9/Sox8/Nolc1/Foxc1/Fn1/Sema5a/Smo/Sema3d/Ret/Cited2/Nrtn/Mapk3/Hif1a/Sema7a/Msi2/Bcl2/Pdcd6	18
GO:2001237	negative regulation of extrinsic apoptotic signaling pathway	18/2431	99/28943	0.00140519	0.00676689	0.00393098	Hmgb2/Lgals3/Col2a1/Serpine1/Nol3/Bcl2l1/Raf1/Siah2/Brca1/Ctnna1/Unc5b/Gclm/Park7/Sgk3/Rnf34/Ar/Cx3cl1/Bcl2	18
GO:0071901	negative regulation of protein serine/threonine kinase activity	19/2431	107/28943	0.00140614	0.00676689	0.00393098	Gba/Apoe/Agt/Sfrp5/Prkar2a/Pycard/Cdkn2c/Prkar1b/Gadd45a/Sorl1/Fbxo7/Lats2/Smpd1/Dusp1/Slc8a3/Hmgcr/Cdk5rap3/Inpp5k/Hipk3	19
GO:0045621	positive regulation of lymphocyte differentiation	23/2431	140/28943	0.00141654	0.0068117	0.00395701	Tgfbr2/Actb/Sart1/Stat5b/Prkcz/Smarcb1/Zbtb16/Bcl6/Ihh/Wnt10b/Nkap/Il15ra/Vnn1/Cyld/Tgfb1/Xbp1/Vsir/Runx3/Zbtb7b/Il2rg/Hsp90aa1/Lef1/Rhoa	23
GO:0046470	phosphatidylcholine metabolic process	13/2431	61/28943	0.00142919	0.00686718	0.00398924	Pla2g4a/Nr1h3/Capn2/Ldlr/Enpp2/Pnpla7/Pcyt1a/Pla2g7/Plaat1/Chka/Pnpla8/Scarb1/Pla2g5	13
GO:0071356	cellular response to tumor necrosis factor	28/2431	183/28943	0.00143091	0.00687014	0.00399096	Gba/Ccl9/Tnfsf11/Pycard/Nfkb1/Nol3/Actn4/Otulin/Traf3/Prkn/Jak2/Pid1/Smpd3/Hipk1/Tnfrsf21/Gper1/Lims1/Brca1/Cyld/Mapk3/Ilk/Txndc17/Traf2/Cx3cl1/Inpp5k/Nr1d1/Laptm5/Ccl6	28
GO:0061045	negative regulation of wound healing	15/2431	76/28943	0.00146169	0.00700959	0.00407197	Apoe/Thbs1/Anxa5/Cd109/Serpine1/Prkg1/Cd9/Pdgfa/Serpine2/Tafa5/Abat/Anxa2/Wnt4/Clasp2/Hmgcr	15
GO:0015804	neutral amino acid transport	11/2431	47/28943	0.00146447	0.00700959	0.00407197	Slc38a3/Slc25a38/Slc38a2/Slc1a5/Slc43a2/Nfe2l1/Slc3a2/Llgl2/Slc7a5/Slc6a6/Slc1a1	11
GO:0034205	amyloid-beta formation	11/2431	47/28943	0.00146447	0.00700959	0.00407197	Sp1/Apoe/Abca2/Pin1/Spon1/Clu/Sorl1/Rtn1/Aph1a/Prnp/Tmed10	11
GO:0060135	maternal process involved in female pregnancy	11/2431	47/28943	0.00146447	0.00700959	0.00407197	Pla2g4a/Vdr/Ptgs2/Csmd1/Cited2/Wnt4/Mapk3/Ar/Esr1/Tmed2/Ptgis	11
GO:0009142	nucleoside triphosphate biosynthetic process	22/2431	132/28943	0.00146934	0.00701909	0.00407749	Ndufb10/Myc/Nme1/Ndufb11/Atp5g1/Ndufb7/Ak1/Uck1/Atp5pb/Bcl2l1/Ldhd/Prkn/Pid1/Slc25a13/Nudt2/Atpsckmt/Ndufa8/Ndufa2/Tgfb1/Adk/Ndufa7/Ndufs5	22
GO:0046822	regulation of nucleocytoplasmic transport	22/2431	132/28943	0.00146934	0.00701909	0.00407749	Camk1/Nolc1/Xpo4/Chp1/Epm2a/Sirt7/Ei24/Smo/Tpr/Ptgs2/Ran/Jak2/Camk4/Bag3/Gper1/Brca1/Park7/Tgfb1/Xbp1/Mdm2/Uaca/Tcf7l2	22
GO:0046854	phosphatidylinositol phosphate biosynthetic process	12/2431	54/28943	0.00146985	0.00701909	0.00407749	Itpkc/Impa2/Socs2/Ttc7/Inpp1/Becn1/Pip5k1c/Ip6k3/Bpnt2/Pi4k2a/Uvrag/Pik3ca	12
GO:0048145	regulation of fibroblast proliferation	21/2431	124/28943	0.00151504	0.00722934	0.00419963	Med25/Agt/Zmpste24/Myc/Med31/Serpine1/Fth1/Fn1/B4galt7/Mmp9/Pdgfd/Sod2/Itgb3/Pdgfa/Fndc3b/Nupr1/Anxa2/Bax/Fbxo4/Tgfb1/Esr1	21
GO:0010970	transport along microtubule	27/2431	175/28943	0.00152052	0.0072499	0.00421157	Dync1h1/Trak2/Kxd1/Sun2/Lamp1/Bbs1/Hsbp1/Prkcz/Hspa8/Pura/Map2/Ift22/Ift122/Kif1b/Ift57/Arl3/Ift43/Dync1i1/Dst/Hif1a/Sybu/Klc3/Myo5a/Kif13a/Stk11/Rhot2/App	27
GO:0060042	retina morphogenesis in camera-type eye	16/2431	84/28943	0.00152997	0.00728376	0.00423124	Sox9/Sox8/Cfh/Sdk2/Ihh/Hipk2/Hipk1/Rom1/Zhx2/Irx5/Ahi1/Thrb/Rbp4/Ttc8/Naglu/Slc1a1	16
GO:0060191	regulation of lipase activity	16/2431	84/28943	0.00152997	0.00728376	0.00423124	Plcd1/Sort1/Agt/Lrp1/Prkcz/Nr1h3/Fgfr3/Hdac9/Camk2b/Fgfr1/Esr1/Ppt1/Anxa8/Ccn1/Rhoa/Pla2g5	16
GO:0010714	positive regulation of collagen metabolic process	9/2431	34/28943	0.00155201	0.0073661	0.00427907	Larp6/Serpine1/Ihh/Ccn2/Wnt4/Tgfb1/Vsir/Prdx5/Rgcc	9
GO:0035308	negative regulation of protein dephosphorylation	9/2431	34/28943	0.00155201	0.0073661	0.00427907	Ptpa/Cmya5/Mgat5/Ppp1r1b/Cry2/Tiprl/Mprip/Gnai2/Swap70	9
GO:0035929	steroid hormone secretion	9/2431	34/28943	0.00155201	0.0073661	0.00427907	Agt/Mfn2/Cyp2j5/Cry2/Wnk4/Ecrg4/Tspo/Bmp6/Spp1	9
GO:1903959	regulation of anion transmembrane transport	9/2431	34/28943	0.00155201	0.0073661	0.00427907	Agt/Prkca/Tcaf2/Fxyd1/Slc43a2/Prnp/Per2/Abcb1b/Arl6ip5	9
GO:0006664	glycolipid metabolic process	17/2431	92/28943	0.00156828	0.00743199	0.00431735	Gba/Naga/Abca2/Pigs/Mppe1/St3gal3/Gal3st1/Bax/St3gal6/Pgap4/Hexa/Pigg/Gpld1/St6galnac5/Fut4/St8sia6/Pigk	17
GO:0043242	negative regulation of protein-containing complex disassembly	17/2431	92/28943	0.00156828	0.00743199	0.00431735	Gsn/Dmtn/Scin/Map2/Shroom2/Carmil1/Sptan1/Vill/Lmod1/Avil/Clasp2/Twf1/Per2/Tpm1/Swap70/Capg/Pik3ca	17
GO:0042177	negative regulation of protein catabolic process	19/2431	108/28943	0.00157448	0.00744603	0.0043255	Furin/Pin1/Usp19/Ctsa/Rpl11/Hfe/Timp1/Serpine2/Vps35/Anxa2/Nos2/Park7/Atraid/Nqo1/Hmgcr/Gabarapl2/Cdk5rap3/Ptpn3/Timp3	19
GO:0090263	positive regulation of canonical Wnt signaling pathway	19/2431	108/28943	0.00157448	0.00744603	0.0043255	Rnf146/Pin1/Daam2/Lrrk1/Bambi/Nfkb1/Sema5a/Fgfr3/Wnt10b/Dapk3/Vps35/Map3k1/Csnk1g2/Ilk/Tgfb1/Kank1/Wnk1/Arntl/Dlx5	19
GO:0046324	regulation of glucose import	14/2431	69/28943	0.00157484	0.00744603	0.0043255	Irs1/Prkca/Myc/Irs2/Mfn2/Adipor2/Aspscr1/Pid1/Repin1/Klf15/Ahi1/Esr1/Crebl2/Enpp1	14
GO:0016575	histone deacetylation	18/2431	100/28943	0.00158158	0.00747219	0.0043407	Tada3/BC004004/Morf4l2/Sirt7/Brms1l/Sdr16c5/Gatad2a/Bcl6/Hdac11/Srebf1/Hdac9/Lpin1/Mbd2/Tgfb1/Per2/Pink1/Zbtb7b/Msl3l2	18
GO:0034612	response to tumor necrosis factor	30/2431	202/28943	0.00160014	0.00755412	0.0043883	Gba/Ccl9/Tnfsf11/Pycard/Nfkb1/Nol3/Actn4/Otulin/Traf3/Prkn/Jak2/Pid1/Smpd3/Hipk1/Tnfrsf21/Gper1/Lims1/Brca1/Nos2/Cyld/Mapk3/Ilk/Smpd1/Txndc17/Traf2/Cx3cl1/Inpp5k/Nr1d1/Laptm5/Ccl6	30
GO:0034312	diol biosynthetic process	7/2431	22/28943	0.00161016	0.00757552	0.00440073	Gba/Abca2/Pts/Ephx1/Qdpr/Spr/Pcbd2	7
GO:0060749	mammary gland alveolus development	7/2431	22/28943	0.00161016	0.00757552	0.00440073	Tnfsf11/Socs2/Ccnd1/Hif1a/Ar/Esr1/Tgfa	7
GO:0061377	mammary gland lobule development	7/2431	22/28943	0.00161016	0.00757552	0.00440073	Tnfsf11/Socs2/Ccnd1/Hif1a/Ar/Esr1/Tgfa	7
GO:0071800	podosome assembly	7/2431	22/28943	0.00161016	0.00757552	0.00440073	Gsn/Kif9/Farp2/Arhgef5/Msn/Lcp1/Rhoa	7
GO:0008361	regulation of cell size	31/2431	211/28943	0.00161162	0.00757552	0.00440073	Megf8/Apoe/Ulk1/Lrp1/Deptor/Rap1gap2/Pak1/Prkg2/Mfn2/Map2/Zfyve27/Rpl4/Fn1/Atp5g1/Sema5a/Slc12a4/P2rx7/Sema3d/Kcnma1/Ret/Slc12a6/Lrrc8a/Trpv2/Mt3/Ilk/Lars/Clasp2/Sema7a/Cdkl5/Ocm/Rhoa	31
GO:0006937	regulation of muscle contraction	26/2431	167/28943	0.00161199	0.00757552	0.00440073	Prkca/Atp1a2/Ehd3/Prkg1/Sri/Myl3/Trpv4/Tnni2/Fxyd1/Ptgs2/Kcnma1/Atp1a1/Ccn2/Ptgs1/Abat/Gper1/Ormdl3/Smtn/Adora1/Atp2b1/Slc8a3/Ncf1/Rangrf/Pde4b/Adra2a/Rhoa	26
GO:0045931	positive regulation of mitotic cell cycle	22/2431	133/28943	0.00162366	0.00761304	0.00442253	Rrm2b/Meis2/Prkca/Ccnd2/Stat5b/Usp2/Mepce/Ccnd1/Anapc5/Asns/Hspa2/Wnt10b/Plcb1/Kmt2e/Lgmn/Fgfr1/Tgfb1/Mdm2/Smoc2/App/Larp7/Rgcc	22
GO:1990266	neutrophil migration	22/2431	133/28943	0.00162366	0.00761304	0.00442253	Wdr1/Lgals3/Ppib/Ccl9/Prkca/Gbf1/Mcu/Il17b/Cxcl2/Cd99l2/Vav3/Thbs4/Prex1/Mcoln2/Itga1/Dapk2/Cx3cl1/Pde4b/Fut4/Spp1/Lbp/Ccl6	22
GO:2000027	regulation of animal organ morphogenesis	22/2431	133/28943	0.00162366	0.00761304	0.00442253	Bmpr1a/Sox9/Agt/Sfrp5/Sox8/Tnfrsf11b/Smo/Dvl1/Ntn4/Pdgfa/Dkk1/Cited2/Grem1/Ahi1/Wnt4/Hoxb7/Fgfr1/Ar/Tgfb1/Runx2/Ctnnb1/Nog	22
GO:0006516	glycoprotein catabolic process	8/2431	28/28943	0.0016481	0.00770439	0.00447559	Mmp12/Ids/Gpc1/Hgsnat/Man1b1/Manba/Edem3/Naglu	8
GO:0031065	positive regulation of histone deacetylation	8/2431	28/28943	0.0016481	0.00770439	0.00447559	BC004004/Sdr16c5/Bcl6/Srebf1/Lpin1/Tgfb1/Pink1/Zbtb7b	8
GO:0051894	positive regulation of focal adhesion assembly	8/2431	28/28943	0.0016481	0.00770439	0.00447559	Myoc/Enpp2/Iqgap1/Sdc4/Wnt4/Lims1/Fmn1/Fermt2	8
GO:0060713	labyrinthine layer morphogenesis	8/2431	28/28943	0.0016481	0.00770439	0.00447559	Ncoa3/Gcm1/Spint2/Llgl2/Fzd5/Tmed2/Ccn1/Lef1	8
GO:0010676	positive regulation of cellular carbohydrate metabolic process	13/2431	62/28943	0.00167152	0.00780797	0.00453576	Plcd1/Irs1/Pth1r/Ddb1/Irs2/Gper1/Hif1a/Cyp2j6/Stk11/Foxo1/Gpld1/Cd244a/Tcf7l2	13
GO:0008380	RNA splicing	54/2431	427/28943	0.00168295	0.00785547	0.00456335	Tada3/U2af2/Ddx5/Tfip11/Gemin8/Lgals3/Sf3a3/Ppp4r2/Aar2/Lsm6/Sart1/Isy1/Eftud2/Prdx6/Tsen54/Clk4/Hspa8/Sf3b5/Rsrc1/Dhx8/Nol3/Dcps/Supt3/Ahnak/Taf10/Tmbim6/Grsf1/Ccdc130/BC005624/Zbtb7a/Slc38a2/Zmat5/Prpf6/Cwc15/Celf4/Snrpn/Srsf9/Snrnp25/Ern1/Zmat2/Sf3a1/Psip1/Bud31/Cd2bp2/Arl6ip4/Ivns1abp/Mbnl1/Lsm4/Thoc7/Larp7/Prdx6b/Tsen15/Crnkl1/Rbmxl2	54
GO:0097553	calcium ion transmembrane import into cytosol	28/2431	185/28943	0.00168888	0.0078772	0.00457598	Itpr3/Atg5/Cemip/Sri/Nol3/Trpv4/Tmbim6/Itpr1/Itpr2/P2rx7/Itgb3/Slc8b1/Ccn2/Trpv2/Trpa1/Gper1/Bax/Prnp/Ppp3ca/Myo5a/Fkbp1a/Tgfb1/Slc8a3/Chd7/Glp1r/Cx3cl1/Bcl2/Slc24a2	28
GO:0001504	neurotransmitter uptake	10/2431	41/28943	0.00170521	0.00792952	0.00460637	Atp1a2/Flot1/Slc6a1/Prkn/Itgb3/Nos1/Slc29a1/Park7/Per2/Arl6ip5	10
GO:0010939	regulation of necrotic cell death	10/2431	41/28943	0.00170521	0.00792952	0.00460637	Ppif/Fth1/Nol3/Nupr1/Slc25a4/Tspo/Mt3/Cyld/Hebp2/Slc6a6	10
GO:0034110	regulation of homotypic cell-cell adhesion	10/2431	41/28943	0.00170521	0.00792952	0.00460637	Dmtn/Prkca/Tnfsf11/Prkg1/Cd9/Jak2/Il6ra/Serpine2/Abat/Cd24a	10
GO:1901031	regulation of response to reactive oxygen species	10/2431	41/28943	0.00170521	0.00792952	0.00460637	Rnf146/Pde8a/Pycr1/Sesn3/Nol3/Sesn1/Stk26/Fbxo7/Park7/Pink1	10
GO:0034766	negative regulation of ion transmembrane transport	20/2431	117/28943	0.00172607	0.00802053	0.00465924	Prkca/Atp1a2/Ubqln1/Ppif/Sri/Iscu/Stk39/Tcaf2/Mmp9/Fxyd2/Tmbim6/Nos1/Slc43a2/Stoml1/Park7/Ppp3ca/Tgfb1/Kcnh2/Bcl2/Arl6ip5	20
GO:0001974	blood vessel remodeling	12/2431	55/28943	0.00173854	0.00806038	0.00468239	Lrp1/Atg5/Foxc1/Nol3/Epas1/Bax/Nos2/Hoxa3/Mdm2/Abr/Chd7/Mef2c	12
GO:0010823	negative regulation of mitochondrion organization	12/2431	55/28943	0.00173854	0.00806038	0.00468239	Ppif/Mfn2/Huwe1/Nol3/Oma1/Bcl2l1/Prkn/Triap1/Slc25a4/Slc25a5/Tspo/Pink1	12
GO:0072132	mesenchyme morphogenesis	12/2431	55/28943	0.00173854	0.00806038	0.00468239	Tgfbr2/Bmpr1a/Sox9/Myc/Foxc1/Taf10/Tmem100/Fgfr1/Mdm2/Ctnnb1/Nog/Lef1	12
GO:0045619	regulation of lymphocyte differentiation	32/2431	221/28943	0.00174148	0.00806798	0.00468681	Tgfbr2/Actb/Sart1/Rorc/Stat5b/Prkcz/Smarcb1/Zbtb16/Bcl6/Jak3/Ihh/Wnt10b/Nkap/Il15ra/Vnn1/Fbxo7/Cd44/Cd28/Cyld/Tgfb1/Xbp1/Clptm1/Vsir/Runx3/Loxl3/Zbtb7b/Il2rg/Hsp90aa1/Ndfip1/Lef1/Rhoa/Cd24a	32
GO:0002701	negative regulation of production of molecular mediator of immune response	11/2431	48/28943	0.00175774	0.00812513	0.00472	Acp5/Tmbim6/Nlrx1/Bcl6/Jak3/Fcgr2b/Hfe/Rabgef1/Tgfb1/Vsir/Ndfip1	11
GO:0014003	oligodendrocyte development	11/2431	48/28943	0.00175774	0.00812513	0.00472	Abca2/Ercc2/Eif2b5/Fgfr3/Clu/Hdac11/Plp1/Id4/Tgfb1/Enpp1/Tcf7l2	11
GO:0090317	negative regulation of intracellular protein transport	11/2431	48/28943	0.00175774	0.00812513	0.00472	Dmtn/Ubac2/Chp1/Nol3/Ei24/Bag3/Os9/Insig1/Park7/Erlec1/Inpp5k	11
GO:0030512	negative regulation of transforming growth factor beta receptor signaling pathway	17/2431	93/28943	0.00177167	0.00817735	0.00475034	Emilin1/Pin1/Lrp1/Chst11/Cd109/Htra1/Bambi/Brms1l/Ldlrad4/Sap30l/Veph1/Adamtsl2/Zbtb7a/Glg1/Skil/Xbp1/Cidea	17
GO:1903509	liposaccharide metabolic process	17/2431	93/28943	0.00177167	0.00817735	0.00475034	Gba/Naga/Abca2/Pigs/Mppe1/St3gal3/Gal3st1/Bax/St3gal6/Pgap4/Hexa/Pigg/Gpld1/St6galnac5/Fut4/St8sia6/Pigk	17
GO:0014066	regulation of phosphatidylinositol 3-kinase signaling	18/2431	101/28943	0.00177632	0.00818056	0.0047522	Sox9/Agt/Prr5/Slc9a3r2/Hax1/Myoc/Fn1/Pdgfd/Jak2/Pik3ip1/Pdgfa/Serpine2/Dcn/Cd28/Gper1/Unc5b/Plxnb1/Fbxl2	18
GO:0032147	activation of protein kinase activity	18/2431	101/28943	0.00177632	0.00818056	0.0047522	Tgfbr2/Agt/Cab39/Prkcz/Ikbkg/Jak2/Itgb3/Wnk4/Il6ra/Chil1/Emp2/Mt3/Prnp/Zfp91/Stk11/Traf2/Adra2a/Slc1a1	18
GO:0070585	protein localization to mitochondrion	18/2431	101/28943	0.00177632	0.00818056	0.0047522	Tomm22/Mfn2/Nol3/Tomm20/Fbxw7/Fis1/Prkn/Bag3/Srebf1/Tomm7/Fbxo7/Bax/Tspo/Pink1/Bag1/Hsp90aa1/Grpel1/Hspd1	18
GO:0006606	protein import into nucleus	27/2431	177/28943	0.00180023	0.00828453	0.0048126	Mmp12/Ddx5/Sqstm1/Agt/Nolc1/Chp1/Epm2a/Hspa8/Ei24/Smo/Tpr/Ptgs2/Ran/Jak2/Txnip/Bag3/Cry2/Tmco6/Gper1/Brca1/Hikeshi/Ppp3ca/Tgfb1/Xbp1/Rangrf/Arntl/Uaca	27
GO:0008347	glial cell migration	14/2431	70/28943	0.00181897	0.00834602	0.00484832	Cspg4/Sun2/Lrp1/Fn1/Cd9/Lrp8/Stap1/Efemp1/Dab1/Rras2/Tspo/Ctnnb1/Cx3cl1/Enpp1	14
GO:0045600	positive regulation of fat cell differentiation	14/2431	70/28943	0.00181897	0.00834602	0.00484832	Zbtb7c/Wif1/Zbtb16/Ptgs2/Fndc3b/Ffar4/Wnt5b/Noct/Xbp1/Crebl2/Zbtb7b/Pim1/Cds1/Frzb	14
GO:0060260	regulation of transcription initiation by RNA polymerase II	14/2431	70/28943	0.00181897	0.00834602	0.00484832	Med25/Myc/Med31/Med16/Taf13/Med24/Med28/Taf10/Med29/Ctnnbip1/Taf6/Wnt10b/Med19/Esr1	14
GO:0150076	neuroinflammatory response	14/2431	70/28943	0.00181897	0.00834602	0.00484832	Agt/Lrp1/Smo/Ldlr/Stap1/Ptgs2/Clu/Jak2/Nupr1/Myo5a/Cd200/Cx3cl1/App/Nr1d1	14
GO:0010927	cellular component assembly involved in morphogenesis	21/2431	126/28943	0.00185925	0.00852455	0.00495203	Wdr1/Nfasc/Abca2/Actg1/Ercc2/Mfn2/Cd9/Phldb1/Ncmap/Gpc1/Ihh/Csrp1/Lmod1/Ilk/Myl9/Clasp2/Akap13/Spaca1/Tpm1/Mef2c/Zpbp	21
GO:0034614	cellular response to reactive oxygen species	23/2431	143/28943	0.00188721	0.00864636	0.00502279	Rnf146/Pde8a/Pycr1/Ppif/Akr1b3/Nol3/Mmp9/Stk26/Sod2/Smpd3/Ccs/Fbxo7/Trpa1/Map3k5/Park7/Mt3/Mapk3/Nqo1/Prdx1/Pink1/Prdx5/Sod3/Atg7	23
GO:0009301	snRNA transcription	6/2431	17/28943	0.00191657	0.00868337	0.00504429	Ell2/Mepce/Ell/Cc2d1a/Snapc1/Larp7	6
GO:0010713	negative regulation of collagen metabolic process	6/2431	17/28943	0.00191657	0.00868337	0.00504429	Emilin1/Errfi1/Fn1/Il6ra/Cyp2j6/Got1	6
GO:0032401	establishment of melanosome localization	6/2431	17/28943	0.00191657	0.00868337	0.00504429	Dctn1/Dctn2/Shroom2/Rab17/Myo5a/Rab27a	6
GO:0032966	negative regulation of collagen biosynthetic process	6/2431	17/28943	0.00191657	0.00868337	0.00504429	Emilin1/Errfi1/Fn1/Il6ra/Cyp2j6/Got1	6
GO:0048143	astrocyte activation	6/2431	17/28943	0.00191657	0.00868337	0.00504429	Agt/Lrp1/Smo/Ldlr/App/Nr1d1	6
GO:0071801	regulation of podosome assembly	6/2431	17/28943	0.00191657	0.00868337	0.00504429	Gsn/Kif9/Arhgef5/Msn/Lcp1/Rhoa	6
GO:0090083	regulation of inclusion body assembly	6/2431	17/28943	0.00191657	0.00868337	0.00504429	Apoe/Clu/Sorl1/Hspa2/Dnaja4/Dnajb2	6
GO:0090136	epithelial cell-cell adhesion	6/2431	17/28943	0.00191657	0.00868337	0.00504429	Itgb5/Ihh/Thbs4/Plekha7/Ctnna1/Kifc3	6
GO:0009145	purine nucleoside triphosphate biosynthetic process	20/2431	118/28943	0.00191748	0.00868337	0.00504429	Ndufb10/Myc/Nme1/Ndufb11/Atp5g1/Ndufb7/Atp5pb/Bcl2l1/Ldhd/Prkn/Pid1/Slc25a13/Nudt2/Atpsckmt/Ndufa8/Ndufa2/Tgfb1/Adk/Ndufa7/Ndufs5	20
GO:0014743	regulation of muscle hypertrophy	15/2431	78/28943	0.00191767	0.00868337	0.00504429	Agt/Pin1/Prkca/Errfi1/Pak1/Lmcd1/Nr3c1/Slc25a4/Fdps/Ppp3ca/Becn1/Adk/Twf1/Foxo1/Mef2c	15
GO:0038034	signal transduction in absence of ligand	15/2431	78/28943	0.00191767	0.00868337	0.00504429	Ppp2r1a/Col2a1/Bcl2l1/Jak3/Bag3/Ret/Dapk3/Bax/Ctnna1/Unc5b/Sgk3/Fgfr1/Cx3cl1/Bcl2/Htra2	15
GO:0042306	regulation of protein import into nucleus	15/2431	78/28943	0.00191767	0.00868337	0.00504429	Nolc1/Chp1/Epm2a/Ei24/Smo/Tpr/Ptgs2/Ran/Jak2/Bag3/Gper1/Brca1/Tgfb1/Xbp1/Uaca	15
GO:0046635	positive regulation of alpha-beta T cell activation	15/2431	78/28943	0.00191767	0.00868337	0.00504429	Tgfbr2/Prkcz/Zbtb16/Jak2/Ihh/Tyk2/Nkap/Cd28/Runx3/Cd244a/Zbtb7b/Il2rg/H2-Ab1/Rhoa/Cd24a	15
GO:0071277	cellular response to calcium ion	15/2431	78/28943	0.00191767	0.00868337	0.00504429	Dmtn/Slc25a24/Syt12/Ppif/Prkaa2/Iqgap1/Syt8/Clic4/Lgmn/Smpd1/Mylk/Gpld1/Cpne8/Mef2c/Wnk1	15
GO:0097192	extrinsic apoptotic signaling pathway in absence of ligand	15/2431	78/28943	0.00191767	0.00868337	0.00504429	Ppp2r1a/Col2a1/Bcl2l1/Jak3/Bag3/Ret/Dapk3/Bax/Ctnna1/Unc5b/Sgk3/Fgfr1/Cx3cl1/Bcl2/Htra2	15
GO:2000514	regulation of CD4-positive, alpha-beta T cell activation	15/2431	78/28943	0.00191767	0.00868337	0.00504429	Tgfbr2/Prkcz/Bcl6/Jak3/Cd44/Cd28/Tgfb1/Vsir/Runx3/Loxl3/Zbtb7b/Il2rg/Ndfip1/Cd24a/Twsg1	15
GO:0008299	isoprenoid biosynthetic process	9/2431	35/28943	0.00193548	0.00874488	0.00508003	Aldh1a1/Fdft1/Pmvk/Dhdds/Fdps/Hmgcs1/Hmgcr/Mvk/Dhrs9	9
GO:0042908	xenobiotic transport	9/2431	35/28943	0.00193548	0.00874488	0.00508003	Ralbp1/Slc19a1/Slc22a4/Slc15a2/Abca8b/Slc7a5/Abcb1b/Tmem30a/Abcc4	9
GO:0090140	regulation of mitochondrial fission	9/2431	35/28943	0.00193548	0.00874488	0.00508003	Ralbp1/Mcu/Mfn2/Fis1/Prkn/Vps35/Dcn/Pink1/Spire1	9
GO:0006893	Golgi to plasma membrane transport	13/2431	63/28943	0.00194685	0.00875801	0.00508765	Pkdcc/Bbs2/Steap2/Sec16a/Bbs1/Optn/Arl3/Rab31/Golph3/Arfgef2/Kif13a/Stxbp6/Vamp5	13
GO:0015807	L-amino acid transport	13/2431	63/28943	0.00194685	0.00875801	0.00508765	Agt/Epm2a/Slc7a1/Slc38a3/Slc38a2/Slc1a5/Slc25a13/Slc43a2/Slc3a2/Per2/Slc7a5/Arl6ip5/Slc1a1	13
GO:0046850	regulation of bone remodeling	13/2431	63/28943	0.00194685	0.00875801	0.00508765	Def8/Prkca/Tnfsf11/Pdk4/Tnfrsf11b/Fgfr3/P2rx7/Itgb3/Siglec15/Grem1/Gpr137/Trf/Spp1	13
GO:0050435	amyloid-beta metabolic process	13/2431	63/28943	0.00194685	0.00875801	0.00508765	Sp1/Apoe/Abca2/Pin1/Spon1/Apeh/Clu/Sorl1/Rtn1/Aph1a/Prnp/Becn1/Tmed10	13
GO:0070897	transcription preinitiation complex assembly	13/2431	63/28943	0.00194685	0.00875801	0.00508765	Med25/Med31/Med16/Taf13/Med24/Med28/Taf10/Med29/Taf6/Wnt10b/Med19/Gtf2f2/Esr1	13
GO:1903409	reactive oxygen species biosynthetic process	13/2431	63/28943	0.00194685	0.00875801	0.00508765	Gbf1/Cybb/Mfn2/Atp5g1/Ccn6/Sod2/Prkn/Park7/Rab27a/Slc25a33/Ncf1/Hspd1/Rhoa	13
GO:0033865	nucleoside bisphosphate metabolic process	19/2431	110/28943	0.00196277	0.00881048	0.00511814	Papss2/Acly/Acot11/Pdk4/Pmvk/Oxct2a/Mmut/Acot7/Mccc2/Acadsb/Acsl5/Hmgcs1/Acsl1/Hmgcr/Mvk/Gcdh/Pank1/Nudt7/Enpp1	19
GO:0033875	ribonucleoside bisphosphate metabolic process	19/2431	110/28943	0.00196277	0.00881048	0.00511814	Papss2/Acly/Acot11/Pdk4/Pmvk/Oxct2a/Mmut/Acot7/Mccc2/Acadsb/Acsl5/Hmgcs1/Acsl1/Hmgcr/Mvk/Gcdh/Pank1/Nudt7/Enpp1	19
GO:0034032	purine nucleoside bisphosphate metabolic process	19/2431	110/28943	0.00196277	0.00881048	0.00511814	Papss2/Acly/Acot11/Pdk4/Pmvk/Oxct2a/Mmut/Acot7/Mccc2/Acadsb/Acsl5/Hmgcs1/Acsl1/Hmgcr/Mvk/Gcdh/Pank1/Nudt7/Enpp1	19
GO:0003231	cardiac ventricle development	24/2431	152/28943	0.0019672	0.00882397	0.00512597	Tgfbr2/Bmpr1a/Fgfrl1/Zmpste24/Ube4b/Foxc1/Trip11/Myl3/Rnls/Ap2b1/Col11a1/Cited2/Cpe/Hif1a/Fkbp1a/Tgfb1/Mdm2/Ctnnb1/Chd7/Xirp2/Tpm1/Mef2c/Nog/Ccn1	24
GO:0014013	regulation of gliogenesis	22/2431	135/28943	0.00197408	0.00884424	0.00513774	Kdm4a/Sox8/Myc/Daam2/Mfn2/Zfp365/Fgfr3/Ldlr/Enpp2/Dab1/Serpine2/Tmem98/Id4/Tspo/Tgfb1/Atf5/Ctnnb1/Bag1/Nog/Trf/Slc7a5/Nr1d1	22
GO:0060415	muscle tissue morphogenesis	16/2431	86/28943	0.00197457	0.00884424	0.00513774	Bmpr1a/Ube4b/Foxc1/Myl3/Efemp2/Col11a1/Adarb1/Fkbp1a/Tgfb1/Ctnnb1/Mylk/Chd7/Xirp2/Tpm1/Nog/Shox2	16
GO:0014033	neural crest cell differentiation	18/2431	102/28943	0.00199088	0.00889048	0.00516461	Bmpr1a/Sox9/Sox8/Nolc1/Foxc1/Fn1/Sema5a/Smo/Sema3d/Ret/Cited2/Nrtn/Mapk3/Hif1a/Sema7a/Mef2c/Frzb/Pdcd6	18
GO:0042158	lipoprotein biosynthetic process	18/2431	102/28943	0.00199088	0.00889048	0.00516461	Gba/Apoe/Ulk1/Wipi2/Pigs/Zdhhc24/Mppe1/Atg5/Mttp/Nmt1/Zdhhc23/Atg16l2/Golga7b/Pgap4/Pigg/Hhat/Pigk/Atg7	18
GO:0006686	sphingomyelin biosynthetic process	5/2431	12/28943	0.00199348	0.00889048	0.00516461	Osbp/Abca8b/Ormdl3/Samd8/Sgms2	5
GO:0034333	adherens junction assembly	5/2431	12/28943	0.00199348	0.00889048	0.00516461	Actb/Pak2/Hipk1/Ctnnb1/Tbcd	5
GO:0090209	negative regulation of triglyceride metabolic process	5/2431	12/28943	0.00199348	0.00889048	0.00516461	Apoe/Sorl1/Lpin1/Esr1/Gpld1	5
GO:1905522	negative regulation of macrophage migration	5/2431	12/28943	0.00199348	0.00889048	0.00516461	Emilin1/Stap1/Mmp28/Cd200/Abr	5
GO:0048644	muscle organ morphogenesis	17/2431	94/28943	0.00199677	0.00889234	0.00516569	Bmpr1a/Ube4b/Foxc1/Myl3/Efemp2/Col11a1/Serp1/Adarb1/Fkbp1a/Tgfb1/Ctnnb1/Mylk/Chd7/Xirp2/Tpm1/Nog/Shox2	17
GO:1903035	negative regulation of response to wounding	17/2431	94/28943	0.00199677	0.00889234	0.00516569	Apoe/Xylt1/Thbs1/Anxa5/Cd109/Serpine1/Prkg1/Cd9/Pdgfa/Serpine2/Tafa5/Abat/Anxa2/Wnt4/Clasp2/Hmgcr/Cd24a	17
GO:0007265	Ras protein signal transduction	45/2431	344/28943	0.00202795	0.00902472	0.00524259	Ralbp1/Apoe/Ulk1/Lztr1/Cdc42ep3/Mras/Flot1/Myo9b/Mfn2/Ccdc125/Dhcr24/Myoc/Rsu1/Rfxank/Arhgap44/Syde1/Mapkap1/Gna12/Cdc42se1/Cyth1/Bcl6/Farp2/Mapre2/Rasgrf2/Rabgef1/Rras2/Arfgef2/Racgap1/Plaat1/Ctnnal1/Eps8l2/Kank1/Psd3/Plk2/Akap13/Stard8/Iqsec1/Rasgef1a/Rgl3/Rangrf/Stard13/Rapgef2/Rhoa/Arhgef28/Rapgef4	45
GO:0046633	alpha-beta T cell proliferation	12/2431	56/28943	0.00204628	0.00909979	0.0052862	Tgfbr2/Myc/Jak2/Tyk2/Cd44/Cd28/Vsir/Cd244a/Zbtb7b/Ndfip1/Cd24a/Twsg1	12
GO:0060219	camera-type eye photoreceptor cell differentiation	10/2431	42/28943	0.002072	0.00920098	0.00534498	Sox9/Sox8/Cfh/Sdk2/Ihh/Rom1/Ahi1/Thrb/Ttc8/Naglu	10
GO:0072595	maintenance of protein localization in organelle	10/2431	42/28943	0.002072	0.00920098	0.00534498	Insig2/Sun2/Syne1/Os9/Chchd10/Insig1/Tspo/Park7/Pink1/Kdelr2	10
GO:0042733	embryonic digit morphogenesis	14/2431	71/28943	0.00209368	0.00927291	0.00538676	Bmpr1a/Chst11/Gna12/Ift122/Zbtb16/Ihh/Tulp3/Bax/B9d1/Lrp4/Ctnnb1/Bpnt2/Nog/Tmem107	14
GO:2000144	positive regulation of DNA-templated transcription initiation	14/2431	71/28943	0.00209368	0.00927291	0.00538676	Med25/Myc/Med31/Med16/Taf13/Med24/Med28/Taf10/Med29/Taf6/Wnt10b/Mitf/Med19/Esr1	14
GO:0010543	regulation of platelet activation	11/2431	49/28943	0.00209716	0.00927291	0.00538676	Apoe/Dmtn/Pla2g4a/Prkca/Prkg1/Cd9/Jak2/Pdgfa/Il6ra/Serpine2/Abat	11
GO:0089718	amino acid import across plasma membrane	11/2431	49/28943	0.00209716	0.00927291	0.00538676	Agt/Slc7a1/Slc1a5/Slc22a4/Slc43a2/Slc3a2/Per2/Slc7a5/Slc6a6/Arl6ip5/Slc1a1	11
GO:1905521	regulation of macrophage migration	11/2431	49/28943	0.00209716	0.00927291	0.00538676	Emilin1/Thbs1/Cd9/Trpv4/Stap1/Mmp28/Mapk3/Cd200/Abr/Mtus1/Cx3cl1	11
GO:1990928	response to amino acid starvation	11/2431	49/28943	0.00209716	0.00927291	0.00538676	Ulk1/Rragc/Wdr24/Sesn3/Sesn1/Map3k5/Mapk3/Eif2ak3/Lars/Dap/Atf4	11
GO:0030318	melanocyte differentiation	8/2431	29/28943	0.00211029	0.0093111	0.00540895	Hps1/Mlph/Mitf/Myo5a/Rab27a/Mef2c/Bcl2/Enpp1	8
GO:0060444	branching involved in mammary gland duct morphogenesis	8/2431	29/28943	0.00211029	0.0093111	0.00540895	Btrc/Ncoa3/Vdr/Csmd1/Wnt4/Ar/Tgfb1/Esr1	8
GO:2000831	regulation of steroid hormone secretion	8/2431	29/28943	0.00211029	0.0093111	0.00540895	Agt/Mfn2/Cyp2j5/Cry2/Ecrg4/Tspo/Bmp6/Spp1	8
GO:0071478	cellular response to radiation	27/2431	179/28943	0.002123	0.0093605	0.00543765	Casp9/Tmem161a/Ccnd2/Zmpste24/Ddb1/Ruvbl2/Eef1d/Rhbdd1/Ei24/Mmp9/Fbxw7/Bcl2l1/Gadd45a/Timp1/Triap1/Brca1/Poli/Bax/Smpd1/Fbxo4/Tgfb1/Mmp3/Mdm2/Stk11/Swi5/Babam2/Slc24a2	27
GO:2000106	regulation of leukocyte apoptotic process	20/2431	119/28943	0.00212655	0.00936951	0.00544288	Lgals3/Myc/Rorc/Irs2/Selenos/Bcl2l1/Jak3/Fcgr2b/P2rx7/Serpinb9/Cd44/Ormdl3/Bax/Tsc22d3/Hif1a/Dock8/Mef2c/Bcl2/Rapgef2/Cd24a	20
[truncated: 3,602 more rows]

## Sheet: Hip cap (5 MPa vs control)
ID	Description	GeneRatio	BgRatio	pvalue	p.adjust	qvalue	geneID	Count
[truncated: 70 more rows]

## Sheet: Hip cap (50 MPa vs control)
ID	Description	GeneRatio	BgRatio	pvalue	p.adjust	qvalue	geneID	Count
[truncated: 593 more rows]

[truncated: 2 more sheets: Metatarsal (5 MPa vs control), Metatarsal (50 MPa vs control)]
