# Supplementary material for: The effects of physiological and injurious hydrostatic pressure on murine ex vivo articular and growth plate cartilage explants: an RNAseq study
Source: Front Endocrinol (Lausanne). 2023 Dec 7;14:1278596. doi: 10.3389/fendo.2023.1278596 (PMC10740163; doi:10.3389/fendo.2023.1278596)
Supplement: Supplementary file 3 [file Table_1.xlsx]

## Sheet: Hip cap vs Metatarsal
ensembl_gene_id	log2FoldChange_hip.ctrl_v_meta.ctrl	padj_hip.ctrl_v_meta.ctrl	meta.all_sigGroup	hip.all_sigGroup	external_gene_name	entrezgene_id	description
ENSMUSG00000094989	39.4176	6.53953e-15	1_1	-1_0	Rpl9-ps4		ribosomal protein L9, pseudogene 4 [Source:MGI Symbol;Acc:MGI:3704410]
ENSMUSG00000100862	23.9805	1.87468e-05	0_0	0_0	Gm10925		predicted gene 10925 [Source:MGI Symbol;Acc:MGI:3809095]
ENSMUSG00000119711	21.4549	5.33958e-06	1_1	0_0	Gm22969	115486835	predicted gene, 22969 [Source:MGI Symbol;Acc:MGI:5452746]
ENSMUSG00000083669	14.3462	1.37344e-05	0_-1	0_-1	Mif-ps4		macrophage migration inhibitory factor, pseudogene 4 [Source:MGI Symbol;Acc:MGI:103162]
ENSMUSG00000039462	7.73618	3.71322e-08	0_0	0_0	Col10a1	12813	collagen, type X, alpha 1 [Source:MGI Symbol;Acc:MGI:88445]
ENSMUSG00000071177	7.64654	5.54893e-13	0_0	0_-1	Serpina1d	20703	serine (or cysteine) peptidase inhibitor, clade A, member 1D [Source:MGI Symbol;Acc:MGI:891968]
ENSMUSG00000027004	7.21988	2.58347e-50	0_0	0_0	Frzb	20378	frizzled-related protein [Source:MGI Symbol;Acc:MGI:892032]
ENSMUSG00000062329	7.21816	2.07064e-45	0_0	0_0	Cytl1	231162	cytokine-like 1 [Source:MGI Symbol;Acc:MGI:2684993]
ENSMUSG00000018339	7.05558	1.53747e-28	0_0	0_0	Gpx3	14778	glutathione peroxidase 3 [Source:MGI Symbol;Acc:MGI:105102]
ENSMUSG00000008874	7.03125	4.9778e-14	0_0	0_0	Clec3a	403395	C-type lectin domain family 3, member a [Source:MGI Symbol;Acc:MGI:2685642]
ENSMUSG00000026579	6.83383	9.26492e-19	0_0	0_0	F5	14067	coagulation factor V [Source:MGI Symbol;Acc:MGI:88382]
ENSMUSG00000039084	6.74001	7.29321e-46	0_0	0_0	Chad	12643	chondroadherin [Source:MGI Symbol;Acc:MGI:1096866]
ENSMUSG00000026697	6.50709	8.56781e-31	0_0	0_0	Myoc	17926	myocilin [Source:MGI Symbol;Acc:MGI:1202864]
ENSMUSG00000066366	6.34602	3.87138e-12	0_0	0_-1	Serpina1a	20700	serine (or cysteine) peptidase inhibitor, clade A, member 1A [Source:MGI Symbol;Acc:MGI:891971]
ENSMUSG00000039109	6.31268	4.3905e-67	0_0	0_0	F13a1	74145	coagulation factor XIII, A1 subunit [Source:MGI Symbol;Acc:MGI:1921395]
ENSMUSG00000069117	6.26765	1.75784e-08	0_0	-1_0	Rps18-ps6		ribosomal protein S18, pseudogene 6 [Source:MGI Symbol;Acc:MGI:3642298]
ENSMUSG00000006014	6.23488	1.24698e-10	0_0	0_0	Prg4	96875	proteoglycan 4 (megakaryocyte stimulating factor, articular superficial zone protein) [Source:MGI Symbol;Acc:MGI:1891344]
ENSMUSG00000024076	6.15324	2.86799e-36	0_0	0_0	Vit	74199	vitrin [Source:MGI Symbol;Acc:MGI:1921449]
ENSMUSG00000030513	6.03266	1.1837e-58	0_0	0_0	Pcsk6	18553	proprotein convertase subtilisin/kexin type 6 [Source:MGI Symbol;Acc:MGI:102897]
ENSMUSG00000024578	6.02311	1.84128e-15	0_0	0_0	Il17b	56069	interleukin 17B [Source:MGI Symbol;Acc:MGI:1928397]
ENSMUSG00000109973	6.02162	1.74076e-06	0_0	0_0	Gm45397		predicted gene 45397 [Source:MGI Symbol;Acc:MGI:5791233]
ENSMUSG00000074259	6.01587	1.47091e-17	0_0	0_0	Gramd2	546134	GRAM domain containing 2 [Source:MGI Symbol;Acc:MGI:3528937]
ENSMUSG00000032852	6.01476	3.95396e-06	0_0	0_0	Rspo4	228770	R-spondin 4 [Source:MGI Symbol;Acc:MGI:1924467]
ENSMUSG00000001494	5.99565	5.62479e-06	0_0	0_0	Sost	74499	sclerostin [Source:MGI Symbol;Acc:MGI:1921749]
ENSMUSG00000024990	5.95644	1.12229e-59	0_0	0_0	Rbp4	19662	retinol binding protein 4, plasma [Source:MGI Symbol;Acc:MGI:97879]
ENSMUSG00000063727	5.95501	4.4509e-37	0_0	0_0	Tnfrsf11b	18383	tumor necrosis factor receptor superfamily, member 11b (osteoprotegerin) [Source:MGI Symbol;Acc:MGI:109587]
ENSMUSG00000020218	5.90283	9.52639e-61	0_0	0_-1	Wif1	24117	Wnt inhibitory factor 1 [Source:MGI Symbol;Acc:MGI:1344332]
ENSMUSG00000055523	5.85415	1.02726e-05	0_0	0_0	Gucy2g	73707	guanylate cyclase 2g [Source:MGI Symbol;Acc:MGI:106025]
ENSMUSG00000031849	5.79555	3.24239e-49	0_0	0_-1	Comp	12845	cartilage oligomeric matrix protein [Source:MGI Symbol;Acc:MGI:88469]
ENSMUSG00000006538	5.78755	3.03664e-19	0_0	0_0	Ihh	16147	Indian hedgehog [Source:MGI Symbol;Acc:MGI:96533]
ENSMUSG00000026258	5.76539	5.8031e-22	0_0	0_0	Snorc	73234	secondary ossification center associated regulator of chondrocyte maturation [Source:MGI Symbol;Acc:MGI:1920484]
ENSMUSG00000056966	5.74507	5.36061e-36	0_0	0_0	Gjc3	118446	gap junction protein, gamma 3 [Source:MGI Symbol;Acc:MGI:2153041]
ENSMUSG00000100642	5.69939	5.90273e-06	0_0	-1_0	Gm28230		predicted gene 28230 [Source:MGI Symbol;Acc:MGI:5578936]
ENSMUSG00000057886	5.66777	5.31991e-05	0_0	0_0	Cbx3-ps6		chromobox 3, pseudogene 6 [Source:MGI Symbol;Acc:MGI:3646710]
ENSMUSG00000057092	5.64405	3.3331e-06	0_0	0_0	Fxyd3	17178	FXYD domain-containing ion transport regulator 3 [Source:MGI Symbol;Acc:MGI:107497]
ENSMUSG00000038173	5.64403	1.1496e-08	0_0	0_0	Enpp6	320981	ectonucleotide pyrophosphatase/phosphodiesterase 6 [Source:MGI Symbol;Acc:MGI:2445171]
ENSMUSG00000001348	5.62812	2.05001e-19	0_0	0_0	Acp5	11433	acid phosphatase 5, tartrate resistant [Source:MGI Symbol;Acc:MGI:87883]
ENSMUSG00000029334	5.61866	2.18945e-39	0_0	0_0	Prkg2	19092	protein kinase, cGMP-dependent, type II [Source:MGI Symbol;Acc:MGI:108173]
ENSMUSG00000052353	5.61443	4.83711e-46	0_0	0_0	Cemip	80982	cell migration inducing protein, hyaluronan binding [Source:MGI Symbol;Acc:MGI:2443629]
ENSMUSG00000032726	5.60544	2.38442e-17	0_0	0_0	Bmp8a	12163	bone morphogenetic protein 8a [Source:MGI Symbol;Acc:MGI:104515]
ENSMUSG00000021340	5.59893	3.72379e-15	0_0	0_0	Gpld1	14756	glycosylphosphatidylinositol specific phospholipase D1 [Source:MGI Symbol;Acc:MGI:106604]
ENSMUSG00000064246	5.59637	6.62157e-18	0_0	0_0	Chil1	12654	chitinase-like 1 [Source:MGI Symbol;Acc:MGI:1340899]
ENSMUSG00000038009	5.51079	9.094e-06	0_0	0_0	Dnajc22	72778	DnaJ heat shock protein family (Hsp40) member C22 [Source:MGI Symbol;Acc:MGI:1920028]
ENSMUSG00000018822	5.50829	3.49466e-31	0_0	0_-1	Sfrp5	54612	secreted frizzled-related sequence protein 5 [Source:MGI Symbol;Acc:MGI:1860298]
ENSMUSG00000003617	5.49889	3.35777e-29	0_0	0_0	Cp	12870	ceruloplasmin [Source:MGI Symbol;Acc:MGI:88476]
ENSMUSG00000053863	5.46922	1.14856e-05	0_0	0_0	Mepe	94111	matrix extracellular phosphoglycoprotein with ASARM motif (bone) [Source:MGI Symbol;Acc:MGI:2137384]
ENSMUSG00000061167	5.46773	0.000418933	0_0	0_0	Rpl15-ps3		ribosomal protein L15, pseudogene 3 [Source:MGI Symbol;Acc:MGI:3782952]
ENSMUSG00000029304	5.45533	4.29166e-61	0_0	0_0	Spp1	20750	secreted phosphoprotein 1 [Source:MGI Symbol;Acc:MGI:98389]
ENSMUSG00000071178	5.41555	3.15632e-05	0_0	0_0	Serpina1b	20701	serine (or cysteine) preptidase inhibitor, clade A, member 1B [Source:MGI Symbol;Acc:MGI:891970]
ENSMUSG00000087265	5.38454	4.05509e-05	0_0	0_0	Gm12349		predicted gene 12349 [Source:MGI Symbol;Acc:MGI:3650494]
ENSMUSG00000054200	5.36842	2.72415e-05	0_0	0_0	Ffar4	107221	free fatty acid receptor 4 [Source:MGI Symbol;Acc:MGI:2147577]
ENSMUSG00000025185	5.36712	4.41197e-15	0_0	0_0	Loxl4	67573	lysyl oxidase-like 4 [Source:MGI Symbol;Acc:MGI:1914823]
ENSMUSG00000027656	5.32101	2.21951e-09	0_0	0_0	Ccn5	22403	cellular communication network factor 5 [Source:MGI Symbol;Acc:MGI:1328326]
ENSMUSG00000114003	5.30931	4.32391e-05	0_0	-1_0	Gm9616		predicted gene 9616 [Source:MGI Symbol;Acc:MGI:3780024]
ENSMUSG00000059412	5.29976	1.29527e-18	0_0	0_0	Fxyd2	11936	FXYD domain-containing ion transport regulator 2 [Source:MGI Symbol;Acc:MGI:1195260]
ENSMUSG00000044006	5.27949	5.51427e-16	0_0	0_0	Cilp2	68709	cartilage intermediate layer protein 2 [Source:MGI Symbol;Acc:MGI:1915959]
ENSMUSG00000020019	5.25041	3.74927e-20	0_0	0_0	Ntn4	57764	netrin 4 [Source:MGI Symbol;Acc:MGI:1888978]
ENSMUSG00000021903	5.24548	1.40206e-14	0_0	0_0	Galnt15	78754	polypeptide N-acetylgalactosaminyltransferase 15 [Source:MGI Symbol;Acc:MGI:1926004]
ENSMUSG00000084106	5.21545	6.51473e-05	0_0	0_0	Gm6136		predicted pseudogene 6136 [Source:MGI Symbol;Acc:MGI:3646897]
ENSMUSG00000097998	5.1726	2.25848e-06	0_0	0_0	Gm27019		predicted gene, 27019 [Source:MGI Symbol;Acc:MGI:5504134]
ENSMUSG00000041577	5.16998	6.75656e-28	0_0	0_-1	Prelp	116847	proline arginine-rich end leucine-rich repeat [Source:MGI Symbol;Acc:MGI:2151110]
ENSMUSG00000042988	5.13535	7.22634e-12	0_0	0_0	Notum	77583	notum palmitoleoyl-protein carboxylesterase [Source:MGI Symbol;Acc:MGI:1924833]
ENSMUSG00000050578	5.12284	1.05915e-19	0_0	0_0	Mmp13	17386	matrix metallopeptidase 13 [Source:MGI Symbol;Acc:MGI:1340026]
ENSMUSG00000022485	5.09963	5.94838e-09	0_0	0_0	Hoxc5	15424	homeobox C5 [Source:MGI Symbol;Acc:MGI:96196]
ENSMUSG00000100147	5.09888	2.79231e-05	0_0	0_0	1700047M11Rik	67330	RIKEN cDNA 1700047M11 gene [Source:MGI Symbol;Acc:MGI:1914580]
ENSMUSG00000027460	5.07471	1.45895e-05	0_0	0_0	Angpt4	11602	angiopoietin 4 [Source:MGI Symbol;Acc:MGI:1336887]
ENSMUSG00000072941	5.06806	5.89654e-11	0_0	0_0	Sod3	20657	superoxide dismutase 3, extracellular [Source:MGI Symbol;Acc:MGI:103181]
ENSMUSG00000049721	4.99057	6.501e-06	0_0	0_0	Gal3st1	53897	galactose-3-O-sulfotransferase 1 [Source:MGI Symbol;Acc:MGI:1858277]
ENSMUSG00000024395	4.98974	1.47573e-07	0_0	0_0	Lims2	225341	LIM and senescent cell antigen like domains 2 [Source:MGI Symbol;Acc:MGI:2385067]
ENSMUSG00000001657	4.98398	2.8822e-15	0_0	0_0	Hoxc8	15426	homeobox C8 [Source:MGI Symbol;Acc:MGI:96198]
ENSMUSG00000011118	4.95514	5.43707e-20	0_0	0_0	Panx3	208098	pannexin 3 [Source:MGI Symbol;Acc:MGI:1918881]
ENSMUSG00000023243	4.93107	1.03805e-13	0_0	0_0	Kcnk5	16529	potassium channel, subfamily K, member 5 [Source:MGI Symbol;Acc:MGI:1336175]
ENSMUSG00000021708	4.90364	8.36591e-16	0_0	0_0	Rasgrf2	19418	RAS protein-specific guanine nucleotide-releasing factor 2 [Source:MGI Symbol;Acc:MGI:109137]
ENSMUSG00000027102	4.85101	3.33862e-17	0_0	-1_-1	Hoxd8	15437	homeobox D8 [Source:MGI Symbol;Acc:MGI:96209]
ENSMUSG00000020583	4.81396	3.77436e-23	0_0	0_0	Matn3	17182	matrilin 3 [Source:MGI Symbol;Acc:MGI:1328350]
ENSMUSG00000022780	4.80166	1.91033e-22	0_0	0_0	Meltf	30060	melanotransferrin [Source:MGI Symbol;Acc:MGI:1353421]
ENSMUSG00000032500	4.75639	2.46502e-05	0_0	0_0	Dclk3	245038	doublecortin-like kinase 3 [Source:MGI Symbol;Acc:MGI:3039580]
ENSMUSG00000031098	4.7476	3.12656e-09	0_0	0_0	Syt8	55925	synaptotagmin VIII [Source:MGI Symbol;Acc:MGI:1859867]
ENSMUSG00000028976	4.73581	2.73205e-05	0_0	0_0	Slc2a5	56485	solute carrier family 2 (facilitated glucose transporter), member 5 [Source:MGI Symbol;Acc:MGI:1928369]
ENSMUSG00000076436	4.72269	1.75731e-05	0_0	0_0	Oxct2a	64059	3-oxoacid CoA transferase 2A [Source:MGI Symbol;Acc:MGI:1891061]
ENSMUSG00000048368	4.6908	1.38722e-20	0_0	0_0	Omd	27047	osteomodulin [Source:MGI Symbol;Acc:MGI:1350918]
ENSMUSG00000033610	4.67076	3.97083e-23	0_0	0_0	Pank1	75735	pantothenate kinase 1 [Source:MGI Symbol;Acc:MGI:1922985]
ENSMUSG00000052485	4.65779	0.000202265	0_0	0_0	Tmem171	380863	transmembrane protein 171 [Source:MGI Symbol;Acc:MGI:2685751]
ENSMUSG00000022484	4.65008	1.20284e-13	0_0	0_0	Hoxc10	209448	homeobox C10 [Source:MGI Symbol;Acc:MGI:96192]
ENSMUSG00000026442	4.63822	2.4757e-11	0_0	0_-1	Nfasc	269116	neurofascin [Source:MGI Symbol;Acc:MGI:104753]
ENSMUSG00000031906	4.63807	1.43935e-18	0_0	0_0	Smpd3	58994	sphingomyelin phosphodiesterase 3, neutral [Source:MGI Symbol;Acc:MGI:1927578]
ENSMUSG00000036040	4.6289	3.52535e-13	0_0	0_0	Adamtsl2	77794	ADAMTS-like 2 [Source:MGI Symbol;Acc:MGI:1925044]
ENSMUSG00000018593	4.62848	1.85255e-62	0_0	0_-1	Sparc	20692	secreted acidic cysteine rich glycoprotein [Source:MGI Symbol;Acc:MGI:98373]
ENSMUSG00000026193	4.6281	1.34069e-39	0_0	0_0	Fn1	14268	fibronectin 1 [Source:MGI Symbol;Acc:MGI:95566]
ENSMUSG00000025504	4.62123	3.31843e-15	0_0	0_0	Eps8l2	98845	EPS8-like 2 [Source:MGI Symbol;Acc:MGI:2138828]
ENSMUSG00000027210	4.61931	1.59859e-19	0_0	-1_-1	Meis2	17536	Meis homeobox 2 [Source:MGI Symbol;Acc:MGI:108564]
ENSMUSG00000087149	4.61851	6.74447e-18	0_0	0_0	Itih6	634882	inter-alpha-trypsin inhibitor heavy chain family member 6 [Source:MGI Symbol;Acc:MGI:2685232]
ENSMUSG00000024935	4.61841	2.03909e-14	0_0	0_0	Slc1a1	20510	solute carrier family 1 (neuronal/epithelial high affinity glutamate transporter, system Xag), member 1 [Source:MGI Symbol;Acc:MGI:105083]
ENSMUSG00000079015	4.61394	0.000282009	0_0	0_0	Serpina1c	20702	serine (or cysteine) peptidase inhibitor, clade A, member 1C [Source:MGI Symbol;Acc:MGI:891969]
ENSMUSG00000031610	4.59548	2.6737e-24	0_0	0_0	Scrg1	20284	scrapie responsive gene 1 [Source:MGI Symbol;Acc:MGI:1328308]
ENSMUSG00000002565	4.58576	9.12451e-43	0_0	0_0	Scin	20259	scinderin [Source:MGI Symbol;Acc:MGI:1306794]
ENSMUSG00000109089	4.58066	3.88751e-05	0_0	0_0	4833411C07Rik		RIKEN cDNA 4833411C07 gene [Source:MGI Symbol;Acc:MGI:1918874]
ENSMUSG00000066902	4.57555	0.0003156	0_0	-1_1	Rps23-ps2		ribosomal protein S23, pseudogene 2 [Source:MGI Symbol;Acc:MGI:3642236]
ENSMUSG00000052920	4.56558	1.2675e-47	0_0	0_0	Prkg1	19091	protein kinase, cGMP-dependent, type I [Source:MGI Symbol;Acc:MGI:108174]
ENSMUSG00000031737	4.51279	8.03579e-14	0_0	0_0	Irx5	54352	Iroquois homeobox 5 [Source:MGI Symbol;Acc:MGI:1859086]
ENSMUSG00000032492	4.51029	8.72782e-39	0_0	-1_-1	Pth1r	19228	parathyroid hormone 1 receptor [Source:MGI Symbol;Acc:MGI:97801]
ENSMUSG00000099876	4.50967	0.000102327	0_0	0_0	Gm29650		predicted gene 29650 [Source:MGI Symbol;Acc:MGI:5580356]
ENSMUSG00000027447	4.50438	1.24299e-53	0_0	0_-1	Cst3	13010	cystatin C [Source:MGI Symbol;Acc:MGI:102519]
ENSMUSG00000001661	4.5013	1.23848e-14	0_0	0_0	Hoxc6	15425	homeobox C6 [Source:MGI Symbol;Acc:MGI:96197]
ENSMUSG00000022483	4.46077	1.30649e-21	0_0	0_0	Col2a1	12824	collagen, type II, alpha 1 [Source:MGI Symbol;Acc:MGI:88452]
ENSMUSG00000028766	4.44389	1.53747e-28	0_0	0_0	Alpl	11647	alkaline phosphatase, liver/bone/kidney [Source:MGI Symbol;Acc:MGI:87983]
ENSMUSG00000034903	4.41679	2.33975e-23	0_0	0_0	Cobll1	319876	Cobl-like 1 [Source:MGI Symbol;Acc:MGI:2442894]
ENSMUSG00000031613	4.4099	1.10398e-23	0_0	0_0	Hpgd	15446	hydroxyprostaglandin dehydrogenase 15 (NAD) [Source:MGI Symbol;Acc:MGI:108085]
ENSMUSG00000021950	4.40458	1.26529e-17	0_0	0_0	Anxa8	11752	annexin A8 [Source:MGI Symbol;Acc:MGI:1201374]
ENSMUSG00000030607	4.39919	9.41232e-23	0_0	0_0	Acan	11595	aggrecan [Source:MGI Symbol;Acc:MGI:99602]
ENSMUSG00000037406	4.3859	1.80459e-08	0_0	0_0	Htra4	330723	HtrA serine peptidase 4 [Source:MGI Symbol;Acc:MGI:3036260]
ENSMUSG00000034612	4.38522	7.66197e-30	0_0	0_0	Chst11	58250	carbohydrate sulfotransferase 11 [Source:MGI Symbol;Acc:MGI:1927166]
ENSMUSG00000072553	4.317	0.000488939	0_0	0_0	Gm525	217071	predicted gene 525 [Source:MGI Symbol;Acc:MGI:2685371]
ENSMUSG00000107705	4.29076	0.000362438	0_0	-1_1	Gm45062		predicted gene 45062 [Source:MGI Symbol;Acc:MGI:5753638]
ENSMUSG00000029306	4.28512	4.7793e-16	0_0	0_0	Ibsp	15891	integrin binding sialoprotein [Source:MGI Symbol;Acc:MGI:96389]
ENSMUSG00000037974	4.28489	0.000404439	0_0	0_0	Muc5ac	17833	mucin 5, subtypes A and C, tracheobronchial/gastric [Source:MGI Symbol;Acc:MGI:104697]
ENSMUSG00000032769	4.27622	0.000540705	0_0	0_0	Trpa1	277328	transient receptor potential cation channel, subfamily A, member 1 [Source:MGI Symbol;Acc:MGI:3522699]
ENSMUSG00000043613	4.27527	4.77412e-16	0_0	0_0	Mmp3	17392	matrix metallopeptidase 3 [Source:MGI Symbol;Acc:MGI:97010]
ENSMUSG00000031273	4.27047	1.25407e-14	0_0	0_0	Col4a6	94216	collagen, type IV, alpha 6 [Source:MGI Symbol;Acc:MGI:2152695]
ENSMUSG00000062995	4.24222	4.37693e-15	0_0	0_0	Ica1	15893	islet cell autoantigen 1 [Source:MGI Symbol;Acc:MGI:96391]
ENSMUSG00000019997	4.23395	1.90964e-42	0_0	0_0	Ccn2	14219	cellular communication network factor 2 [Source:MGI Symbol;Acc:MGI:95537]
ENSMUSG00000025776	4.21274	7.85398e-34	0_0	0_-1	Crispld1	83691	cysteine-rich secretory protein LCCL domain containing 1 [Source:MGI Symbol;Acc:MGI:1934666]
ENSMUSG00000042793	4.20058	9.62506e-30	0_0	0_0	Lgr6	329252	leucine-rich repeat-containing G protein-coupled receptor 6 [Source:MGI Symbol;Acc:MGI:2441805]
ENSMUSG00002074846	4.19656	1.25786e-05	0_0	0_0	Vaultrc5		vault RNA component 5 [Source:MGI Symbol;Acc:MGI:2673990]
ENSMUSG00000079547	4.17292	1.695e-06	0_0	0_0	H2-DMb1	14999	histocompatibility 2, class II, locus Mb1 [Source:MGI Symbol;Acc:MGI:95922]
ENSMUSG00000060924	4.16022	5.86008e-09	0_0	0_0	Csmd1	94109	CUB and Sushi multiple domains 1 [Source:MGI Symbol;Acc:MGI:2137383]
ENSMUSG00000043924	4.14905	3.35501e-12	0_0	0_0	Ncmap	230822	noncompact myelin associated protein [Source:MGI Symbol;Acc:MGI:2444888]
ENSMUSG00000021379	4.14753	2.81537e-25	0_0	0_0	Id4	15904	inhibitor of DNA binding 4 [Source:MGI Symbol;Acc:MGI:99414]
ENSMUSG00000039987	4.1399	3.72572e-44	0_0	-1_-1	Phtf2	68770	putative homeodomain transcription factor 2 [Source:MGI Symbol;Acc:MGI:1916020]
ENSMUSG00000066687	4.13937	1.0578e-15	0_0	0_0	Zbtb16	235320	zinc finger and BTB domain containing 16 [Source:MGI Symbol;Acc:MGI:103222]
ENSMUSG00000031283	4.11623	7.32948e-24	0_0	0_0	Chrdl1	83453	chordin-like 1 [Source:MGI Symbol;Acc:MGI:1933172]
ENSMUSG00000000915	4.09764	3.43449e-15	0_0	-1_0	Hip1r	29816	huntingtin interacting protein 1 related [Source:MGI Symbol;Acc:MGI:1352504]
ENSMUSG00000029161	4.09475	3.80451e-21	0_0	0_0	Cgref1	68567	cell growth regulator with EF hand domain 1 [Source:MGI Symbol;Acc:MGI:1915817]
ENSMUSG00000063556	4.06818	0.000837904	0_0	-1_-1	Gm10132		predicted gene 10132 [Source:MGI Symbol;Acc:MGI:3704449]
ENSMUSG00000040543	4.02817	1.2944e-08	0_0	0_0	Pitpnm3	327958	PITPNM family member 3 [Source:MGI Symbol;Acc:MGI:2685726]
ENSMUSG00000061718	4.02421	8.90388e-15	0_0	0_0	Ppp1r1b	19049	protein phosphatase 1, regulatory inhibitor subunit 1B [Source:MGI Symbol;Acc:MGI:94860]
ENSMUSG00000056220	4.01788	5.55213e-43	0_0	-1_-1	Pla2g4a	18783	phospholipase A2, group IVA (cytosolic, calcium-dependent) [Source:MGI Symbol;Acc:MGI:1195256]
ENSMUSG00000021779	4.01313	1.25857e-12	0_0	-1_0	Thrb	21834	thyroid hormone receptor beta [Source:MGI Symbol;Acc:MGI:98743]
ENSMUSG00000114826	4.00426	1.14373e-06	0_0	0_0	Gm10000		predicted gene 10000 [Source:MGI Symbol;Acc:MGI:3641968]
ENSMUSG00000021613	4.00164	4.66331e-36	0_0	0_-1	Hapln1	12950	hyaluronan and proteoglycan link protein 1 [Source:MGI Symbol;Acc:MGI:1337006]
ENSMUSG00000032649	3.9864	1.59295e-19	0_0	0_0	Colgalt2	269132	collagen beta(1-O)galactosyltransferase 2 [Source:MGI Symbol;Acc:MGI:2138232]
ENSMUSG00000027074	3.98622	7.98199e-33	0_0	0_0	Slc43a3	58207	solute carrier family 43, member 3 [Source:MGI Symbol;Acc:MGI:1931054]
ENSMUSG00000022479	3.97105	1.16306e-10	0_0	0_0	Vdr	22337	vitamin D (1,25-dihydroxyvitamin D3) receptor [Source:MGI Symbol;Acc:MGI:103076]
ENSMUSG00000026259	3.95755	1.39795e-17	0_0	0_-1	Ngef	53972	neuronal guanine nucleotide exchange factor [Source:MGI Symbol;Acc:MGI:1858414]
ENSMUSG00000100113	3.95461	0.000812175	0_0	-1_0	Gm28592		predicted gene 28592 [Source:MGI Symbol;Acc:MGI:5579298]
ENSMUSG00000026668	3.95301	3.31691e-13	0_0	0_0	Ucma	68527	upper zone of growth plate and cartilage matrix associated [Source:MGI Symbol;Acc:MGI:1915777]
ENSMUSG00000027386	3.95219	1.03735e-29	0_0	0_-1	Fbln7	70370	fibulin 7 [Source:MGI Symbol;Acc:MGI:1917620]
ENSMUSG00000022665	3.90998	1.52138e-46	0_0	0_0	Ccdc80	67896	coiled-coil domain containing 80 [Source:MGI Symbol;Acc:MGI:1915146]
ENSMUSG00000030605	3.90801	8.55143e-31	0_0	0_-1	Mfge8	17304	milk fat globule EGF and factor V/VIII domain containing [Source:MGI Symbol;Acc:MGI:102768]
ENSMUSG00000032343	3.90181	0.000244268	0_0	0_0	Impg1	63859	interphotoreceptor matrix proteoglycan 1 [Source:MGI Symbol;Acc:MGI:1926876]
ENSMUSG00000097441	3.8977	3.74354e-08	0_0	-1_-1	Gm26633	102633600	predicted gene, 26633 [Source:MGI Symbol;Acc:MGI:5477127]
ENSMUSG00000004709	3.89699	0.000666101	0_0	0_0	Cd244a	18106	CD244 molecule A [Source:MGI Symbol;Acc:MGI:109294]
ENSMUSG00000026051	3.88802	1.63708e-25	0_0	0_0	Ecrg4	78896	ECRG4 augurin precursor [Source:MGI Symbol;Acc:MGI:1926146]
ENSMUSG00000078302	3.87662	1.11074e-14	0_0	0_0	Foxd1	15229	forkhead box D1 [Source:MGI Symbol;Acc:MGI:1347463]
ENSMUSG00000081087	3.86686	0.00117293	0_0	0_0	Rps15a-ps7		ribosomal protein S15A, pseudogene 7 [Source:MGI Symbol;Acc:MGI:3650538]
ENSMUSG00000086144	3.84991	0.000382763	0_0	0_0	Gm11379		predicted gene 11379 [Source:MGI Symbol;Acc:MGI:3650783]
ENSMUSG00000063428	3.82099	1.44795e-06	0_0	0_0	Ddo	70503	D-aspartate oxidase [Source:MGI Symbol;Acc:MGI:1925528]
ENSMUSG00000031736	3.80054	5.87976e-09	0_0	0_0	Crnde	71296	colorectal neoplasia differentially expressed (non-protein coding) [Source:MGI Symbol;Acc:MGI:1918546]
ENSMUSG00000026888	3.79996	1.38553e-24	0_0	0_0	Grb14	50915	growth factor receptor bound protein 14 [Source:MGI Symbol;Acc:MGI:1355324]
ENSMUSG00000017737	3.78401	8.06131e-12	0_0	0_0	Mmp9	17395	matrix metallopeptidase 9 [Source:MGI Symbol;Acc:MGI:97011]
ENSMUSG00000037440	3.78232	1.55214e-07	0_0	0_0	Vnn1	22361	vanin 1 [Source:MGI Symbol;Acc:MGI:108395]
ENSMUSG00000015354	3.78145	6.08558e-18	0_0	0_0	Pcolce2	76477	procollagen C-endopeptidase enhancer 2 [Source:MGI Symbol;Acc:MGI:1923727]
ENSMUSG00000063765	3.7689	2.52913e-18	0_0	0_-1	Chadl	214685	chondroadherin-like [Source:MGI Symbol;Acc:MGI:3036284]
ENSMUSG00000045094	3.76619	3.66505e-11	0_0	0_0	Arhgef37	328967	Rho guanine nucleotide exchange factor (GEF) 37 [Source:MGI Symbol;Acc:MGI:3045339]
ENSMUSG00000086596	3.76174	1.61869e-20	0_0	0_0	Susd5	382111	sushi domain containing 5 [Source:MGI Symbol;Acc:MGI:2685972]
ENSMUSG00000074300	3.75849	0.000136957	0_0	0_0	Smim31	407795	small integral membrane protein 31 [Source:MGI Symbol;Acc:MGI:3039572]
ENSMUSG00000049303	3.75454	3.72415e-08	0_0	0_0	Syt12	171180	synaptotagmin XII [Source:MGI Symbol;Acc:MGI:2159601]
ENSMUSG00000062074	3.74021	5.54141e-05	0_0	0_0	Ccn6	327743	cellular communication network factor 6 [Source:MGI Symbol;Acc:MGI:2685581]
ENSMUSG00000046523	3.73582	6.80984e-11	0_0	0_0	Kctd4	67516	potassium channel tetramerisation domain containing 4 [Source:MGI Symbol;Acc:MGI:1914766]
ENSMUSG00000024140	3.71643	8.29909e-26	0_0	0_0	Epas1	13819	endothelial PAS domain protein 1 [Source:MGI Symbol;Acc:MGI:109169]
ENSMUSG00000028150	3.70687	1.83671e-13	0_0	0_0	Rorc	19885	RAR-related orphan receptor gamma [Source:MGI Symbol;Acc:MGI:104856]
ENSMUSG00000030134	3.70573	6.43264e-07	0_0	0_0	Rasgef1a	70727	RasGEF domain family, member 1A [Source:MGI Symbol;Acc:MGI:1917977]
ENSMUSG00000045777	3.69064	1.57285e-09	0_0	0_0	Ifitm10	320802	interferon induced transmembrane protein 10 [Source:MGI Symbol;Acc:MGI:2444776]
ENSMUSG00000024330	3.6887	7.38005e-14	0_0	0_-1	Col11a2	12815	collagen, type XI, alpha 2 [Source:MGI Symbol;Acc:MGI:88447]
ENSMUSG00000041261	3.6882	1.05932e-11	0_0	0_0	Car8	12319	carbonic anhydrase 8 [Source:MGI Symbol;Acc:MGI:88253]
ENSMUSG00000110767	3.68331	0.0014898	0_0	0_0	Gm31432		predicted gene, 31432 [Source:MGI Symbol;Acc:MGI:5590591]
ENSMUSG00000030170	3.67778	9.39758e-13	0_0	0_0	Wnt5b	22419	wingless-type MMTV integration site family, member 5B [Source:MGI Symbol;Acc:MGI:98959]
ENSMUSG00000044080	3.67	7.06092e-26	0_0	0_-1	S100a1	20193	S100 calcium binding protein A1 [Source:MGI Symbol;Acc:MGI:1338917]
ENSMUSG00000047220	3.64724	0.000483828	0_0	0_0	Iho1	434438	interactor of HORMAD1 1 [Source:MGI Symbol;Acc:MGI:3612242]
ENSMUSG00000075270	3.64415	2.43158e-10	0_0	0_0	Pde11a	241489	phosphodiesterase 11A [Source:MGI Symbol;Acc:MGI:3036251]
ENSMUSG00000052302	3.62125	4.48046e-06	0_0	0_0	Tbc1d30	74694	TBC1 domain family, member 30 [Source:MGI Symbol;Acc:MGI:1921944]
ENSMUSG00000114860	3.61201	0.00117577	0_0	0_0	Gm49291		predicted gene, 49291 [Source:MGI Symbol;Acc:MGI:6118781]
ENSMUSG00000038721	3.60949	0.000521619	0_0	0_0	Hoxb7	15415	homeobox B7 [Source:MGI Symbol;Acc:MGI:96188]
ENSMUSG00000042254	3.60499	1.98119e-11	0_0	0_0	Cilp	214425	cartilage intermediate layer protein, nucleotide pyrophosphohydrolase [Source:MGI Symbol;Acc:MGI:2444507]
ENSMUSG00000010064	3.60469	4.82335e-15	0_0	0_0	Slc38a3	76257	solute carrier family 38, member 3 [Source:MGI Symbol;Acc:MGI:1923507]
ENSMUSG00000039518	3.59681	0.000495943	0_0	0_0	Cdsn	386463	corneodesmosin [Source:MGI Symbol;Acc:MGI:3505689]
ENSMUSG00000028626	3.58815	1.36059e-15	0_0	0_-1	Col9a2	12840	collagen, type IX, alpha 2 [Source:MGI Symbol;Acc:MGI:88466]
ENSMUSG00000031980	3.57877	6.80207e-10	0_0	0_-1	Agt	11606	angiotensinogen (serpin peptidase inhibitor, clade A, member 8) [Source:MGI Symbol;Acc:MGI:87963]
ENSMUSG00000028750	3.54065	0.00102196	0_0	0_-1	Pla2g2c	18781	phospholipase A2, group IIC [Source:MGI Symbol;Acc:MGI:106638]
ENSMUSG00000029468	3.51233	3.1712e-11	0_0	-1_0	P2rx7	18439	purinergic receptor P2X, ligand-gated ion channel, 7 [Source:MGI Symbol;Acc:MGI:1339957]
ENSMUSG00000005220	3.51173	1.31288e-07	0_0	0_0	Corin	53419	corin, serine peptidase [Source:MGI Symbol;Acc:MGI:1349451]
ENSMUSG00000003418	3.5099	2.18369e-05	0_0	0_0	St8sia6	241230	ST8 alpha-N-acetyl-neuraminide alpha-2,8-sialyltransferase 6 [Source:MGI Symbol;Acc:MGI:2386797]
ENSMUSG00000067279	3.50825	1.13917e-20	0_0	0_0	Ppp1r3c	53412	protein phosphatase 1, regulatory subunit 3C [Source:MGI Symbol;Acc:MGI:1858229]
ENSMUSG00000047361	3.50645	4.50977e-06	0_0	0_0	Gm973	381260	predicted gene 973 [Source:MGI Symbol;Acc:MGI:2685819]
ENSMUSG00000020077	3.50291	7.4592e-19	0_0	0_0	Srgn	19073	serglycin [Source:MGI Symbol;Acc:MGI:97756]
ENSMUSG00000037254	3.50227	0.000204094	0_0	0_0	Itih2	16425	inter-alpha trypsin inhibitor, heavy chain 2 [Source:MGI Symbol;Acc:MGI:96619]
ENSMUSG00000037025	3.49949	2.72505e-07	0_0	0_0	Foxa2	15376	forkhead box A2 [Source:MGI Symbol;Acc:MGI:1347476]
ENSMUSG00000030606	3.49624	2.81124e-05	0_0	0_0	Hapln3	67666	hyaluronan and proteoglycan link protein 3 [Source:MGI Symbol;Acc:MGI:1914916]
ENSMUSG00000058672	3.49566	1.85949e-36	0_0	0_-1	Tubb2a	22151	tubulin, beta 2A class IIA [Source:MGI Symbol;Acc:MGI:107861]
ENSMUSG00000032554	3.4882	4.60714e-10	0_0	0_0	Trf	22041	transferrin [Source:MGI Symbol;Acc:MGI:98821]
ENSMUSG00000094365	3.47678	0.000133286	0_0	0_0	Gm21982		predicted gene 21982 [Source:MGI Symbol;Acc:MGI:5439451]
ENSMUSG00000028264	3.46561	2.12584e-05	0_0	0_0	Spaca1	67652	sperm acrosome associated 1 [Source:MGI Symbol;Acc:MGI:1914902]
ENSMUSG00000029361	3.45051	2.72671e-11	0_0	0_0	Nos1	18125	nitric oxide synthase 1, neuronal [Source:MGI Symbol;Acc:MGI:97360]
ENSMUSG00000092674	3.44036	1.00369e-06	0_0	-1_0	Gm24105		predicted gene, 24105 [Source:MGI Symbol;Acc:MGI:5453882]
ENSMUSG00000030310	3.42224	2.43977e-07	0_0	0_0	Slc6a1	232333	solute carrier family 6 (neurotransmitter transporter, GABA), member 1 [Source:MGI Symbol;Acc:MGI:95627]
ENSMUSG00000118292	3.42108	1.59674e-05	0_0	0_0	Gm10549	433171	predicted gene 10549 [Source:MGI Symbol;Acc:MGI:3641986]
ENSMUSG00000105880	3.41817	0.00237049	0_0	0_0	Gm43678		predicted gene 43678 [Source:MGI Symbol;Acc:MGI:5663815]
ENSMUSG00000093405	3.40997	0.00226155	0_0	0_0	Gm20684		predicted gene 20684 [Source:MGI Symbol;Acc:MGI:5313131]
ENSMUSG00000048442	3.40947	6.13418e-06	0_0	0_0	Smim5	66528	small integral membrane protein 5 [Source:MGI Symbol;Acc:MGI:1913778]
ENSMUSG00000064515	3.40549	0.000371622	0_0	0_0	n-R5s162	115490446	nuclear encoded rRNA 5S 162 [Source:MGI Symbol;Acc:MGI:4422026]
ENSMUSG00000031734	3.39461	5.01812e-06	0_0	0_0	Irx3	16373	Iroquois related homeobox 3 [Source:MGI Symbol;Acc:MGI:1197522]
ENSMUSG00000021703	3.38849	2.2591e-26	0_0	0_0	Serinc5	218442	serine incorporator 5 [Source:MGI Symbol;Acc:MGI:2444223]
ENSMUSG00000037820	3.38496	4.31571e-31	0_0	0_0	Tgm2	21817	transglutaminase 2, C polypeptide [Source:MGI Symbol;Acc:MGI:98731]
ENSMUSG00000046413	3.35699	0.000788536	0_0	0_0	Irx3os		iroquois homeobox 3, opposite strand [Source:MGI Symbol;Acc:MGI:2441953]
ENSMUSG00000074483	3.34725	0.00226683	0_0	0_0	Bglap	12096	bone gamma carboxyglutamate protein [Source:MGI Symbol;Acc:MGI:88156]
ENSMUSG00000100094	3.34532	5.62902e-06	0_0	0_0	1810008I18Rik	100503969	RIKEN cDNA 1810008I18 gene [Source:MGI Symbol;Acc:MGI:1920875]
ENSMUSG00000064548	3.33031	0.00101529	0_0	0_0	n-R5s65		nuclear encoded rRNA 5S 65 [Source:MGI Symbol;Acc:MGI:4421910]
ENSMUSG00000079055	3.3299	2.12641e-18	0_0	0_0	Slc8a3	110893	solute carrier family 8 (sodium/calcium exchanger), member 3 [Source:MGI Symbol;Acc:MGI:107976]
ENSMUSG00000054252	3.29715	1.42335e-16	0_0	0_0	Fgfr3	14184	fibroblast growth factor receptor 3 [Source:MGI Symbol;Acc:MGI:95524]
ENSMUSG00000093183	3.29328	0.000163756	0_0	-1_0	Gm25687		predicted gene, 25687 [Source:MGI Symbol;Acc:MGI:5455464]
ENSMUSG00000048752	3.29255	0.00041218	0_0	0_0	Prss50	235631	protease, serine 50 [Source:MGI Symbol;Acc:MGI:2447303]
ENSMUSG00000027833	3.29122	5.73161e-12	0_0	0_0	Shox2	20429	short stature homeobox 2 [Source:MGI Symbol;Acc:MGI:1201673]
ENSMUSG00000027016	3.27884	1.76781e-20	0_0	0_0	Zfp385b	241494	zinc finger protein 385B [Source:MGI Symbol;Acc:MGI:2444734]
ENSMUSG00000014158	3.27721	7.99829e-13	0_0	0_0	Trpv4	63873	transient receptor potential cation channel, subfamily V, member 4 [Source:MGI Symbol;Acc:MGI:1926945]
ENSMUSG00000028238	3.27473	5.97466e-05	0_0	0_0	Atp6v0d2	242341	ATPase, H+ transporting, lysosomal V0 subunit D2 [Source:MGI Symbol;Acc:MGI:1924415]
ENSMUSG00000029370	3.26903	0.00117304	0_0	0_0	Rassf6	73246	Ras association (RalGDS/AF-6) domain family member 6 [Source:MGI Symbol;Acc:MGI:1920496]
ENSMUSG00000080058	3.24036	0.000397819	0_0	-1_-1	Gm11175		predicted gene 11175 [Source:MGI Symbol;Acc:MGI:3809055]
ENSMUSG00000070102	3.2366	0.000234027	0_0	0_-1	Mir455	735262	microRNA 455 [Source:MGI Symbol;Acc:MGI:3629649]
ENSMUSG00000019929	3.23352	1.43857e-24	0_0	0_0	Dcn	13179	decorin [Source:MGI Symbol;Acc:MGI:94872]
ENSMUSG00000028551	3.23337	2.89433e-10	0_0	0_0	Cdkn2c	12580	cyclin dependent kinase inhibitor 2C [Source:MGI Symbol;Acc:MGI:105388]
ENSMUSG00000020334	3.22901	1.17043e-07	0_0	0_0	Slc22a4	30805	solute carrier family 22 (organic cation transporter), member 4 [Source:MGI Symbol;Acc:MGI:1353479]
ENSMUSG00000069045	3.22247	0.000262082	0_0	0_0	Ddx3y	26900	DEAD box helicase 3, Y-linked [Source:MGI Symbol;Acc:MGI:1349406]
ENSMUSG00000030110	3.22236	0.000153801	0_0	0_0	Ret	19713	ret proto-oncogene [Source:MGI Symbol;Acc:MGI:97902]
ENSMUSG00000020836	3.22048	1.34061e-06	0_0	0_0	Coro6	216961	coronin 6 [Source:MGI Symbol;Acc:MGI:2183448]
ENSMUSG00000028927	3.21836	8.19502e-13	0_0	0_0	Padi2	18600	peptidyl arginine deiminase, type II [Source:MGI Symbol;Acc:MGI:1338892]
ENSMUSG00000063430	3.21191	2.58119e-18	0_0	-1_0	Wscd2	320916	WSC domain containing 2 [Source:MGI Symbol;Acc:MGI:2445030]
ENSMUSG00000040055	3.21153	0.00332698	0_0	0_0	Gjb6	14623	gap junction protein, beta 6 [Source:MGI Symbol;Acc:MGI:107588]
ENSMUSG00000029053	3.20886	2.52376e-11	0_0	0_0	Prkcz	18762	protein kinase C, zeta [Source:MGI Symbol;Acc:MGI:97602]
ENSMUSG00000067158	3.20862	0.00102117	0_0	0_0	Col4a4	12829	collagen, type IV, alpha 4 [Source:MGI Symbol;Acc:MGI:104687]
ENSMUSG00000053469	3.20689	1.1615e-05	0_0	-1_0	Tg	21819	thyroglobulin [Source:MGI Symbol;Acc:MGI:98733]
ENSMUSG00000083405	3.20526	0.000216583	0_0	0_0	Gm15725		predicted gene 15725 [Source:MGI Symbol;Acc:MGI:3833682]
ENSMUSG00000066270	3.20521	0.00320328	0_0	0_0	Gm10157		predicted gene 10157 [Source:MGI Symbol;Acc:MGI:3642264]
ENSMUSG00000036131	3.2014	0.000305073	0_0	0_0	Frmd7	385354	FERM domain containing 7 [Source:MGI Symbol;Acc:MGI:2686379]
ENSMUSG00000073394	3.19463	0.000154833	0_0	0_0	Runx2os1		runt related transcription factor 2, opposite strand 1 [Source:MGI Symbol;Acc:MGI:3641707]
ENSMUSG00000100303	3.19123	7.48752e-07	0_0	0_0	2600014E21Rik		RIKEN cDNA 2600014E21 gene [Source:MGI Symbol;Acc:MGI:1919384]
ENSMUSG00000031253	3.18851	1.17775e-21	0_0	0_0	Srpx2	68792	sushi-repeat-containing protein, X-linked 2 [Source:MGI Symbol;Acc:MGI:1916042]
ENSMUSG00000022037	3.18484	1.8142e-27	0_0	0_0	Clu	12759	clusterin [Source:MGI Symbol;Acc:MGI:88423]
ENSMUSG00000025854	3.17852	1.13996e-14	0_0	-1_-1	Fam20c	80752	FAM20C, golgi associated secretory pathway kinase [Source:MGI Symbol;Acc:MGI:2136853]
ENSMUSG00000035441	3.1736	4.09491e-44	0_0	0_0	Myo1d	338367	myosin ID [Source:MGI Symbol;Acc:MGI:107728]
ENSMUSG00000022025	3.1718	1.30841e-14	0_0	0_0	Cnmd	16840	chondromodulin [Source:MGI Symbol;Acc:MGI:1341171]
ENSMUSG00000037852	3.16568	5.88344e-28	0_0	0_0	Cpe	12876	carboxypeptidase E [Source:MGI Symbol;Acc:MGI:101932]
ENSMUSG00002076210	3.16181	0.00344162	0_0	0_0	Gm56099		predicted gene, 56099 [Source:MGI Symbol;Acc:MGI:6848657]
ENSMUSG00000073421	3.16024	3.29715e-06	0_0	0_0	H2-Ab1	14961	histocompatibility 2, class II antigen A, beta 1 [Source:MGI Symbol;Acc:MGI:103070]
ENSMUSG00000083621	3.15295	0.0034763	0_0	0_0	Gm14586		predicted gene 14586 [Source:MGI Symbol;Acc:MGI:3705507]
ENSMUSG00000048399	3.14863	0.00357924	0_0	0_0	Tprg	71338	transformation related protein 63 regulated [Source:MGI Symbol;Acc:MGI:1918588]
ENSMUSG00000037686	3.14706	1.43532e-05	0_0	0_0	Aspg	104816	asparaginase [Source:MGI Symbol;Acc:MGI:2144822]
ENSMUSG00000022661	3.14351	1.33208e-14	0_0	0_0	Cd200	17470	CD200 molecule [Source:MGI Symbol;Acc:MGI:1196990]
ENSMUSG00000042532	3.14156	0.00300364	0_0	0_0	Golga7b	71146	golgi autoantigen, golgin subfamily a, 7B [Source:MGI Symbol;Acc:MGI:1918396]
ENSMUSG00000022629	3.1383	2.94929e-13	0_0	0_0	Kif21a	16564	kinesin family member 21A [Source:MGI Symbol;Acc:MGI:109188]
ENSMUSG00000082570	3.12115	6.68789e-05	0_0	0_0	Gm15711		predicted gene 15711 [Source:MGI Symbol;Acc:MGI:3783153]
ENSMUSG00000029851	3.09592	5.1906e-11	0_0	0_0	Tcaf2	232748	TRPM8 channel-associated factor 2 [Source:MGI Symbol;Acc:MGI:2385258]
ENSMUSG00000114953	3.09482	0.000529687	0_0	0_0	4930519K11Rik	78019	RIKEN cDNA 4930519K11 gene [Source:MGI Symbol;Acc:MGI:1925269]
ENSMUSG00000034320	3.08483	1.79327e-19	0_0	0_0	Slc26a2	13521	solute carrier family 26 (sulfate transporter), member 2 [Source:MGI Symbol;Acc:MGI:892977]
ENSMUSG00000041849	3.08476	4.79383e-07	0_0	0_0	Card6	239319	caspase recruitment domain family, member 6 [Source:MGI Symbol;Acc:MGI:3032959]
ENSMUSG00000045515	3.07555	8.99473e-14	0_0	0_0	Pou3f3	18993	POU domain, class 3, transcription factor 3 [Source:MGI Symbol;Acc:MGI:102564]
ENSMUSG00000028445	3.07461	2.84337e-05	0_0	0_0	Enho	69638	energy homeostasis associated [Source:MGI Symbol;Acc:MGI:1916888]
ENSMUSG00000104610	3.073	0.00393336	0_0	0_0	Gm567	229861	predicted gene 567 [Source:MGI Symbol;Acc:MGI:2685413]
ENSMUSG00000038264	3.07207	5.87094e-08	0_0	0_0	Sema7a	20361	sema domain, immunoglobulin domain (Ig), and GPI membrane anchor, (semaphorin) 7A [Source:MGI Symbol;Acc:MGI:1306826]
ENSMUSG00000041836	3.06722	3.6046e-18	0_0	0_0	Ptpre	19267	protein tyrosine phosphatase, receptor type, E [Source:MGI Symbol;Acc:MGI:97813]
ENSMUSG00000011008	3.06273	4.96748e-08	0_0	0_0	Mcoln2	68279	mucolipin 2 [Source:MGI Symbol;Acc:MGI:1915529]
ENSMUSG00000027985	3.05234	8.0367e-15	0_0	0_0	Lef1	16842	lymphoid enhancer binding factor 1 [Source:MGI Symbol;Acc:MGI:96770]
ENSMUSG00000041193	3.05048	7.30862e-06	0_0	0_0	Pla2g5	18784	phospholipase A2, group V [Source:MGI Symbol;Acc:MGI:101899]
ENSMUSG00000074219	3.04961	0.000266697	0_0	0_0	Gm10644	100126034	predicted gene 10644 [Source:MGI Symbol;Acc:MGI:3704314]
ENSMUSG00000056665	3.04859	0.00037366	0_0	0_0	Them6	223626	thioesterase superfamily member 6 [Source:MGI Symbol;Acc:MGI:1925301]
ENSMUSG00000052605	3.04486	5.45463e-05	0_0	0_0	Isoc2b	67441	isochorismatase domain containing 2b [Source:MGI Symbol;Acc:MGI:1914691]
ENSMUSG00000030657	3.04452	6.12548e-25	0_0	0_-1	Xylt1	233781	xylosyltransferase 1 [Source:MGI Symbol;Acc:MGI:2451073]
ENSMUSG00000057897	3.04343	0.000136639	0_0	0_0	Camk2b	12323	calcium/calmodulin-dependent protein kinase II, beta [Source:MGI Symbol;Acc:MGI:88257]
ENSMUSG00000026494	3.03743	2.03018e-18	0_0	0_-1	Kif26b	269152	kinesin family member 26B [Source:MGI Symbol;Acc:MGI:2447076]
ENSMUSG00000020183	3.03466	9.14313e-12	0_0	0_0	Cpm	70574	carboxypeptidase M [Source:MGI Symbol;Acc:MGI:1917824]
ENSMUSG00000092702	3.02881	5.83258e-16	0_0	-1_0	Gm24514		predicted gene, 24514 [Source:MGI Symbol;Acc:MGI:5454291]
ENSMUSG00000049555	3.02638	3.24894e-10	0_0	0_0	Tmie	20776	transmembrane inner ear [Source:MGI Symbol;Acc:MGI:2159400]
ENSMUSG00000097785	3.0246	1.03783e-06	0_0	0_0	B230217O12Rik		RIKEN cDNA B230217O12 gene [Source:MGI Symbol;Acc:MGI:2444948]
ENSMUSG00000031722	3.01982	4.39955e-05	0_0	0_1	Hp	15439	haptoglobin [Source:MGI Symbol;Acc:MGI:96211]
ENSMUSG00000031286	3.0125	2.01271e-07	0_0	-1_0	Glt28d2	320302	glycosyltransferase 28 domain containing 2 [Source:MGI Symbol;Acc:MGI:2443773]
ENSMUSG00000029651	3.00896	3.19368e-06	0_0	0_0	Mtus2	77521	microtubule associated tumor suppressor candidate 2 [Source:MGI Symbol;Acc:MGI:1915388]
ENSMUSG00000024899	3.00717	1.56509e-21	0_0	0_-1	Papss2	23972	3'-phosphoadenosine 5'-phosphosulfate synthase 2 [Source:MGI Symbol;Acc:MGI:1330223]
ENSMUSG00000044471	3.00141	6.64857e-19	0_0	0_0	Lncpint	232685	long non-protein coding RNA, Trp53 induced transcript [Source:MGI Symbol;Acc:MGI:2673128]
ENSMUSG00000069515	2.99363	0.0046127	0_0	0_0	Lyz1	17110	lysozyme 1 [Source:MGI Symbol;Acc:MGI:96902]
ENSMUSG00000058700	2.9918	0.0046127	0_0	0_0	Rpl21-ps12		ribosomal protein L21, pseudogene 12 [Source:MGI Symbol;Acc:MGI:3648214]
ENSMUSG00000095930	2.98898	1.30875e-14	0_0	0_-1	Nim1k	245269	NIM1 serine/threonine protein kinase [Source:MGI Symbol;Acc:MGI:2442399]
ENSMUSG00000005803	2.98722	1.99144e-14	0_0	0_0	Sqor	59010	sulfide quinone oxidoreductase [Source:MGI Symbol;Acc:MGI:1929899]
ENSMUSG00000040146	2.98361	8.78752e-08	0_0	0_0	Rgl3	71746	ral guanine nucleotide dissociation stimulator-like 3 [Source:MGI Symbol;Acc:MGI:1918996]
ENSMUSG00000040152	2.98314	1.22471e-18	0_0	0_0	Thbs1	21825	thrombospondin 1 [Source:MGI Symbol;Acc:MGI:98737]
ENSMUSG00000037606	2.97858	2.66914e-17	0_0	-1_-1	Osbpl5	79196	oxysterol binding protein-like 5 [Source:MGI Symbol;Acc:MGI:1930265]
ENSMUSG00000023150	2.97313	7.75874e-32	0_0	0_0	Ivns1abp	117198	influenza virus NS1A binding protein [Source:MGI Symbol;Acc:MGI:2152389]
ENSMUSG00000085604	2.9725	8.5346e-08	0_0	0_0	Dhx58os		DEAH (Asp-Glu-Ala-His) box polypeptide 58, opposite strand [Source:MGI Symbol;Acc:MGI:3705104]
ENSMUSG00000117310	2.969	2.50869e-08	0_0	0_0	Ptp4a1	19243	protein tyrosine phosphatase 4a1 [Source:MGI Symbol;Acc:MGI:1277096]
ENSMUSG00000078695	2.96795	0.000240358	0_0	0_0	Cisd3	217149	CDGSH iron sulfur domain 3 [Source:MGI Symbol;Acc:MGI:101788]
ENSMUSG00000117695	2.96563	0.00449699	0_0	0_0	Gm31912		predicted gene, 31912 [Source:MGI Symbol;Acc:MGI:5591071]
ENSMUSG00000073894	2.96502	0.00476255	0_0	0_0	Rbmxl2	76572	RNA binding motif protein, X-linked-like 2 [Source:MGI Symbol;Acc:MGI:1923822]
ENSMUSG00000078719	2.96441	3.00809e-05	0_0	0_0	Msmp	100039672	microseminoprotein, prostate associated [Source:MGI Symbol;Acc:MGI:3652339]
ENSMUSG00000043631	2.96084	2.35974e-25	0_0	0_0	Ecm2	407800	extracellular matrix protein 2, female organ and adipocyte specific [Source:MGI Symbol;Acc:MGI:3039578]
ENSMUSG00000026147	2.96006	3.11483e-10	0_0	0_0	Col9a1	12839	collagen, type IX, alpha 1 [Source:MGI Symbol;Acc:MGI:88465]
ENSMUSG00000014198	2.95983	3.4584e-05	0_0	0_0	Zfp385c	278304	zinc finger protein 385C [Source:MGI Symbol;Acc:MGI:3608347]
ENSMUSG00000078949	2.95495	0.00482164	0_0	0_0	R3hdml	100043899	R3H domain containing-like [Source:MGI Symbol;Acc:MGI:3650937]
ENSMUSG00000045319	2.9525	1.24082e-07	0_0	0_0	Proser2	227545	proline and serine rich 2 [Source:MGI Symbol;Acc:MGI:2442238]
ENSMUSG00000020889	2.94918	6.08227e-11	0_0	0_0	Nr1d1	217166	nuclear receptor subfamily 1, group D, member 1 [Source:MGI Symbol;Acc:MGI:2444210]
ENSMUSG00000096938	2.94	0.00329855	0_0	0_0	9530052E02Rik	619321	RIKEN cDNA 9530052E02 gene [Source:MGI Symbol;Acc:MGI:3588277]
ENSMUSG00000030732	2.93605	2.55752e-09	0_0	0_0	Chrdl2	69121	chordin-like 2 [Source:MGI Symbol;Acc:MGI:1916371]
ENSMUSG00000110040	2.92518	2.48297e-13	0_0	-1_-1	Gm49369		predicted gene, 49369 [Source:MGI Symbol;Acc:MGI:6121585]
ENSMUSG00000020805	2.92457	2.36716e-06	0_0	-1_0	Slc13a5	237831	solute carrier family 13 (sodium-dependent citrate transporter), member 5 [Source:MGI Symbol;Acc:MGI:3037150]
ENSMUSG00000080186	2.92449	0.00500022	0_0	0_0	Gm14448		predicted gene 14448 [Source:MGI Symbol;Acc:MGI:3649326]
ENSMUSG00000032487	2.92344	1.874e-06	0_0	0_0	Ptgs2	19225	prostaglandin-endoperoxide synthase 2 [Source:MGI Symbol;Acc:MGI:97798]
ENSMUSG00000058914	2.91773	1.91748e-06	0_0	0_0	C1qtnf3	81799	C1q and tumor necrosis factor related protein 3 [Source:MGI Symbol;Acc:MGI:1932136]
ENSMUSG00000040533	2.91424	6.02111e-07	0_0	0_0	Matn1	17180	matrilin 1, cartilage matrix protein [Source:MGI Symbol;Acc:MGI:106591]
ENSMUSG00000035112	2.91312	2.17082e-08	0_0	0_0	Wnk4	69847	WNK lysine deficient protein kinase 4 [Source:MGI Symbol;Acc:MGI:1917097]
ENSMUSG00000065096	2.91108	2.98441e-05	0_0	-1_0	Gm23680	115487526	predicted gene, 23680 [Source:MGI Symbol;Acc:MGI:5453457]
ENSMUSG00000078607	2.90788	0.00031576	0_0	0_0	1810010H24Rik	69066	RIKEN cDNA 1810010H24 gene [Source:MGI Symbol;Acc:MGI:1916316]
ENSMUSG00000029917	2.9028	0.00522365	0_0	0_0	Qrfprl	243407	pyroglutamylated RFamide peptide receptor like [Source:MGI Symbol;Acc:MGI:2441881]
ENSMUSG00000041073	2.897	6.59025e-05	0_0	0_0	Nacad	192950	NAC alpha domain containing [Source:MGI Symbol;Acc:MGI:3603030]
ENSMUSG00000027570	2.89652	3.03283e-10	0_0	0_0	Col9a3	12841	collagen, type IX, alpha 3 [Source:MGI Symbol;Acc:MGI:894686]
ENSMUSG00000049404	2.89651	2.8161e-07	0_0	0_0	Rarres1	109222	retinoic acid receptor responder (tazarotene induced) 1 [Source:MGI Symbol;Acc:MGI:1924461]
ENSMUSG00000038527	2.89109	4.15815e-12	0_0	0_0	C1rl	232371	complement component 1, r subcomponent-like [Source:MGI Symbol;Acc:MGI:2660692]
ENSMUSG00000097946	2.89007	0.00465912	0_0	0_0	Gm8343		predicted gene 8343 [Source:MGI Symbol;Acc:MGI:3649108]
ENSMUSG00000093456	2.88885	0.00266574	0_0	0_0	Gm20662		predicted gene 20662 [Source:MGI Symbol;Acc:MGI:5313109]
ENSMUSG00000029335	2.88683	1.2339e-30	0_0	0_0	Bmp3	110075	bone morphogenetic protein 3 [Source:MGI Symbol;Acc:MGI:88179]
ENSMUSG00000119873	2.88451	0.00212862	0_0	-1_-1	Gm24497	115487688	predicted gene, 24497 [Source:MGI Symbol;Acc:MGI:5454274]
ENSMUSG00000036599	2.8844	6.71859e-21	0_0	0_0	Chst12	59031	carbohydrate sulfotransferase 12 [Source:MGI Symbol;Acc:MGI:1929064]
ENSMUSG00000026335	2.88421	5.00329e-23	0_0	0_0	Pam	18484	peptidylglycine alpha-amidating monooxygenase [Source:MGI Symbol;Acc:MGI:97475]
ENSMUSG00000031274	2.87767	6.40178e-17	0_0	0_-1	Col4a5	12830	collagen, type IV, alpha 5 [Source:MGI Symbol;Acc:MGI:88456]
ENSMUSG00000037053	2.86844	0.00105391	0_0	0_0	Azgp1	12007	alpha-2-glycoprotein 1, zinc [Source:MGI Symbol;Acc:MGI:103163]
ENSMUSG00000039701	2.86814	1.98089e-17	0_0	0_0	Usp53	99526	ubiquitin specific peptidase 53 [Source:MGI Symbol;Acc:MGI:2139607]
ENSMUSG00000023367	2.85972	2.45173e-14	0_0	0_0	Tmem176a	66058	transmembrane protein 176A [Source:MGI Symbol;Acc:MGI:1913308]
ENSMUSG00000030717	2.85759	7.21171e-11	0_0	0_0	Nupr1	56312	nuclear protein transcription regulator 1 [Source:MGI Symbol;Acc:MGI:1891834]
ENSMUSG00000063296	2.85386	6.71996e-06	0_0	0_0	Tmem117	320709	transmembrane protein 117 [Source:MGI Symbol;Acc:MGI:2444580]
ENSMUSG00000101174	2.84119	1.2387e-07	0_0	0_0	Hoxd4	15436	homeobox D4 [Source:MGI Symbol;Acc:MGI:96208]
ENSMUSG00000026443	2.8322	2.12287e-07	0_0	0_0	Lrrn2	16980	leucine rich repeat protein 2, neuronal [Source:MGI Symbol;Acc:MGI:106037]
ENSMUSG00000041607	2.83009	0.000487824	0_0	0_0	Mbp	17196	myelin basic protein [Source:MGI Symbol;Acc:MGI:96925]
ENSMUSG00000075394	2.82812	1.16786e-07	0_0	0_0	Hoxc4	15423	homeobox C4 [Source:MGI Symbol;Acc:MGI:96195]
ENSMUSG00000116406	2.82026	0.00600048	0_0	0_0	Gm49489		predicted gene, 49489 [Source:MGI Symbol;Acc:MGI:6155165]
ENSMUSG00000030218	2.80327	1.34854e-19	0_0	0_0	Mgp	17313	matrix Gla protein [Source:MGI Symbol;Acc:MGI:96976]
ENSMUSG00000063130	2.80277	0.000802939	0_0	0_0	Calml3	70405	calmodulin-like 3 [Source:MGI Symbol;Acc:MGI:1917655]
ENSMUSG00000038807	2.80073	2.13527e-07	0_0	-1_0	Rap1gap2	380711	RAP1 GTPase activating protein 2 [Source:MGI Symbol;Acc:MGI:3028623]
ENSMUSG00000093575	2.79924	0.00621128	0_0	0_0	Gm20695		predicted gene 20695 [Source:MGI Symbol;Acc:MGI:5313142]
ENSMUSG00000026227	2.79863	0.000447105	0_0	0_0	2810459M11Rik	72792	RIKEN cDNA 2810459M11 gene [Source:MGI Symbol;Acc:MGI:1920042]
ENSMUSG00000017969	2.79154	6.41097e-10	0_0	0_0	Ptgis	19223	prostaglandin I2 (prostacyclin) synthase [Source:MGI Symbol;Acc:MGI:1097156]
ENSMUSG00000029864	2.78948	1.97089e-07	0_0	0_0	Gstk1	76263	glutathione S-transferase kappa 1 [Source:MGI Symbol;Acc:MGI:1923513]
ENSMUSG00000063142	2.78789	1.37188e-28	0_0	0_0	Kcnma1	16531	potassium large conductance calcium-activated channel, subfamily M, alpha member 1 [Source:MGI Symbol;Acc:MGI:99923]
ENSMUSG00000053279	2.78605	0.00292366	0_0	0_-1	Aldh1a1	11668	aldehyde dehydrogenase family 1, subfamily A1 [Source:MGI Symbol;Acc:MGI:1353450]
ENSMUSG00000022525	2.7839	0.00442125	0_0	0_0	Plaat1	27281	phospholipase A and acyltransferase 1 [Source:MGI Symbol;Acc:MGI:1351473]
ENSMUSG00000033208	2.77114	3.7313e-15	0_0	0_-1	S100b	20203	S100 protein, beta polypeptide, neural [Source:MGI Symbol;Acc:MGI:98217]
ENSMUSG00000038932	2.76933	4.61262e-06	0_0	0_0	Tcfl5	277353	transcription factor-like 5 (basic helix-loop-helix) [Source:MGI Symbol;Acc:MGI:2672878]
ENSMUSG00000053062	2.76919	3.2939e-11	0_0	0_0	Jam2	67374	junction adhesion molecule 2 [Source:MGI Symbol;Acc:MGI:1933820]
ENSMUSG00000049422	2.76747	8.61689e-05	0_0	0_0	Chchd10	103172	coiled-coil-helix-coiled-coil-helix domain containing 10 [Source:MGI Symbol;Acc:MGI:2143558]
ENSMUSG00000020262	2.76434	1.84157e-21	0_0	0_0	Adarb1	110532	adenosine deaminase, RNA-specific, B1 [Source:MGI Symbol;Acc:MGI:891999]
ENSMUSG00000053411	2.76111	2.66484e-08	0_0	0_0	Cbx7	52609	chromobox 7 [Source:MGI Symbol;Acc:MGI:1196439]
ENSMUSG00000079884	2.75671	0.0064436	0_0	0_0	Tmed2b		transmembrane p24 trafficking protein 2B [Source:MGI Symbol;Acc:MGI:5434895]
ENSMUSG00000038128	2.74829	2.17976e-09	0_0	0_0	Camk4	12326	calcium/calmodulin-dependent protein kinase IV [Source:MGI Symbol;Acc:MGI:88258]
ENSMUSG00000030737	2.7409	2.33886e-05	0_0	0_0	Slco2b1	101488	solute carrier organic anion transporter family, member 2b1 [Source:MGI Symbol;Acc:MGI:1351872]
ENSMUSG00000054136	2.73619	5.73986e-05	0_0	0_0	Adm2	223780	adrenomedullin 2 [Source:MGI Symbol;Acc:MGI:2675256]
ENSMUSG00000095651	2.73543	0.00157923	0_0	0_0	Gm21817		predicted gene, 21817 [Source:MGI Symbol;Acc:MGI:5433981]
ENSMUSG00000119577	2.73403	0.000848338	0_0	0_0	Gm24727	115487050	predicted gene, 24727 [Source:MGI Symbol;Acc:MGI:5454504]
ENSMUSG00002076940	2.73044	2.35291e-05	0_0	-1_0	Gm55286		predicted gene, 55286 [Source:MGI Symbol;Acc:MGI:6847043]
ENSMUSG00000053461	2.72184	0.00539908	0_0	0_0	Hhipl2	78772	hedgehog interacting protein-like 2 [Source:MGI Symbol;Acc:MGI:1926022]
ENSMUSG00000085125	2.72126	1.75296e-07	0_0	0_0	Gm16070		predicted gene 16070 [Source:MGI Symbol;Acc:MGI:3801761]
ENSMUSG00000041372	2.72053	1.33945e-12	0_0	0_0	B4galnt3	330406	beta-1,4-N-acetyl-galactosaminyl transferase 3 [Source:MGI Symbol;Acc:MGI:3041155]
ENSMUSG00000106574	2.71979	0.00204888	0_0	0_1	Gm2451		predicted pseudogene 2451 [Source:MGI Symbol;Acc:MGI:3780618]
ENSMUSG00000024065	2.7169	3.05833e-17	0_0	0_0	Ehd3	57440	EH-domain containing 3 [Source:MGI Symbol;Acc:MGI:1928900]
ENSMUSG00000012889	2.70763	5.00677e-05	0_0	0_0	Podnl1	244550	podocan-like 1 [Source:MGI Symbol;Acc:MGI:2685352]
ENSMUSG00000032006	2.70725	7.32468e-07	0_0	0_0	Pdgfd	71785	platelet-derived growth factor, D polypeptide [Source:MGI Symbol;Acc:MGI:1919035]
ENSMUSG00000047139	2.70613	2.00109e-13	0_0	0_0	Cd24a	12484	CD24a antigen [Source:MGI Symbol;Acc:MGI:88323]
ENSMUSG00000022265	2.6966	2.79172e-21	0_0	0_0	Ank	11732	progressive ankylosis [Source:MGI Symbol;Acc:MGI:3045421]
ENSMUSG00000097622	2.68501	0.00302636	0_0	0_0	A330033J07Rik	320614	RIKEN cDNA A330033J07 gene [Source:MGI Symbol;Acc:MGI:2444369]
ENSMUSG00000072849	2.67998	0.00739866	0_0	0_0	Serpina1e	20704	serine (or cysteine) peptidase inhibitor, clade A, member 1E [Source:MGI Symbol;Acc:MGI:891967]
ENSMUSG00000065876	2.67675	0.000134506	0_0	-1_0	Gm25682	115487518	predicted gene, 25682 [Source:MGI Symbol;Acc:MGI:5455459]
ENSMUSG00000001289	2.67568	2.79944e-13	0_0	-1_-1	Pfdn5	56612	prefoldin 5 [Source:MGI Symbol;Acc:MGI:1928753]
ENSMUSG00000017734	2.67368	4.8652e-06	0_0	0_0	Dbndd2	52840	dysbindin (dystrobrevin binding protein 1) domain containing 2 [Source:MGI Symbol;Acc:MGI:106562]
ENSMUSG00000073002	2.6699	1.99253e-06	0_0	0_0	Vamp5	53620	vesicle-associated membrane protein 5 [Source:MGI Symbol;Acc:MGI:1858622]
ENSMUSG00000089661	2.66659	2.17181e-11	0_0	0_0	Mia	12587	MIA SH3 domain containing [Source:MGI Symbol;Acc:MGI:109615]
ENSMUSG00000041845	2.66199	1.63445e-05	0_0	0_0	Rhod	11854	ras homolog family member D [Source:MGI Symbol;Acc:MGI:108446]
ENSMUSG00000022040	2.66018	4.73416e-07	0_0	0_0	Ephx2	13850	epoxide hydrolase 2, cytoplasmic [Source:MGI Symbol;Acc:MGI:99500]
ENSMUSG00000074918	2.6474	9.79676e-10	0_0	0_0	Inafm2	100043272	InaF motif containing 2 [Source:MGI Symbol;Acc:MGI:1915354]
ENSMUSG00000037624	2.641	6.53621e-05	0_0	0_0	Kcnk2	16526	potassium channel, subfamily K, member 2 [Source:MGI Symbol;Acc:MGI:109366]
ENSMUSG00000038011	2.63984	0.00272804	0_0	0_0	Dnah10	56087	dynein, axonemal, heavy chain 10 [Source:MGI Symbol;Acc:MGI:1860299]
ENSMUSG00000086938	2.63331	8.77909e-07	0_0	0_-1	4930481A15Rik	74931	RIKEN cDNA 4930481A15 gene [Source:MGI Symbol;Acc:MGI:1922181]
ENSMUSG00000045629	2.61894	0.000135158	0_0	0_0	Sh3tc2	225608	SH3 domain and tetratricopeptide repeats 2 [Source:MGI Symbol;Acc:MGI:2444417]
ENSMUSG00000094526	2.61816	0.000634708	0_0	0_0	Gm21451	100862072	predicted gene, 21451 [Source:MGI Symbol;Acc:MGI:5434806]
ENSMUSG00000105579	2.61224	0.00800048	0_0	0_0	Gm43251		predicted gene 43251 [Source:MGI Symbol;Acc:MGI:5663388]
ENSMUSG00000086804	2.60442	0.00040746	0_0	0_0	Gm43154		predicted gene 43154 [Source:MGI Symbol;Acc:MGI:5663291]
ENSMUSG00000078350	2.59848	8.07455e-07	0_0	0_0	Smim1	68859	small integral membrane protein 1 [Source:MGI Symbol;Acc:MGI:1916109]
ENSMUSG00000032373	2.5944	5.93399e-07	0_0	0_0	Car12	76459	carbonic anhydrase 12 [Source:MGI Symbol;Acc:MGI:1923709]
ENSMUSG00000034795	2.59231	8.67724e-07	0_0	0_0	Ccdc122	108811	coiled-coil domain containing 122 [Source:MGI Symbol;Acc:MGI:1918358]
ENSMUSG00000065557	2.59012	1.46966e-05	0_0	0_-1	Mirlet7c-1	387246	microRNA let7c-1 [Source:MGI Symbol;Acc:MGI:2676795]
ENSMUSG00000059213	2.58704	0.00219382	0_0	0_0	Ddn	13199	dendrin [Source:MGI Symbol;Acc:MGI:108101]
ENSMUSG00000062758	2.58602	0.00795374	0_0	0_0	Gm16477		predicted pseudogene 16477 [Source:MGI Symbol;Acc:MGI:3646779]
ENSMUSG00000040891	2.58507	9.22171e-05	0_0	0_0	Foxa3	15377	forkhead box A3 [Source:MGI Symbol;Acc:MGI:1347477]
ENSMUSG00000031097	2.58272	3.53305e-06	0_0	-1_0	Tnni2	21953	troponin I, skeletal, fast 2 [Source:MGI Symbol;Acc:MGI:105070]
ENSMUSG00000034839	2.57183	9.22091e-11	0_0	0_0	Larp6	67557	La ribonucleoprotein 6, translational regulator [Source:MGI Symbol;Acc:MGI:1914807]
ENSMUSG00000042042	2.57021	6.2591e-15	0_0	0_0	Csgalnact2	78752	chondroitin sulfate N-acetylgalactosaminyltransferase 2 [Source:MGI Symbol;Acc:MGI:1926002]
ENSMUSG00000019936	2.56983	6.17675e-05	0_0	0_0	Epyc	13516	epiphycan [Source:MGI Symbol;Acc:MGI:107942]
ENSMUSG00000023915	2.56645	3.46623e-21	0_0	0_0	Tnfrsf21	94185	tumor necrosis factor receptor superfamily, member 21 [Source:MGI Symbol;Acc:MGI:2151075]
ENSMUSG00000043333	2.5606	2.41984e-06	0_0	0_0	Rhbdl2	230726	rhomboid like 2 [Source:MGI Symbol;Acc:MGI:3608413]
ENSMUSG00000045659	2.55861	5.9228e-05	0_0	0_0	Plekha7	233765	pleckstrin homology domain containing, family A member 7 [Source:MGI Symbol;Acc:MGI:2445094]
ENSMUSG00000061322	2.55111	0.00884557	0_0	0_0	Dnai1	68922	dynein axonemal intermediate chain 1 [Source:MGI Symbol;Acc:MGI:1916172]
ENSMUSG00000079137	2.55016	0.00893248	0_0	0_0	Rpl27-ps1		ribosomal protein L27, pseudogene 1 [Source:MGI Symbol;Acc:MGI:3645348]
ENSMUSG00000090555	2.54617	0.00858199	0_0	0_0	Gm8893		predicted gene 8893 [Source:MGI Symbol;Acc:MGI:3779818]
ENSMUSG00000093112	2.53199	0.000291101	0_0	0_0	Gm22701		predicted gene, 22701 [Source:MGI Symbol;Acc:MGI:5452478]
ENSMUSG00000041559	2.5317	1.39913e-10	0_0	0_0	Fmod	14264	fibromodulin [Source:MGI Symbol;Acc:MGI:1328364]
ENSMUSG00002075470	2.53169	0.00747743	0_0	0_0	Gm56290		predicted gene, 56290 [Source:MGI Symbol;Acc:MGI:6849038]
ENSMUSG00000099895	2.52989	0.0051551	0_0	0_0	Gm28153		predicted gene 28153 [Source:MGI Symbol;Acc:MGI:5578859]
ENSMUSG00000025875	2.52824	0.0014898	0_0	0_0	Tspan17	74257	tetraspanin 17 [Source:MGI Symbol;Acc:MGI:1921507]
ENSMUSG00000025762	2.52688	0.000236004	0_0	0_0	Larp1b	214048	La ribonucleoprotein 1B [Source:MGI Symbol;Acc:MGI:1914604]
ENSMUSG00002076250	2.52613	0.00925613	0_0	0_0	Scarna3b		small Cajal body-specific RNA 3B [Source:MGI Symbol;Acc:MGI:3819486]
ENSMUSG00000032725	2.51498	0.00875234	0_0	0_0	Folr2	14276	folate receptor 2 (fetal) [Source:MGI Symbol;Acc:MGI:95569]
ENSMUSG00000027457	2.511	0.00107861	0_0	0_0	Snph	241727	syntaphilin [Source:MGI Symbol;Acc:MGI:2139270]
ENSMUSG00000102922	2.50378	0.00544923	0_0	0_0	Gm34176		predicted gene, 34176 [Source:MGI Symbol;Acc:MGI:5593335]
ENSMUSG00000042312	2.50113	1.05103e-13	0_0	0_0	S100a13	20196	S100 calcium binding protein A13 [Source:MGI Symbol;Acc:MGI:109581]
ENSMUSG00000027966	2.49861	5.73403e-10	0_0	0_0	Col11a1	12814	collagen, type XI, alpha 1 [Source:MGI Symbol;Acc:MGI:88446]
ENSMUSG00000060205	2.49822	0.00247116	0_0	-1_-1	Or7a41	18357	olfactory receptor family 7 subfamily A member 41 [Source:MGI Symbol;Acc:MGI:1333808]
ENSMUSG00000031112	2.49765	8.30629e-14	0_0	0_0	Stk26	70415	serine/threonine kinase 26 [Source:MGI Symbol;Acc:MGI:1917665]
ENSMUSG00000030087	2.49731	1.32226e-07	0_0	0_0	Klf15	66277	Kruppel-like factor 15 [Source:MGI Symbol;Acc:MGI:1929988]
ENSMUSG00000001948	2.49689	5.31896e-05	0_0	0_0	Spa17	20686	sperm autoantigenic protein 17 [Source:MGI Symbol;Acc:MGI:1333778]
ENSMUSG00000049313	2.49645	5.59159e-12	0_0	0_0	Sorl1	20660	sortilin-related receptor, LDLR class A repeats-containing [Source:MGI Symbol;Acc:MGI:1202296]
ENSMUSG00000026796	2.49596	2.12894e-25	0_0	0_-1	Niban2	227737	niban apoptosis regulator 2 [Source:MGI Symbol;Acc:MGI:2442910]
ENSMUSG00000059824	2.49548	4.43678e-15	0_0	0_0	Dbp	13170	D site albumin promoter binding protein [Source:MGI Symbol;Acc:MGI:94866]
ENSMUSG00000021072	2.48775	3.1078e-13	0_0	-1_-1	Tmx1	72736	thioredoxin-related transmembrane protein 1 [Source:MGI Symbol;Acc:MGI:1919986]
ENSMUSG00000035439	2.47571	3.94995e-11	0_0	0_0	Haus8	76478	4HAUS augmin-like complex, subunit 8 [Source:MGI Symbol;Acc:MGI:1923728]
ENSMUSG00000021866	2.47453	2.26312e-25	0_0	0_-1	Anxa11	11744	annexin A11 [Source:MGI Symbol;Acc:MGI:108481]
ENSMUSG00000031925	2.46829	1.32893e-16	0_0	0_0	Maml2	270118	mastermind like transcriptional coactivator 2 [Source:MGI Symbol;Acc:MGI:2389460]
ENSMUSG00002074873	2.45662	0.00800048	0_0	0_0	Gm55487		predicted gene, 55487 [Source:MGI Symbol;Acc:MGI:6847444]
ENSMUSG00000021702	2.45553	4.49372e-07	0_0	0_0	Thbs4	21828	thrombospondin 4 [Source:MGI Symbol;Acc:MGI:1101779]
ENSMUSG00000053117	2.45549	1.33749e-06	0_0	0_0	E330013P04Rik	107376	RIKEN cDNA E330013P04 gene [Source:MGI Symbol;Acc:MGI:2147732]
ENSMUSG00000081895	2.45198	0.00642214	0_0	-1_-1	Rpl17-ps10	100042880	ribosomal protein L17, pseudogene 10 [Source:MGI Symbol;Acc:MGI:3642871]
ENSMUSG00000002808	2.45133	4.80521e-10	0_0	0_-1	Epdr1	105298	ependymin related protein 1 (zebrafish) [Source:MGI Symbol;Acc:MGI:2145369]
ENSMUSG00000048776	2.43891	4.54864e-06	0_0	0_0	Pthlh	19227	parathyroid hormone-like peptide [Source:MGI Symbol;Acc:MGI:97800]
ENSMUSG00000024481	2.43022	3.78684e-05	0_0	0_0	Lvrn	74574	laeverin [Source:MGI Symbol;Acc:MGI:1921824]
ENSMUSG00000031284	2.42715	4.34463e-06	0_0	0_0	Pak3	18481	p21 (RAC1) activated kinase 3 [Source:MGI Symbol;Acc:MGI:1339656]
ENSMUSG00000024654	2.42481	2.28172e-06	0_0	0_0	Asrgl1	66514	asparaginase like 1 [Source:MGI Symbol;Acc:MGI:1913764]
ENSMUSG00000024063	2.4223	7.42379e-16	0_0	0_0	Lbh	77889	limb-bud and heart [Source:MGI Symbol;Acc:MGI:1925139]
ENSMUSG00002074985	2.41999	0.000999242	0_0	0_0	Gm56381		predicted gene, 56381 [Source:MGI Symbol;Acc:MGI:6849220]
ENSMUSG00000017390	2.41843	4.39383e-06	0_0	0_0	Aldoc	11676	aldolase C, fructose-bisphosphate [Source:MGI Symbol;Acc:MGI:101863]
ENSMUSG00000043091	2.41776	1.67643e-09	0_0	0_-1	Tuba1c	22146	tubulin, alpha 1C [Source:MGI Symbol;Acc:MGI:1095409]
ENSMUSG00000059244	2.41511	0.00104359	0_0	0_0	Gm10062		predicted gene 10062 [Source:MGI Symbol;Acc:MGI:3641967]
ENSMUSG00000073418	2.41354	3.44189e-07	0_0	0_0	C4b	12268	complement component 4B (Chido blood group) [Source:MGI Symbol;Acc:MGI:88228]
ENSMUSG00000039037	2.41156	0.00324617	0_0	0_0	St6galnac5	26938	ST6 (alpha-N-acetyl-neuraminyl-2,3-beta-galactosyl-1,3)-N-acetylgalactosaminide alpha-2,6-sialyltransferase 5 [Source:MGI Symbol;Acc:MGI:1349471]
ENSMUSG00000041889	2.4076	2.75358e-11	0_0	0_0	Shisa4	77552	shisa family member 4 [Source:MGI Symbol;Acc:MGI:1924802]
ENSMUSG00000038170	2.40643	7.20565e-25	0_0	0_0	Pde4dip	83679	phosphodiesterase 4D interacting protein (myomegalin) [Source:MGI Symbol;Acc:MGI:1891434]
ENSMUSG00000059555	2.40397	5.5644e-15	0_0	0_-1	Tor4a	227612	torsin family 4, member A [Source:MGI Symbol;Acc:MGI:2442720]
ENSMUSG00000007279	2.40383	1.79471e-05	0_0	-1_0	Scube2	56788	signal peptide, CUB domain, EGF-like 2 [Source:MGI Symbol;Acc:MGI:1928765]
ENSMUSG00000006782	2.39992	1.37328e-09	0_0	0_-1	Cnp	12799	2',3'-cyclic nucleotide 3' phosphodiesterase [Source:MGI Symbol;Acc:MGI:88437]
ENSMUSG00000021448	2.39857	0.00282839	0_0	0_0	Shc3	20418	src homology 2 domain-containing transforming protein C3 [Source:MGI Symbol;Acc:MGI:106179]
ENSMUSG00000062713	2.39821	8.43838e-07	0_0	0_0	Sim2	20465	single-minded family bHLH transcription factor 2 [Source:MGI Symbol;Acc:MGI:98307]
ENSMUSG00000027022	2.38275	0.0113346	0_0	0_0	Xirp2	241431	xin actin-binding repeat containing 2 [Source:MGI Symbol;Acc:MGI:2685198]
ENSMUSG00000041794	2.38172	0.000188241	0_0	0_0	Myrip	245049	myosin VIIA and Rab interacting protein [Source:MGI Symbol;Acc:MGI:2384407]
ENSMUSG00000115869	2.37956	0.0110287	0_0	0_0	Gm31814		predicted gene, 31814 [Source:MGI Symbol;Acc:MGI:5590973]
ENSMUSG00002076701	2.37749	0.00989269	0_0	0_0	Gm54994		predicted gene, 54994 [Source:MGI Symbol;Acc:MGI:6846463]
ENSMUSG00000119743	2.37728	0.0097914	0_0	0_0	n-R5s211	115487577	nuclear encoded rRNA 5S 211 [Source:MGI Symbol;Acc:MGI:4422076]
ENSMUSG00000021943	2.37619	1.10461e-08	0_0	0_-1	Gdf10	14560	growth differentiation factor 10 [Source:MGI Symbol;Acc:MGI:95684]
ENSMUSG00000026014	2.37578	2.34201e-17	0_0	0_0	Raph1	77300	Ras association (RalGDS/AF-6) and pleckstrin homology domains 1 [Source:MGI Symbol;Acc:MGI:1924550]
ENSMUSG00000036139	2.37557	1.01416e-05	0_0	0_0	Hoxc9	15427	homeobox C9 [Source:MGI Symbol;Acc:MGI:96199]
ENSMUSG00000096942	2.37304	0.0063918	0_0	0_0	Rps19-ps6		ribosomal protein S19, pseudogene 6 [Source:MGI Symbol;Acc:MGI:5011818]
ENSMUSG00000050222	2.36191	1.63382e-08	0_0	0_0	Il17d	239114	interleukin 17D [Source:MGI Symbol;Acc:MGI:2446510]
ENSMUSG00000022708	2.36046	2.74069e-20	0_0	0_0	Zbtb20	56490	zinc finger and BTB domain containing 20 [Source:MGI Symbol;Acc:MGI:1929213]
ENSMUSG00000023886	2.36034	2.96988e-13	0_0	0_0	Smoc2	64074	SPARC related modular calcium binding 2 [Source:MGI Symbol;Acc:MGI:1929881]
ENSMUSG00000078126	2.35465	0.0110713	0_0	0_0	Rpl23a-ps3		ribosomal protein L23A, pseudogene 3 [Source:MGI Symbol;Acc:MGI:3781353]
ENSMUSG00000028158	2.35413	2.15399e-12	0_0	0_0	Mttp	17777	microsomal triglyceride transfer protein [Source:MGI Symbol;Acc:MGI:106926]
ENSMUSG00000006931	2.35227	5.88344e-28	0_0	-1_-1	P3h4	66180	prolyl 3-hydroxylase family member 4 (non-enzymatic) [Source:MGI Symbol;Acc:MGI:1913430]
ENSMUSG00000034563	2.35094	1.86685e-13	0_0	0_0	Ccpg1	72278	cell cycle progression 1 [Source:MGI Symbol;Acc:MGI:1196419]
ENSMUSG00000030739	2.3462	0.000239775	0_0	0_0	Myh14	71960	myosin, heavy polypeptide 14 [Source:MGI Symbol;Acc:MGI:1919210]
ENSMUSG00000032717	2.34596	1.84596e-11	0_0	0_0	Mdfi	17240	MyoD family inhibitor [Source:MGI Symbol;Acc:MGI:107687]
ENSMUSG00000002603	2.34007	2.50821e-21	0_0	0_0	Tgfb1	21803	transforming growth factor, beta 1 [Source:MGI Symbol;Acc:MGI:98725]
ENSMUSG00000032507	2.33991	9.37237e-06	0_0	0_0	Fbxl2	72179	F-box and leucine-rich repeat protein 2 [Source:MGI Symbol;Acc:MGI:1919429]
ENSMUSG00000022270	2.33941	3.25283e-08	0_0	-1_0	Retreg1	66270	reticulophagy regulator 1 [Source:MGI Symbol;Acc:MGI:1913520]
ENSMUSG00000024176	2.33738	7.20588e-09	0_0	0_-1	Sox8	20681	SRY (sex determining region Y)-box 8 [Source:MGI Symbol;Acc:MGI:98370]
ENSMUSG00000069763	2.3355	1.17661e-05	0_0	0_0	Tmem100	67888	transmembrane protein 100 [Source:MGI Symbol;Acc:MGI:1915138]
ENSMUSG00000003528	2.33012	2.49262e-13	0_0	-1_-1	Slc25a1	13358	solute carrier family 25 (mitochondrial carrier, citrate transporter), member 1 [Source:MGI Symbol;Acc:MGI:1345283]
ENSMUSG00000114470	2.32994	0.000742631	0_0	0_0	Gm49395		predicted gene, 49395 [Source:MGI Symbol;Acc:MGI:6121627]
ENSMUSG00000031595	2.32907	2.6668e-12	0_0	0_-1	Pdgfrl	68797	platelet-derived growth factor receptor-like [Source:MGI Symbol;Acc:MGI:1916047]
ENSMUSG00000030088	2.32707	0.00400868	0_0	0_0	Aldh1l1	107747	aldehyde dehydrogenase 1 family, member L1 [Source:MGI Symbol;Acc:MGI:1340024]
ENSMUSG00000044934	2.32292	1.03963e-12	0_0	0_-1	Zfp367	238673	zinc finger protein 367 [Source:MGI Symbol;Acc:MGI:2442266]
ENSMUSG00000020387	2.31901	2.17559e-17	0_0	0_-1	Jade2	76901	jade family PHD finger 2 [Source:MGI Symbol;Acc:MGI:1924151]
ENSMUSG00000051980	2.31825	0.0123792	0_0	0_0	Casr	12374	calcium-sensing receptor [Source:MGI Symbol;Acc:MGI:1351351]
ENSMUSG00000017009	2.31725	1.1789e-14	0_0	0_0	Sdc4	20971	syndecan 4 [Source:MGI Symbol;Acc:MGI:1349164]
ENSMUSG00000050315	2.31721	2.07223e-08	0_0	0_0	Synpo2	118449	synaptopodin 2 [Source:MGI Symbol;Acc:MGI:2153070]
ENSMUSG00000054474	2.31478	9.01513e-08	0_0	-1_-1	Thnsl2	232078	threonine synthase-like 2 (bacterial) [Source:MGI Symbol;Acc:MGI:3041254]
ENSMUSG00000000567	2.30974	8.1689e-14	0_0	0_-1	Sox9	20682	SRY (sex determining region Y)-box 9 [Source:MGI Symbol;Acc:MGI:98371]
ENSMUSG00000019102	2.30862	2.60895e-05	0_0	0_0	Aldh3a1	11670	aldehyde dehydrogenase family 3, subfamily A1 [Source:MGI Symbol;Acc:MGI:1353451]
ENSMUSG00000027485	2.30577	0.0028971	0_0	0_0	Bpifb1	228801	BPI fold containing family B, member 1 [Source:MGI Symbol;Acc:MGI:2137431]
ENSMUSG00000005686	2.3056	6.6826e-07	0_0	0_0	Ampd3	11717	adenosine monophosphate deaminase 3 [Source:MGI Symbol;Acc:MGI:1096344]
ENSMUSG00000055370	2.30536	0.000498608	0_0	-1_0	Gm9968	791329	predicted gene 9968 [Source:MGI Symbol;Acc:MGI:3642146]
ENSMUSG00002076757	2.30208	0.0129988	0_0	0_0	Gm56176		predicted gene, 56176 [Source:MGI Symbol;Acc:MGI:6848810]
ENSMUSG00000091455	2.30063	0.0124053	0_0	0_0	Otogl	628870	otogelin-like [Source:MGI Symbol;Acc:MGI:3647600]
ENSMUSG00000079499	2.29989	0.000304119	0_0	0_0	6530402F18Rik	76220	RIKEN cDNA 6530402F18 gene [Source:MGI Symbol;Acc:MGI:1923470]
ENSMUSG00000052085	2.29873	4.13187e-09	0_0	0_0	Dock8	76088	dedicator of cytokinesis 8 [Source:MGI Symbol;Acc:MGI:1921396]
ENSMUSG00000060012	2.29651	6.80282e-20	0_0	0_0	Kif13b	16554	kinesin family member 13B [Source:MGI Symbol;Acc:MGI:1098265]
ENSMUSG00000092875	2.29467	2.32001e-06	0_0	-1_0	Gm22649		predicted gene, 22649 [Source:MGI Symbol;Acc:MGI:5452426]
ENSMUSG00000015094	2.29424	3.45936e-12	0_0	0_0	Npdc1	18146	neural proliferation, differentiation and control 1 [Source:MGI Symbol;Acc:MGI:1099802]
ENSMUSG00000009876	2.29384	2.68697e-05	0_0	0_0	Cox4i2	84682	cytochrome c oxidase subunit 4I2 [Source:MGI Symbol;Acc:MGI:2135755]
ENSMUSG00000015652	2.29281	1.84186e-05	0_0	0_0	Steap1	70358	six transmembrane epithelial antigen of the prostate 1 [Source:MGI Symbol;Acc:MGI:1917608]
ENSMUSG00000009687	2.28113	7.15403e-12	0_0	0_0	Fxyd5	18301	FXYD domain-containing ion transport regulator 5 [Source:MGI Symbol;Acc:MGI:1201785]
ENSMUSG00000034210	2.27858	1.15337e-21	0_0	0_-1	Efcab14	230648	EF-hand calcium binding domain 14 [Source:MGI Symbol;Acc:MGI:2442397]
ENSMUSG00000029123	2.27086	2.16704e-10	0_0	0_0	Stk32b	64293	serine/threonine kinase 32B [Source:MGI Symbol;Acc:MGI:1927552]
ENSMUSG00000064512	2.26994	0.00221843	0_0	-1_0	Gm22456		predicted gene, 22456 [Source:MGI Symbol;Acc:MGI:5452233]
ENSMUSG00000029307	2.26959	2.02306e-05	0_0	0_0	Dmp1	13406	dentin matrix protein 1 [Source:MGI Symbol;Acc:MGI:94910]
ENSMUSG00000023393	2.2691	1.02199e-06	0_0	0_0	Slc17a9	228993	solute carrier family 17, member 9 [Source:MGI Symbol;Acc:MGI:1919107]
ENSMUSG00000037411	2.26753	2.68796e-06	0_0	0_0	Serpine1	18787	serine (or cysteine) peptidase inhibitor, clade E, member 1 [Source:MGI Symbol;Acc:MGI:97608]
ENSMUSG00000025754	2.26639	0.0018348	0_0	0_0	Agbl1	244071	ATP/GTP binding protein-like 1 [Source:MGI Symbol;Acc:MGI:3646469]
ENSMUSG00000021728	2.26545	2.90548e-10	0_0	0_0	Emb	13723	embigin [Source:MGI Symbol;Acc:MGI:95321]
ENSMUSG00000026879	2.26521	1.55292e-18	0_0	0_-1	Gsn	227753	gelsolin [Source:MGI Symbol;Acc:MGI:95851]
ENSMUSG00000029727	2.26436	0.0002996	0_0	0_0	Cyp3a13	13113	cytochrome P450, family 3, subfamily a, polypeptide 13 [Source:MGI Symbol;Acc:MGI:88610]
ENSMUSG00000039197	2.26019	4.50471e-09	0_0	0_0	Adk	11534	adenosine kinase [Source:MGI Symbol;Acc:MGI:87930]
ENSMUSG00000043770	2.25657	0.0128312	0_0	0_0	Gm12481		predicted gene 12481 [Source:MGI Symbol;Acc:MGI:3650743]
ENSMUSG00000011179	2.25561	7.59957e-17	0_0	0_0	Odc1	18263	ornithine decarboxylase, structural 1 [Source:MGI Symbol;Acc:MGI:97402]
ENSMUSG00000074582	2.25084	1.63796e-13	0_0	0_0	Arfgef2	99371	ADP-ribosylation factor guanine nucleotide-exchange factor 2 (brefeldin A-inhibited) [Source:MGI Symbol;Acc:MGI:2139354]
ENSMUSG00000087380	2.24911	0.000101226	0_0	0_0	2210408F21Rik	73652	RIKEN cDNA 2210408F21 gene [Source:MGI Symbol;Acc:MGI:1920902]
ENSMUSG00000092746	2.24751	0.000128772	0_0	0_0	Rn7s6		7S RNA 6 [Source:MGI Symbol;Acc:MGI:97956]
ENSMUSG00000031594	2.2474	0.000281601	0_0	0_0	Fgl1	234199	fibrinogen-like protein 1 [Source:MGI Symbol;Acc:MGI:102795]
ENSMUSG00000086844	2.24723	0.00313318	0_0	0_0	B230206H07Rik	320871	RIKEN cDNA B230206H07 gene [Source:MGI Symbol;Acc:MGI:2444929]
ENSMUSG00000021281	2.24485	2.66563e-06	0_0	0_0	Tnfaip2	21928	tumor necrosis factor, alpha-induced protein 2 [Source:MGI Symbol;Acc:MGI:104960]
ENSMUSG00000070498	2.24175	0.00445227	0_0	0_0	Tmem132b	208151	transmembrane protein 132B [Source:MGI Symbol;Acc:MGI:3609245]
ENSMUSG00000066026	2.24168	8.0367e-15	0_0	0_0	Dhrs3	20148	dehydrogenase/reductase (SDR family) member 3 [Source:MGI Symbol;Acc:MGI:1315215]
ENSMUSG00000019970	2.24039	1.52401e-08	0_0	0_0	Sgk1	20393	serum/glucocorticoid regulated kinase 1 [Source:MGI Symbol;Acc:MGI:1340062]
ENSMUSG00002074949	2.239	0.0136722	0_0	0_0	Gm55647		predicted gene, 55647 [Source:MGI Symbol;Acc:MGI:6847762]
ENSMUSG00000054626	2.23848	0.00532917	0_0	0_0	Xlr	22441	X-linked lymphocyte-regulated [Source:MGI Symbol;Acc:MGI:98976]
ENSMUSG00000032380	2.23141	0.000211141	0_0	0_0	Dapk2	13143	death-associated protein kinase 2 [Source:MGI Symbol;Acc:MGI:1341297]
ENSMUSG00000028838	2.22699	1.13085e-06	0_0	0_0	Extl1	56219	exostosin-like glycosyltransferase 1 [Source:MGI Symbol;Acc:MGI:1888742]
ENSMUSG00000024232	2.22541	7.74426e-10	0_0	0_0	Bambi	68010	BMP and activin membrane-bound inhibitor [Source:MGI Symbol;Acc:MGI:1915260]
ENSMUSG00000085078	2.22454	0.000492939	0_0	0_0	C030013C21Rik	77417	RIKEN cDNA C030013C21 gene [Source:MGI Symbol;Acc:MGI:1924667]
ENSMUSG00000030774	2.22399	1.28873e-13	0_0	-1_0	Pak1	18479	p21 (RAC1) activated kinase 1 [Source:MGI Symbol;Acc:MGI:1339975]
ENSMUSG00000039153	2.22228	9.68529e-20	0_0	0_0	Runx2	12393	runt related transcription factor 2 [Source:MGI Symbol;Acc:MGI:99829]
ENSMUSG00000040855	2.21722	1.90719e-05	0_0	0_0	Reps2	194590	RALBP1 associated Eps domain containing protein 2 [Source:MGI Symbol;Acc:MGI:2663511]
ENSMUSG00000038248	2.21679	1.00191e-11	0_0	0_0	Sobp	109205	sine oculis binding protein [Source:MGI Symbol;Acc:MGI:1924427]
ENSMUSG00000082917	2.21306	0.0138423	0_0	0_0	Gm11440		predicted gene 11440 [Source:MGI Symbol;Acc:MGI:3649803]
ENSMUSG00000024357	2.2118	1.53591e-13	0_0	0_0	Sil1	81500	SIL1 nucleotide exchange factor [Source:MGI Symbol;Acc:MGI:1932040]
ENSMUSG00000039485	2.21161	3.74661e-13	0_0	0_0	Tspyl4	72480	TSPY-like 4 [Source:MGI Symbol;Acc:MGI:106393]
ENSMUSG00000082368	2.2071	0.0020499	0_0	0_0	Gm11225		predicted gene 11225 [Source:MGI Symbol;Acc:MGI:3651505]
ENSMUSG00000027420	2.20504	1.6058e-06	0_0	0_0	Bfsp1	12075	beaded filament structural protein 1, in lens-CP94 [Source:MGI Symbol;Acc:MGI:101770]
ENSMUSG00000028634	2.20499	4.69138e-07	0_0	0_0	Hivep3	16656	human immunodeficiency virus type I enhancer binding protein 3 [Source:MGI Symbol;Acc:MGI:106589]
ENSMUSG00000040433	2.20396	5.31239e-06	0_0	0_0	Zbtb38	245007	zinc finger and BTB domain containing 38 [Source:MGI Symbol;Acc:MGI:2442866]
ENSMUSG00000029596	2.1968	0.0153564	0_0	0_0	Sdsl	257635	serine dehydratase-like [Source:MGI Symbol;Acc:MGI:2182607]
ENSMUSG00000022584	2.19568	0.00920445	0_0	0_0	Ly6c2	100041546	lymphocyte antigen 6 complex, locus C2 [Source:MGI Symbol;Acc:MGI:3712069]
ENSMUSG00002075682	2.19545	0.0108198	0_0	0_0	Gm54697		predicted gene, 54697 [Source:MGI Symbol;Acc:MGI:6845872]
ENSMUSG00000082935	2.19438	0.0154139	0_0	0_0	Gm7658		predicted gene 7658 [Source:MGI Symbol;Acc:MGI:3648029]
ENSMUSG00000046186	2.1932	4.28193e-26	0_0	0_0	Cd109	235505	CD109 antigen [Source:MGI Symbol;Acc:MGI:2445221]
ENSMUSG00000097063	2.1903	0.01512	0_0	0_0	Pantr2		POU domain, class 3, transcription factor 3 adjacent noncoding transcript 2 [Source:MGI Symbol;Acc:MGI:1913870]
ENSMUSG00000093064	2.18724	0.000703329	0_0	0_0	Gm23153		predicted gene, 23153 [Source:MGI Symbol;Acc:MGI:5452930]
ENSMUSG00000064943	2.18377	0.00244236	0_0	-1_0	Gm23240		predicted gene, 23240 [Source:MGI Symbol;Acc:MGI:5453017]
ENSMUSG00000049307	2.18234	1.68422e-05	0_0	0_0	Fut4	14345	fucosyltransferase 4 [Source:MGI Symbol;Acc:MGI:95594]
ENSMUSG00000030862	2.18016	0.000121616	0_0	-1_0	Cpxm2	55987	carboxypeptidase X 2 (M14 family) [Source:MGI Symbol;Acc:MGI:1926006]
ENSMUSG00000033083	2.17836	1.31194e-11	0_0	0_0	Tbc1d4	210789	TBC1 domain family, member 4 [Source:MGI Symbol;Acc:MGI:2429660]
ENSMUSG00000100954	2.17755	0.000266608	0_0	0_0	Gm10138		predicted gene 10138 [Source:MGI Symbol;Acc:MGI:3708522]
ENSMUSG00000045136	2.17414	3.83048e-09	0_0	0_0	Tubb2b	73710	tubulin, beta 2B class IIB [Source:MGI Symbol;Acc:MGI:1920960]
ENSMUSG00000117694	2.17185	0.000443335	0_0	-1_-1	Snhg4		small nucleolar RNA host gene 4 [Source:MGI Symbol;Acc:MGI:4937091]
ENSMUSG00000006611	2.16683	4.70158e-08	0_0	0_0	Hfe	15216	homeostatic iron regulator [Source:MGI Symbol;Acc:MGI:109191]
ENSMUSG00000097157	2.16254	0.00637253	0_0	0_0	Gm26512		predicted gene, 26512 [Source:MGI Symbol;Acc:MGI:5477006]
ENSMUSG00000090210	2.16241	8.89402e-11	0_0	0_0	Itga10	213119	integrin, alpha 10 [Source:MGI Symbol;Acc:MGI:2153482]
ENSMUSG00000106037	2.1594	2.04892e-05	0_0	-1_0	Gm4332		predicted gene 4332 [Source:MGI Symbol;Acc:MGI:3782515]
ENSMUSG00000054723	2.15604	9.01751e-07	0_0	-1_-1	Vmac	106639	vimentin-type intermediate filament associated coiled-coil protein [Source:MGI Symbol;Acc:MGI:2146912]
ENSMUSG00000030255	2.15388	9.4711e-21	0_0	0_0	Sspn	16651	sarcospan [Source:MGI Symbol;Acc:MGI:1353511]
ENSMUSG00000018927	2.14997	0.0164456	0_0	0_0	Ccl6	20305	chemokine (C-C motif) ligand 6 [Source:MGI Symbol;Acc:MGI:98263]
ENSMUSG00000040147	2.14786	5.2417e-06	0_0	0_0	Maob	109731	monoamine oxidase B [Source:MGI Symbol;Acc:MGI:96916]
ENSMUSG00000029076	2.14514	5.8455e-15	0_0	0_-1	Sdf4	20318	stromal cell derived factor 4 [Source:MGI Symbol;Acc:MGI:108079]
ENSMUSG00000033717	2.1443	0.000109748	0_0	0_0	Adra2a	11551	adrenergic receptor, alpha 2a [Source:MGI Symbol;Acc:MGI:87934]
ENSMUSG00000036304	2.14222	0.00420021	0_0	0_0	Zdhhc23	332175	zinc finger, DHHC domain containing 23 [Source:MGI Symbol;Acc:MGI:2685625]
ENSMUSG00000001555	2.14213	1.22727e-27	0_0	-1_-1	Fkbp10	14230	FK506 binding protein 10 [Source:MGI Symbol;Acc:MGI:104769]
ENSMUSG00000080776	2.13687	0.0166776	0_0	0_0	Gm12174		predicted gene 12174 [Source:MGI Symbol;Acc:MGI:3651722]
ENSMUSG00000093283	2.13458	0.000373721	0_0	0_0	Gm22567		predicted gene, 22567 [Source:MGI Symbol;Acc:MGI:5452344]
ENSMUSG00000031770	2.13374	1.51401e-09	0_0	0_0	Herpud1	64209	homocysteine-inducible, endoplasmic reticulum stress-inducible, ubiquitin-like domain member 1 [Source:MGI Symbol;Acc:MGI:1927406]
ENSMUSG00000028603	2.13246	3.13957e-14	0_0	0_-1	Scp2	20280	sterol carrier protein 2, liver [Source:MGI Symbol;Acc:MGI:98254]
ENSMUSG00000070371	2.12633	9.094e-06	0_0	0_0	Prss36	77613	protease, serine 36 [Source:MGI Symbol;Acc:MGI:1924863]
ENSMUSG00000054920	2.1227	6.16803e-13	0_0	0_0	Klhl5	71778	kelch-like 5 [Source:MGI Symbol;Acc:MGI:1919028]
ENSMUSG00000110332	2.1209	0.0172357	0_0	0_0	Gm19935		predicted gene, 19935 [Source:MGI Symbol;Acc:MGI:5012120]
ENSMUSG00000020032	2.11573	5.46579e-12	0_0	0_0	Nuak1	77976	NUAK family, SNF1-like kinase, 1 [Source:MGI Symbol;Acc:MGI:1925226]
ENSMUSG00000058441	2.11518	0.00237991	0_0	0_0	Panx2	406218	pannexin 2 [Source:MGI Symbol;Acc:MGI:1890615]
ENSMUSG00000021990	2.11162	3.38491e-10	0_0	0_0	Spata13	219140	spermatogenesis associated 13 [Source:MGI Symbol;Acc:MGI:104838]
ENSMUSG00000073652	2.11043	0.00429958	0_0	0_0	Apol7d	100042814	apolipoprotein L 7d [Source:MGI Symbol;Acc:MGI:3723449]
ENSMUSG00000022723	2.11034	1.46291e-08	0_0	0_0	Crybg3	224273	beta-gamma crystallin domain containing 3 [Source:MGI Symbol;Acc:MGI:2676311]
ENSMUSG00000019897	2.10555	5.1608e-08	0_0	-1_-1	Ccdc59	52713	coiled-coil domain containing 59 [Source:MGI Symbol;Acc:MGI:1289302]
ENSMUSG00000046808	2.10491	2.06238e-09	0_0	0_0	Atp10d	231287	ATPase, class V, type 10D [Source:MGI Symbol;Acc:MGI:2450125]
ENSMUSG00000050860	2.10409	4.39795e-05	0_0	0_0	Phospho1	237928	phosphatase, orphan 1 [Source:MGI Symbol;Acc:MGI:2447348]
ENSMUSG00000118717	2.10061	0.0133709	0_0	0_0	n-R5s127		nuclear encoded rRNA 5S 127 [Source:MGI Symbol;Acc:MGI:4421983]
ENSMUSG00000086111	2.0978	0.0176665	0_0	0_0	Gm15326	102636620	predicted gene 15326 [Source:MGI Symbol;Acc:MGI:3705205]
ENSMUSG00000023094	2.09227	4.52969e-05	0_0	0_0	Msrb2	76467	methionine sulfoxide reductase B2 [Source:MGI Symbol;Acc:MGI:1923717]
ENSMUSG00000032806	2.08968	8.78874e-09	0_0	0_-1	Slc10a3	214601	solute carrier family 10 (sodium/bile acid cotransporter family), member 3 [Source:MGI Symbol;Acc:MGI:95048]
ENSMUSG00000037601	2.08614	7.84819e-05	0_0	0_0	Nme1	18102	NME/NM23 nucleoside diphosphate kinase 1 [Source:MGI Symbol;Acc:MGI:97355]
ENSMUSG00000075701	2.08475	5.87727e-11	0_0	0_0	Selenos	109815	selenoprotein S [Source:MGI Symbol;Acc:MGI:95994]
ENSMUSG00000028591	2.08312	0.0183282	0_0	0_0	Pramel13	77632	PRAME like 13 [Source:MGI Symbol;Acc:MGI:1924882]
ENSMUSG00000089993	2.08263	0.0182642	0_0	0_0	Gm5822		predicted gene 5822 [Source:MGI Symbol;Acc:MGI:3648836]
ENSMUSG00000029314	2.08179	9.19797e-05	0_0	0_0	Gpat3	231510	glycerol-3-phosphate acyltransferase 3 [Source:MGI Symbol;Acc:MGI:3603816]
ENSMUSG00000037071	2.07732	0.00516154	0_0	0_0	Scd1	20249	stearoyl-Coenzyme A desaturase 1 [Source:MGI Symbol;Acc:MGI:98239]
ENSMUSG00000087001	2.0771	0.0100907	0_0	0_0	Gm15475		predicted gene 15475 [Source:MGI Symbol;Acc:MGI:3705288]
ENSMUSG00000037979	2.07035	0.00114522	0_0	0_-1	Ccdc92	215707	coiled-coil domain containing 92 [Source:MGI Symbol;Acc:MGI:106485]
ENSMUSG00000074971	2.06746	2.62152e-14	0_0	0_-1	Fibin	67606	fin bud initiation factor homolog (zebrafish) [Source:MGI Symbol;Acc:MGI:1914856]
ENSMUSG00000065594	2.06386	0.0185207	0_0	0_0	Mir107	723826	microRNA 107 [Source:MGI Symbol;Acc:MGI:3619063]
ENSMUSG00000021238	2.05975	1.80957e-08	0_0	0_0	Aldh6a1	104776	aldehyde dehydrogenase family 6, subfamily A1 [Source:MGI Symbol;Acc:MGI:1915077]
ENSMUSG00000031853	2.05934	0.000325284	0_0	0_0	Map3k21	234878	mitogen-activated protein kinase kinase kinase 21 [Source:MGI Symbol;Acc:MGI:2385307]
ENSMUSG00000022214	2.05873	1.29008e-16	0_0	-1_0	Dcaf11	28199	DDB1 and CUL4 associated factor 11 [Source:MGI Symbol;Acc:MGI:90168]
ENSMUSG00000021981	2.05253	8.10021e-09	0_0	0_0	Cab39l	69008	calcium binding protein 39-like [Source:MGI Symbol;Acc:MGI:1914081]
ENSMUSG00000110104	2.05025	0.01908	0_0	0_0	Gm45717		predicted gene 45717 [Source:MGI Symbol;Acc:MGI:5804832]
ENSMUSG00000030287	2.04923	2.88512e-09	0_0	-1_0	Itpr2	16439	inositol 1,4,5-triphosphate receptor 2 [Source:MGI Symbol;Acc:MGI:99418]
ENSMUSG00000028100	2.04764	0.00488106	0_0	0_0	Nudt17	78373	nudix (nucleoside diphosphate linked moiety X)-type motif 17 [Source:MGI Symbol;Acc:MGI:1925623]
ENSMUSG00000046818	2.04725	0.000183862	0_0	0_0	Ddit4l	73284	DNA-damage-inducible transcript 4-like [Source:MGI Symbol;Acc:MGI:1920534]
ENSMUSG00000098973	2.04709	1.66001e-06	0_0	0_0	Mir6236	102465959	microRNA 6236 [Source:MGI Symbol;Acc:MGI:5530929]
ENSMUSG00000030554	2.04602	1.2851e-22	0_0	0_-1	Synm	233335	synemin, intermediate filament protein [Source:MGI Symbol;Acc:MGI:2661187]
ENSMUSG00000020620	2.04318	1.68846e-08	0_0	0_0	Abca8b	27404	ATP-binding cassette, sub-family A (ABC1), member 8b [Source:MGI Symbol;Acc:MGI:1351668]
ENSMUSG00000038068	2.04114	1.9187e-11	0_0	0_0	Rnf144b	218215	ring finger protein 144B [Source:MGI Symbol;Acc:MGI:2384986]
ENSMUSG00000028671	2.03839	7.45813e-07	0_0	0_0	Gale	74246	galactose-4-epimerase, UDP [Source:MGI Symbol;Acc:MGI:1921496]
ENSMUSG00000030306	2.03575	5.87661e-16	0_0	0_0	Tmtc1	387314	transmembrane and tetratricopeptide repeat containing 1 [Source:MGI Symbol;Acc:MGI:3039590]
ENSMUSG00000030530	2.03536	3.07749e-15	0_0	0_-1	Furin	18550	furin (paired basic amino acid cleaving enzyme) [Source:MGI Symbol;Acc:MGI:97513]
ENSMUSG00000101298	2.03531	0.0196236	0_0	0_0	Gm28308		predicted gene 28308 [Source:MGI Symbol;Acc:MGI:5579014]
ENSMUSG00000004473	2.0332	5.45284e-14	0_0	0_-1	Clec11a	20256	C-type lectin domain family 11, member a [Source:MGI Symbol;Acc:MGI:1298219]
ENSMUSG00000001131	2.03303	1.76589e-06	0_0	0_0	Timp1	21857	tissue inhibitor of metalloproteinase 1 [Source:MGI Symbol;Acc:MGI:98752]
ENSMUSG00000049892	2.03271	0.00949818	0_0	0_0	Rasd1	19416	RAS, dexamethasone-induced 1 [Source:MGI Symbol;Acc:MGI:1270848]
ENSMUSG00000033577	2.02929	7.45078e-11	0_0	0_0	Myo6	17920	myosin VI [Source:MGI Symbol;Acc:MGI:104785]
ENSMUSG00000038178	2.02897	8.01366e-07	0_0	0_0	Slc43a2	215113	solute carrier family 43, member 2 [Source:MGI Symbol;Acc:MGI:2442746]
ENSMUSG00000026012	2.02731	0.00746894	0_0	0_0	Cd28	12487	CD28 antigen [Source:MGI Symbol;Acc:MGI:88327]
ENSMUSG00000114329	2.02693	0.0174625	0_0	0_0	Gm30489		predicted gene, 30489 [Source:MGI Symbol;Acc:MGI:5589648]
ENSMUSG00000021260	2.02493	3.16762e-06	0_0	0_0	Hhipl1	214305	hedgehog interacting protein-like 1 [Source:MGI Symbol;Acc:MGI:1919265]
ENSMUSG00000068617	2.01711	7.52401e-06	0_0	0_0	Efcab1	66793	EF-hand calcium binding domain 1 [Source:MGI Symbol;Acc:MGI:1914043]
ENSMUSG00000097101	2.01345	0.00607487	0_0	0_0	1810034E14Rik	66503	RIKEN cDNA 1810034E14 gene [Source:MGI Symbol;Acc:MGI:1913753]
ENSMUSG00000038077	2.01174	1.27864e-08	0_0	0_0	Kcna6	16494	potassium voltage-gated channel, shaker-related, subfamily, member 6 [Source:MGI Symbol;Acc:MGI:96663]
ENSMUSG00000080885	2.01092	0.0202121	0_0	0_0	Rpl10-ps6		ribosomal protein L10, pseudogene 6 [Source:MGI Symbol;Acc:MGI:3782343]
ENSMUSG00000085445	2.01089	0.0189961	0_0	0_0	Gm16348		predicted gene 16348 [Source:MGI Symbol;Acc:MGI:3840113]
ENSMUSG00000060424	2.00843	0.0026735	0_0	0_0	Pantr1		POU domain, class 3, transcription factor 3 adjacent noncoding transcript 1 [Source:MGI Symbol;Acc:MGI:1913547]
ENSMUSG00000060923	2.00831	0.00089959	0_0	0_0	Acyp2	75572	acylphosphatase 2, muscle type [Source:MGI Symbol;Acc:MGI:1922822]
ENSMUSG00000000392	2.00738	3.46727e-09	0_0	0_0	Fap	14089	fibroblast activation protein [Source:MGI Symbol;Acc:MGI:109608]
ENSMUSG00000027165	2.0068	2.36688e-10	0_0	0_0	Iftap	68170	intraflagellar transport associated protein [Source:MGI Symbol;Acc:MGI:1915420]
ENSMUSG00000028519	2.00394	0.00830836	0_0	0_0	Dab1	13131	disabled 1 [Source:MGI Symbol;Acc:MGI:108554]
ENSMUSG00000048647	2.00287	2.10137e-09	0_0	-1_-1	Exd1	241624	exonuclease 3'-5' domain containing 1 [Source:MGI Symbol;Acc:MGI:3045306]
ENSMUSG00000029755	2.0019	2.64279e-07	0_0	0_0	Dlx5	13395	distal-less homeobox 5 [Source:MGI Symbol;Acc:MGI:101926]
ENSMUSG00000051000	1.99697	1.72696e-10	0_0	0_0	Fhip1a	229488	FHF complex subunit HOOK interacting protein 1A [Source:MGI Symbol;Acc:MGI:2444746]
ENSMUSG00000037621	1.99675	9.13112e-10	0_0	0_-1	Atoh8	71093	atonal bHLH transcription factor 8 [Source:MGI Symbol;Acc:MGI:1918343]
ENSMUSG00000047613	1.99517	2.29324e-06	0_0	0_0	A430005L14Rik	97159	RIKEN cDNA A430005L14 gene [Source:MGI Symbol;Acc:MGI:2140680]
ENSMUSG00000049044	1.99294	6.27735e-07	0_0	0_0	Rapgef4	56508	Rap guanine nucleotide exchange factor (GEF) 4 [Source:MGI Symbol;Acc:MGI:1917723]
ENSMUSG00000023064	1.99084	0.0210594	0_0	0_0	Sncg	20618	synuclein, gamma [Source:MGI Symbol;Acc:MGI:1298397]
ENSMUSG00000039236	1.98699	0.000262742	0_0	0_0	Isg20	57444	interferon-stimulated protein [Source:MGI Symbol;Acc:MGI:1928895]
ENSMUSG00000119011	1.98626	0.0107882	0_0	0_0	Gm25291	115487654	predicted gene, 25291 [Source:MGI Symbol;Acc:MGI:5455068]
ENSMUSG00000018819	1.98339	1.99385e-07	0_0	0_0	Lsp1	16985	lymphocyte specific 1 [Source:MGI Symbol;Acc:MGI:96832]
ENSMUSG00000026249	1.97894	4.3242e-12	0_0	0_0	Serpine2	20720	serine (or cysteine) peptidase inhibitor, clade E, member 2 [Source:MGI Symbol;Acc:MGI:101780]
ENSMUSG00000028236	1.97731	0.0127411	0_0	0_0	Sdr16c5	242285	short chain dehydrogenase/reductase family 16C, member 5 [Source:MGI Symbol;Acc:MGI:2668443]
ENSMUSG00000022464	1.97247	2.0116e-06	0_0	0_0	Slc38a4	69354	solute carrier family 38, member 4 [Source:MGI Symbol;Acc:MGI:1916604]
ENSMUSG00000065315	1.97215	0.00894379	0_0	0_0	Gm26064	115488251	predicted gene, 26064 [Source:MGI Symbol;Acc:MGI:5455841]
ENSMUSG00000005583	1.97177	4.36426e-11	0_0	0_0	Mef2c	17260	myocyte enhancer factor 2C [Source:MGI Symbol;Acc:MGI:99458]
ENSMUSG00000027583	1.97155	4.4197e-07	0_0	0_0	Zbtb46	72147	zinc finger and BTB domain containing 46 [Source:MGI Symbol;Acc:MGI:1919397]
ENSMUSG00000064748	1.96874	0.0206499	0_0	0_0	n-R5s28	115488828	nuclear encoded rRNA 5S 28 [Source:MGI Symbol;Acc:MGI:4421873]
ENSMUSG00000028641	1.96718	1.60665e-14	0_0	-1_-1	P3h1	56401	prolyl 3-hydroxylase 1 [Source:MGI Symbol;Acc:MGI:1888921]
ENSMUSG00000055493	1.96689	0.000111271	0_0	0_0	Epm2a	13853	epilepsy, progressive myoclonic epilepsy, type 2 gene alpha [Source:MGI Symbol;Acc:MGI:1341085]
ENSMUSG00000015970	1.96646	0.0020468	0_0	0_0	Chdh	218865	choline dehydrogenase [Source:MGI Symbol;Acc:MGI:1860776]
ENSMUSG00000053185	1.96541	0.0217094	0_0	0_0	Gm9898		predicted gene 9898 [Source:MGI Symbol;Acc:MGI:3642391]
ENSMUSG00000024727	1.96482	0.000274537	0_0	0_0	Trpm6	225997	transient receptor potential cation channel, subfamily M, member 6 [Source:MGI Symbol;Acc:MGI:2675603]
ENSMUSG00000046169	1.96096	3.71322e-08	0_0	0_0	Adamts6	108154	a disintegrin-like and metallopeptidase (reprolysin type) with thrombospondin type 1 motif, 6 [Source:MGI Symbol;Acc:MGI:1347348]
ENSMUSG00000037370	1.95745	4.47569e-15	0_0	0_0	Enpp1	18605	ectonucleotide pyrophosphatase/phosphodiesterase 1 [Source:MGI Symbol;Acc:MGI:97370]
ENSMUSG00000017639	1.9519	2.81776e-07	0_0	0_0	Rab11fip4	268451	RAB11 family interacting protein 4 (class II) [Source:MGI Symbol;Acc:MGI:2442920]
ENSMUSG00000045672	1.94994	2.15522e-06	0_0	0_0	Col27a1	373864	collagen, type XXVII, alpha 1 [Source:MGI Symbol;Acc:MGI:2672118]
ENSMUSG00000025069	1.94886	0.00599897	0_0	0_0	Gsto2	68214	glutathione S-transferase omega 2 [Source:MGI Symbol;Acc:MGI:1915464]
ENSMUSG00000064432	1.94818	0.00491529	0_0	-1_0	Gm25587	115487512	predicted gene, 25587 [Source:MGI Symbol;Acc:MGI:5455364]
ENSMUSG00000019806	1.94578	1.13904e-07	0_0	0_0	Aig1	66253	androgen-induced 1 [Source:MGI Symbol;Acc:MGI:1913503]
ENSMUSG00000037996	1.94452	0.0128478	0_0	0_0	Slc24a2	76376	solute carrier family 24 (sodium/potassium/calcium exchanger), member 2 [Source:MGI Symbol;Acc:MGI:1923626]
ENSMUSG00000050174	1.9432	0.00192411	0_0	0_0	Nudt6	229228	nudix (nucleoside diphosphate linked moiety X)-type motif 6 [Source:MGI Symbol;Acc:MGI:2387618]
ENSMUSG00000097564	1.94079	0.00864233	0_0	0_0	C430014B12Rik		RIKEN cDNA C430014B12 gene [Source:MGI Symbol;Acc:MGI:2444820]
ENSMUSG00000020160	1.94062	1.09302e-07	0_0	0_0	Meis1	17268	Meis homeobox 1 [Source:MGI Symbol;Acc:MGI:104717]
ENSMUSG00000051650	1.93456	1.44737e-05	0_0	0_0	B3gnt2	53625	UDP-GlcNAc:betaGal beta-1,3-N-acetylglucosaminyltransferase 2 [Source:MGI Symbol;Acc:MGI:1889505]
ENSMUSG00000024646	1.93425	3.52543e-13	0_0	0_0	Cyb5a	109672	cytochrome b5 type A (microsomal) [Source:MGI Symbol;Acc:MGI:1926952]
ENSMUSG00000056429	1.93187	2.07682e-20	0_0	0_0	Tgoln1	22134	trans-golgi network protein [Source:MGI Symbol;Acc:MGI:105080]
ENSMUSG00000072662	1.92824	0.0232841	0_0	0_0	Mansc4	545893	MANSC domain containing 4 [Source:MGI Symbol;Acc:MGI:3645619]
ENSMUSG00000007097	1.92515	1.17763e-07	0_0	0_0	Atp1a2	98660	ATPase, Na+/K+ transporting, alpha 2 polypeptide [Source:MGI Symbol;Acc:MGI:88106]
ENSMUSG00000021277	1.92488	1.62749e-16	0_0	-1_0	Traf3	22031	TNF receptor-associated factor 3 [Source:MGI Symbol;Acc:MGI:108041]
ENSMUSG00000043068	1.92462	0.00513296	0_0	0_0	Fam89a	69627	family with sequence similarity 89, member A [Source:MGI Symbol;Acc:MGI:1916877]
ENSMUSG00000087259	1.92459	1.14675e-07	0_0	0_-1	2610035D17Rik	72386	RIKEN cDNA 2610035D17 gene [Source:MGI Symbol;Acc:MGI:1919636]
ENSMUSG00000021662	1.92393	1.63296e-06	0_0	0_0	Arhgef28	110596	Rho guanine nucleotide exchange factor (GEF) 28 [Source:MGI Symbol;Acc:MGI:1346016]
ENSMUSG00000030268	1.92382	2.10576e-06	0_0	0_0	Bcat1	12035	branched chain aminotransferase 1, cytosolic [Source:MGI Symbol;Acc:MGI:104861]
ENSMUSG00000037962	1.92229	2.19865e-06	0_0	0_0	Rflna	73121	refilin A [Source:MGI Symbol;Acc:MGI:1920371]
ENSMUSG00000041625	1.92217	2.65632e-08	0_0	0_-1	Ggact	223267	gamma-glutamylamine cyclotransferase [Source:MGI Symbol;Acc:MGI:2385008]
ENSMUSG00000089951	1.922	0.0196104	0_0	0_0	Zfp968-ps		zinc finger protein 968, pseudogene [Source:MGI Symbol;Acc:MGI:3702420]
ENSMUSG00000096929	1.92012	2.33996e-06	0_0	0_0	A330023F24Rik		RIKEN cDNA A330023F24 gene [Source:MGI Symbol;Acc:MGI:2443958]
ENSMUSG00000019732	1.91469	0.00271714	0_0	0_0	Calr3	73316	calreticulin 3 [Source:MGI Symbol;Acc:MGI:1920566]
ENSMUSG00000016763	1.91056	0.000184073	0_0	0_0	Scube1	64706	signal peptide, CUB domain, EGF-like 1 [Source:MGI Symbol;Acc:MGI:1890616]
ENSMUSG00000033658	1.90911	6.2354e-15	0_0	-1_-1	Ddx19b	234733	DEAD box helicase 19b [Source:MGI Symbol;Acc:MGI:2148251]
ENSMUSG00000051177	1.90517	5.77337e-06	0_0	0_0	Plcb1	18795	phospholipase C, beta 1 [Source:MGI Symbol;Acc:MGI:97613]
ENSMUSG00000032849	1.8987	5.80311e-10	0_0	0_0	Abcc4	239273	ATP-binding cassette, sub-family C (CFTR/MRP), member 4 [Source:MGI Symbol;Acc:MGI:2443111]
ENSMUSG00000083674	1.89868	0.00879813	0_0	0_0	Zfp133-ps	668917	zinc finger protein 133, pseudogene [Source:MGI Symbol;Acc:MGI:2176612]
ENSMUSG00000102805	1.89818	0.000128487	0_0	0_0	Gm37240	99889	predicted gene, 37240 [Source:MGI Symbol;Acc:MGI:5610468]
ENSMUSG00000028088	1.89685	0.000335736	0_0	0_0	Fmo5	14263	flavin containing monooxygenase 5 [Source:MGI Symbol;Acc:MGI:1310004]
ENSMUSG00000032531	1.89173	1.12091e-08	0_0	0_0	Amotl2	56332	angiomotin-like 2 [Source:MGI Symbol;Acc:MGI:1929286]
ENSMUSG00000045658	1.89112	1.0356e-06	0_0	0_0	Pid1	98496	phosphotyrosine interaction domain containing 1 [Source:MGI Symbol;Acc:MGI:2138391]
ENSMUSG00000055980	1.89052	3.1388e-19	0_0	0_-1	Irs1	16367	insulin receptor substrate 1 [Source:MGI Symbol;Acc:MGI:99454]
ENSMUSG00000043483	1.88997	0.00755875	0_0	-1_0	Gm6863		predicted gene 6863 [Source:MGI Symbol;Acc:MGI:3647386]
ENSMUSG00000071573	1.88995	0.0169615	0_0	0_0	Rnls	67795	renalase, FAD-dependent amine oxidase [Source:MGI Symbol;Acc:MGI:1915045]
ENSMUSG00000118871	1.88738	0.00454668	0_0	-1_0	Gm23511	115489832	predicted gene, 23511 [Source:MGI Symbol;Acc:MGI:5453288]
ENSMUSG00000008226	1.88677	1.99611e-07	0_0	0_0	Scrn3	74616	secernin 3 [Source:MGI Symbol;Acc:MGI:1921866]
ENSMUSG00000038180	1.88198	9.57602e-05	0_0	0_0	Spag4	245865	sperm associated antigen 4 [Source:MGI Symbol;Acc:MGI:2444120]
ENSMUSG00000005873	1.88093	8.06168e-16	0_0	-1_-1	Reep5	13476	receptor accessory protein 5 [Source:MGI Symbol;Acc:MGI:1270152]
ENSMUSG00000075416	1.87764	0.00191021	0_0	0_0	Gm14488		predicted gene 14488 [Source:MGI Symbol;Acc:MGI:3649725]
ENSMUSG00000035473	1.87738	1.66331e-05	0_0	0_0	Galm	319625	galactose mutarotase [Source:MGI Symbol;Acc:MGI:2442420]
ENSMUSG00000077505	1.87616	0.00442125	0_0	0_0	Gm24233	115485895	predicted gene, 24233 [Source:MGI Symbol;Acc:MGI:5454010]
ENSMUSG00000040618	1.87469	9.96045e-09	0_0	-1_-1	Pck2	74551	phosphoenolpyruvate carboxykinase 2 (mitochondrial) [Source:MGI Symbol;Acc:MGI:1860456]
ENSMUSG00000030342	1.87421	4.66155e-16	0_0	0_0	Cd9	12527	CD9 antigen [Source:MGI Symbol;Acc:MGI:88348]
ENSMUSG00000024868	1.87258	0.000131105	0_0	0_0	Dkk1	13380	dickkopf WNT signaling pathway inhibitor 1 [Source:MGI Symbol;Acc:MGI:1329040]
ENSMUSG00000031347	1.87048	7.01145e-08	0_0	0_-1	Cetn2	26370	centrin 2 [Source:MGI Symbol;Acc:MGI:1347085]
ENSMUSG00000029163	1.86913	5.87815e-22	0_0	0_-1	Emilin1	100952	elastin microfibril interfacer 1 [Source:MGI Symbol;Acc:MGI:1926189]
ENSMUSG00000035513	1.86728	0.00110717	0_0	0_0	Ntng2	171171	netrin G2 [Source:MGI Symbol;Acc:MGI:2159341]
ENSMUSG00000043833	1.8657	0.00216539	0_0	0_0	2900005J15Rik	67261	RIKEN cDNA 2900005J15 gene [Source:MGI Symbol;Acc:MGI:1914511]
ENSMUSG00000074139	1.86415	0.0118825	0_0	0_0	1700057G04Rik	78459	RIKEN cDNA 1700057G04 gene [Source:MGI Symbol;Acc:MGI:1925709]
ENSMUSG00000113441	1.86389	0.0200084	0_0	0_0	Gm40438		predicted gene, 40438 [Source:MGI Symbol;Acc:MGI:5623323]
ENSMUSG00000050122	1.86233	0.0241809	0_0	0_0	Vwa3b	70853	von Willebrand factor A domain containing 3B [Source:MGI Symbol;Acc:MGI:1918103]
ENSMUSG00000059461	1.86059	0.025658	0_0	0_0	Gm7331		predicted gene 7331 [Source:MGI Symbol;Acc:MGI:3644702]
ENSMUSG00002076066	1.85856	0.0211426	0_0	0_0	Gm55311		predicted gene, 55311 [Source:MGI Symbol;Acc:MGI:6847093]
ENSMUSG00000047182	1.85711	0.0159213	0_0	0_0	Irs3	16369	insulin receptor substrate 3 [Source:MGI Symbol;Acc:MGI:1194882]
ENSMUSG00000042541	1.85692	6.68537e-07	0_0	0_-1	Sem1	20422	SEM1, 26S proteasome complex subunit [Source:MGI Symbol;Acc:MGI:109238]
ENSMUSG00000027763	1.85489	4.22832e-21	0_0	0_0	Mbnl1	56758	muscleblind like splicing factor 1 [Source:MGI Symbol;Acc:MGI:1928482]
ENSMUSG00000038156	1.8546	1.28977e-09	0_0	0_0	Spon1	233744	spondin 1, (f-spondin) extracellular matrix protein [Source:MGI Symbol;Acc:MGI:2385287]
ENSMUSG00000086006	1.84933	0.026094	0_0	0_0	Gm13293	100503147	predicted gene 13293 [Source:MGI Symbol;Acc:MGI:3649469]
ENSMUSG00000034593	1.84743	1.52775e-17	0_0	0_0	Myo5a	17918	myosin VA [Source:MGI Symbol;Acc:MGI:105976]
ENSMUSG00000054863	1.84636	4.44132e-05	0_0	0_0	Tafa5	106014	TAFA chemokine like family member 5 [Source:MGI Symbol;Acc:MGI:2146182]
ENSMUSG00000039910	1.84624	4.94755e-08	0_0	0_0	Cited2	17684	Cbp/p300-interacting transactivator, with Glu/Asp-rich carboxy-terminal domain, 2 [Source:MGI Symbol;Acc:MGI:1306784]
ENSMUSG00000104222	1.84128	0.0136126	0_0	-1_-1	Gm7292		predicted gene 7292 [Source:MGI Symbol;Acc:MGI:3645786]
ENSMUSG00000050335	1.84025	1.11361e-25	0_0	1_1	Lgals3	16854	lectin, galactose binding, soluble 3 [Source:MGI Symbol;Acc:MGI:96778]
ENSMUSG00000049691	1.8397	2.68523e-06	0_0	0_0	Nkx3-2	12020	NK3 homeobox 2 [Source:MGI Symbol;Acc:MGI:108015]
ENSMUSG00000039480	1.83808	7.6914e-05	0_0	0_0	Nt5dc1	319638	5'-nucleotidase domain containing 1 [Source:MGI Symbol;Acc:MGI:2442446]
ENSMUSG00000030256	1.83706	3.26381e-08	0_0	0_0	Bhlhe41	79362	basic helix-loop-helix family, member e41 [Source:MGI Symbol;Acc:MGI:1930704]
ENSMUSG00000027678	1.83636	6.53997e-13	0_0	0_-1	Ncoa3	17979	nuclear receptor coactivator 3 [Source:MGI Symbol;Acc:MGI:1276535]
ENSMUSG00000029146	1.83615	1.12846e-07	0_0	-1_0	Snx17	266781	sorting nexin 17 [Source:MGI Symbol;Acc:MGI:2387801]
ENSMUSG00000073633	1.83516	0.000247123	0_0	0_0	Fbxo36	66153	F-box protein 36 [Source:MGI Symbol;Acc:MGI:1289192]
ENSMUSG00000029403	1.83454	0.0046068	0_0	0_0	Cdkl2	53886	cyclin-dependent kinase-like 2 (CDC2-related kinase) [Source:MGI Symbol;Acc:MGI:1858227]
ENSMUSG00000045441	1.8317	1.4959e-05	0_0	0_0	Gprin3	243385	GPRIN family member 3 [Source:MGI Symbol;Acc:MGI:1924785]
ENSMUSG00000040919	1.8305	0.0268841	0_0	0_0	4930505A04Rik	75087	RIKEN cDNA 4930505A04 gene [Source:MGI Symbol;Acc:MGI:1922337]
ENSMUSG00000064605	1.82932	0.0121789	0_0	0_0	Gm22220		predicted gene, 22220 [Source:MGI Symbol;Acc:MGI:5451997]
ENSMUSG00000034898	1.82778	0.000387173	0_0	0_0	Filip1	70598	filamin A interacting protein 1 [Source:MGI Symbol;Acc:MGI:1917848]
ENSMUSG00000095687	1.82616	1.42969e-05	0_0	0_0	Rnaset2a	100037283	ribonuclease T2A [Source:MGI Symbol;Acc:MGI:1915445]
ENSMUSG00000032412	1.82444	3.74865e-13	0_0	0_0	Atp1b3	11933	ATPase, Na+/K+ transporting, beta 3 polypeptide [Source:MGI Symbol;Acc:MGI:107788]
ENSMUSG00000024526	1.82364	0.0208421	0_0	0_0	Cidea	12683	cell death-inducing DNA fragmentation factor, alpha subunit-like effector A [Source:MGI Symbol;Acc:MGI:1270845]
ENSMUSG00000001542	1.8227	3.11042e-11	0_0	0_1	Ell2	192657	elongation factor for RNA polymerase II 2 [Source:MGI Symbol;Acc:MGI:2183438]
ENSMUSG00000034312	1.82043	2.55419e-09	0_0	0_0	Iqsec1	232227	IQ motif and Sec7 domain 1 [Source:MGI Symbol;Acc:MGI:1196356]
ENSMUSG00000095040	1.81959	0.0275341	0_0	0_0	1700001J03Rik	69282	RIKEN cDNA 1700001J03 gene [Source:MGI Symbol;Acc:MGI:1916532]
ENSMUSG00000014077	1.81832	2.25591e-14	0_0	-1_0	Chp1	56398	calcineurin-like EF hand protein 1 [Source:MGI Symbol;Acc:MGI:1927185]
ENSMUSG00000036242	1.80695	5.1409e-07	0_0	0_0	Armh4	67419	armadillo-like helical domain containing 4 [Source:MGI Symbol;Acc:MGI:1914669]
ENSMUSG00000053897	1.80586	2.89549e-07	0_0	0_0	Slc39a8	67547	solute carrier family 39 (metal ion transporter), member 8 [Source:MGI Symbol;Acc:MGI:1914797]
ENSMUSG00000086544	1.8041	0.0192922	0_0	0_0	Chn1os3	329427	chimerin 1, opposite strand 3 [Source:MGI Symbol;Acc:MGI:3705094]
ENSMUSG00000033389	1.80375	2.39791e-11	0_0	0_0	Arhgap44	216831	Rho GTPase activating protein 44 [Source:MGI Symbol;Acc:MGI:2144423]
ENSMUSG00000081938	1.80333	0.00391265	0_0	0_0	Gm15039		predicted gene 15039 [Source:MGI Symbol;Acc:MGI:3709654]
ENSMUSG00000069255	1.8019	4.90231e-10	0_0	0_-1	Dusp22	105352	dual specificity phosphatase 22 [Source:MGI Symbol;Acc:MGI:1915926]
ENSMUSG00000040009	1.80156	0.00276349	0_0	0_0	Gnaz	14687	guanine nucleotide binding protein, alpha z subunit [Source:MGI Symbol;Acc:MGI:95780]
ENSMUSG00000087390	1.79438	0.00627139	0_0	0_0	Gm7598		predicted gene 7598 [Source:MGI Symbol;Acc:MGI:3644312]
ENSMUSG00000033863	1.7923	1.11101e-05	0_0	0_0	Klf9	16601	Kruppel-like factor 9 [Source:MGI Symbol;Acc:MGI:1333856]
ENSMUSG00000038276	1.79078	0.0204719	0_0	0_0	Asic3	171209	acid-sensing (proton-gated) ion channel 3 [Source:MGI Symbol;Acc:MGI:2159339]
ENSMUSG00000032702	1.78925	6.4785e-10	0_0	0_0	Kank1	107351	KN motif and ankyrin repeat domains 1 [Source:MGI Symbol;Acc:MGI:2147707]
ENSMUSG00000049327	1.78812	3.33083e-15	0_0	-1_-1	Kmt5a	67956	lysine methyltransferase 5A [Source:MGI Symbol;Acc:MGI:1915206]
ENSMUSG00000028179	1.78742	0.000647704	0_0	0_0	Cth	107869	cystathionase (cystathionine gamma-lyase) [Source:MGI Symbol;Acc:MGI:1339968]
ENSMUSG00000002108	1.78729	7.76874e-05	0_0	0_0	Nr1h3	22259	nuclear receptor subfamily 1, group H, member 3 [Source:MGI Symbol;Acc:MGI:1352462]
ENSMUSG00000070436	1.78628	2.59426e-16	0_0	-1_-1	Serpinh1	12406	serine (or cysteine) peptidase inhibitor, clade H, member 1 [Source:MGI Symbol;Acc:MGI:88283]
ENSMUSG00000029430	1.78308	0.000618807	0_0	0_0	Ran	19384	RAN, member RAS oncogene family [Source:MGI Symbol;Acc:MGI:1333112]
ENSMUSG00000000149	1.78278	3.83294e-10	0_0	0_0	Gna12	14673	guanine nucleotide binding protein, alpha 12 [Source:MGI Symbol;Acc:MGI:95767]
ENSMUSG00000029263	1.7823	3.50072e-08	0_0	0_0	Pigg	433931	phosphatidylinositol glycan anchor biosynthesis, class G [Source:MGI Symbol;Acc:MGI:3576484]
ENSMUSG00000056602	1.78031	2.42576e-10	0_0	0_0	Fry	320365	FRY microtubule binding protein [Source:MGI Symbol;Acc:MGI:2443895]
ENSMUSG00000032418	1.77725	5.16737e-08	0_0	0_0	Me1	17436	malic enzyme 1, NADP(+)-dependent, cytosolic [Source:MGI Symbol;Acc:MGI:97043]
ENSMUSG00000029618	1.77583	0.0281778	0_0	0_0	Ocm	18261	oncomodulin [Source:MGI Symbol;Acc:MGI:97401]
ENSMUSG00000034413	1.77361	1.79546e-06	0_0	0_0	Neurl1b	240055	neuralized E3 ubiquitin protein ligase 1B [Source:MGI Symbol;Acc:MGI:3643092]
ENSMUSG00000079225	1.77236	7.18618e-06	0_0	-1_0	Gm9531		predicted gene 9531 [Source:MGI Symbol;Acc:MGI:3779940]
ENSMUSG00000116617	1.76531	0.00353451	0_0	0_0	Gm49767		predicted gene, 49767 [Source:MGI Symbol;Acc:MGI:6215277]
ENSMUSG00000020629	1.76436	5.84983e-05	0_0	-1_-1	Adi1	104923	acireductone dioxygenase 1 [Source:MGI Symbol;Acc:MGI:2144929]
ENSMUSG00000083992	1.76376	0.0280758	0_0	0_0	Gm11478		predicted gene 11478 [Source:MGI Symbol;Acc:MGI:3650888]
ENSMUSG00000046337	1.76323	0.0298678	0_0	0_0	Fam178b	381337	family with sequence similarity 178, member B [Source:MGI Symbol;Acc:MGI:3026913]
ENSMUSG00000016024	1.76098	2.14977e-06	0_0	0_0	Lbp	16803	lipopolysaccharide binding protein [Source:MGI Symbol;Acc:MGI:1098776]
ENSMUSG00000002985	1.75876	2.72816e-10	0_0	0_-1	Apoe	11816	apolipoprotein E [Source:MGI Symbol;Acc:MGI:88057]
ENSMUSG00000028161	1.75595	4.27071e-10	0_0	0_0	Ppp3ca	19055	protein phosphatase 3, catalytic subunit, alpha isoform [Source:MGI Symbol;Acc:MGI:107164]
ENSMUSG00000097239	1.75493	0.0211426	0_0	0_0	Gm27029		predicted gene, 27029 [Source:MGI Symbol;Acc:MGI:5504144]
ENSMUSG00000024210	1.7543	0.0134765	0_0	0_0	Ip6k3	271424	inositol hexaphosphate kinase 3 [Source:MGI Symbol;Acc:MGI:3045325]
ENSMUSG00000052698	1.75367	3.3663e-08	0_0	0_0	Tln2	70549	talin 2 [Source:MGI Symbol;Acc:MGI:1917799]
ENSMUSG00000022340	1.75312	0.000505209	0_0	0_0	Sybu	319613	syntabulin (syntaxin-interacting) [Source:MGI Symbol;Acc:MGI:2442392]
ENSMUSG00000069378	1.75255	0.000225373	0_0	0_-1	Prdm6	225518	PR domain containing 6 [Source:MGI Symbol;Acc:MGI:2684938]
ENSMUSG00000027313	1.75188	1.12153e-06	0_0	0_0	Chac1	69065	ChaC, cation transport regulator 1 [Source:MGI Symbol;Acc:MGI:1916315]
ENSMUSG00000029074	1.74966	0.0228432	0_0	0_0	Ttll10	330010	tubulin tyrosine ligase-like family, member 10 [Source:MGI Symbol;Acc:MGI:1921855]
ENSMUSG00000050270	1.74337	0.00768637	0_0	0_0	Tmem220	338369	transmembrane protein 220 [Source:MGI Symbol;Acc:MGI:2443691]
ENSMUSG00000026158	1.74267	0.000442727	0_0	0_0	Ogfrl1	70155	opioid growth factor receptor-like 1 [Source:MGI Symbol;Acc:MGI:1917405]
ENSMUSG00000045392	1.73726	0.00668495	0_0	0_0	Or5m3b	258571	olfactory receptor family 5 subfamily M member 3B [Source:MGI Symbol;Acc:MGI:3030867]
ENSMUSG00000031125	1.73726	0.0131029	0_0	0_0	3830403N18Rik	70691	RIKEN cDNA 3830403N18 gene [Source:MGI Symbol;Acc:MGI:1917941]
ENSMUSG00000071424	1.7354	0.00294611	0_0	0_-1	Grid2	14804	glutamate receptor, ionotropic, delta 2 [Source:MGI Symbol;Acc:MGI:95813]
ENSMUSG00000070283	1.73477	0.00158863	0_0	0_0	Ndufaf3	66706	NADH:ubiquinone oxidoreductase complex assembly factor 3 [Source:MGI Symbol;Acc:MGI:1913956]
ENSMUSG00000098449	1.73404	0.0311474	0_0	0_0	Gm7467	665055	predicted gene 7467 [Source:MGI Symbol;Acc:MGI:3648350]
ENSMUSG00000039481	1.73313	0.000470944	0_0	0_0	Nrtn	18188	neurturin [Source:MGI Symbol;Acc:MGI:108417]
ENSMUSG00000029330	1.73244	0.00301913	0_0	0_0	Cds1	74596	CDP-diacylglycerol synthase 1 [Source:MGI Symbol;Acc:MGI:1921846]
ENSMUSG00000072769	1.73026	0.0318492	0_0	0_0	Gm10419		predicted gene 10419 [Source:MGI Symbol;Acc:MGI:3642823]
ENSMUSG00000053646	1.7285	2.73327e-07	0_0	0_0	Plxnb1	235611	plexin B1 [Source:MGI Symbol;Acc:MGI:2154238]
ENSMUSG00000063506	1.72406	0.00295719	0_0	0_0	Arhgap22	239027	Rho GTPase activating protein 22 [Source:MGI Symbol;Acc:MGI:2443418]
ENSMUSG00000026932	1.72383	2.43034e-07	0_0	0_0	Nacc2	67991	nucleus accumbens associated 2, BEN and BTB (POZ) domain containing [Source:MGI Symbol;Acc:MGI:1915241]
ENSMUSG00000091055	1.71801	0.0325036	0_0	0_0	Siglec15	620235	sialic acid binding Ig-like lectin 15 [Source:MGI Symbol;Acc:MGI:3646642]
ENSMUSG00000032387	1.71642	0.00111801	0_0	0_0	Rbpms2	71973	RNA binding protein with multiple splicing 2 [Source:MGI Symbol;Acc:MGI:1919223]
ENSMUSG00000075232	1.71629	1.56381e-11	0_0	-1_-1	Amd1	11702	S-adenosylmethionine decarboxylase 1 [Source:MGI Symbol;Acc:MGI:88004]
ENSMUSG00000102252	1.71594	0.000244613	0_0	0_0	Snrpn	20646	small nuclear ribonucleoprotein N [Source:MGI Symbol;Acc:MGI:98347]
ENSMUSG00000020027	1.715	1.82549e-10	0_0	0_0	Socs2	216233	suppressor of cytokine signaling 2 [Source:MGI Symbol;Acc:MGI:1201787]
ENSMUSG00000014776	1.71414	2.69054e-05	0_0	0_0	Nol3	78688	nucleolar protein 3 (apoptosis repressor with CARD domain) [Source:MGI Symbol;Acc:MGI:1925938]
ENSMUSG00000034768	1.7115	0.00198999	0_0	0_0	Asb16	217217	ankyrin repeat and SOCS box-containing 16 [Source:MGI Symbol;Acc:MGI:2654437]
ENSMUSG00000021536	1.71075	2.08449e-18	0_0	0_-1	Adcy2	210044	adenylate cyclase 2 [Source:MGI Symbol;Acc:MGI:99676]
ENSMUSG00000113428	1.70805	0.00634215	0_0	0_0	Gm7664		predicted gene 7664 [Source:MGI Symbol;Acc:MGI:3645656]
ENSMUSG00000024909	1.70642	8.20751e-09	0_0	0_0	Efemp2	58859	epidermal growth factor-containing fibulin-like extracellular matrix protein 2 [Source:MGI Symbol;Acc:MGI:1891209]
ENSMUSG00000040322	1.70633	1.41517e-07	0_0	-1_0	Slc25a24	229731	solute carrier family 25 (mitochondrial carrier, phosphate carrier), member 24 [Source:MGI Symbol;Acc:MGI:1917160]
ENSMUSG00000047216	1.70599	0.00278391	0_0	0_0	Cdh19	227485	cadherin 19, type 2 [Source:MGI Symbol;Acc:MGI:3588198]
ENSMUSG00000028470	1.70585	0.000114336	0_0	0_0	Hint2	68917	histidine triad nucleotide binding protein 2 [Source:MGI Symbol;Acc:MGI:1916167]
ENSMUSG00000024525	1.70489	6.34335e-07	0_0	0_-1	Impa2	114663	inositol monophosphatase 2 [Source:MGI Symbol;Acc:MGI:2149728]
ENSMUSG00000031565	1.70318	6.1162e-12	0_0	0_0	Fgfr1	14182	fibroblast growth factor receptor 1 [Source:MGI Symbol;Acc:MGI:95522]
ENSMUSG00000118030	1.70291	0.0315753	0_0	0_0	Gm50163		predicted gene, 50163 [Source:MGI Symbol;Acc:MGI:6302925]
ENSMUSG00000038954	1.70074	5.11432e-10	0_0	0_0	Supt3	109115	SPT3, SAGA and STAGA complex component [Source:MGI Symbol;Acc:MGI:1923723]
ENSMUSG00000029407	1.70046	1.04483e-07	0_0	-1_0	Uso1	56041	USO1 vesicle docking factor [Source:MGI Symbol;Acc:MGI:1929095]
ENSMUSG00000045180	1.7004	8.75317e-09	0_0	0_0	Shroom2	110380	shroom family member 2 [Source:MGI Symbol;Acc:MGI:107194]
ENSMUSG00000060477	1.69805	5.15745e-07	0_0	0_0	Irak2	108960	interleukin-1 receptor-associated kinase 2 [Source:MGI Symbol;Acc:MGI:2429603]
ENSMUSG00000032046	1.69595	8.37759e-11	0_0	0_-1	Abhd12	76192	abhydrolase domain containing 12 [Source:MGI Symbol;Acc:MGI:1923442]
ENSMUSG00000039007	1.69395	4.45755e-08	0_0	0_0	Cpq	54381	carboxypeptidase Q [Source:MGI Symbol;Acc:MGI:1889205]
ENSMUSG00002076008	1.69311	0.0328263	0_0	0_0	Gm56155		predicted gene, 56155 [Source:MGI Symbol;Acc:MGI:6848768]
ENSMUSG00000052371	1.69273	0.015863	0_0	0_0	Hoxd3os1		homeobox D3, opposite strand 1 [Source:MGI Symbol;Acc:MGI:1923875]
ENSMUSG00000006241	1.69214	0.000170441	0_0	0_0	Ccdc159	67119	coiled-coil domain containing 159 [Source:MGI Symbol;Acc:MGI:1914369]
ENSMUSG00000032601	1.69189	2.68523e-06	0_0	0_-1	Prkar2a	19087	protein kinase, cAMP dependent regulatory, type II alpha [Source:MGI Symbol;Acc:MGI:108025]
ENSMUSG00000038060	1.69111	0.00736115	0_0	0_0	Dlec1	320256	deleted in lung and esophageal cancer 1 [Source:MGI Symbol;Acc:MGI:2443671]
ENSMUSG00000025432	1.69006	0.000278741	0_0	0_0	Avil	11567	advillin [Source:MGI Symbol;Acc:MGI:1333798]
ENSMUSG00000007682	1.68996	1.51285e-05	0_0	0_0	Dio2	13371	deiodinase, iodothyronine, type II [Source:MGI Symbol;Acc:MGI:1338833]
ENSMUSG00000035595	1.68993	0.0020126	0_0	0_0	Fam174c	69770	family with sequence similarity 174, member C [Source:MGI Symbol;Acc:MGI:1917020]
ENSMUSG00000073590	1.68938	7.76375e-05	0_0	0_0	3222401L13Rik		RIKEN cDNA 3222401L13 gene [Source:MGI Symbol;Acc:MGI:2444186]
ENSMUSG00000039745	1.68921	4.09088e-07	0_0	0_0	Htatip2	53415	HIV-1 Tat interactive protein 2 [Source:MGI Symbol;Acc:MGI:1859271]
ENSMUSG00000111649	1.68848	0.015863	0_0	0_0	Gm48945		predicted gene, 48945 [Source:MGI Symbol;Acc:MGI:6118267]
ENSMUSG00000052520	1.68755	0.0229911	0_0	0_0	Cyp2j5	13109	cytochrome P450, family 2, subfamily j, polypeptide 5 [Source:MGI Symbol;Acc:MGI:1270149]
ENSMUSG00000057137	1.68716	2.70224e-06	0_0	0_0	Tmem140	68487	transmembrane protein 140 [Source:MGI Symbol;Acc:MGI:1915737]
ENSMUSG00000092805	1.68702	0.00422566	0_0	0_0	Gm26461		predicted gene, 26461 [Source:MGI Symbol;Acc:MGI:5456238]
ENSMUSG00000031521	1.68411	1.3889e-10	0_0	0_0	Aga	11593	aspartylglucosaminidase [Source:MGI Symbol;Acc:MGI:104873]
ENSMUSG00000038987	1.68409	0.0297573	0_0	0_0	Cfap157	227736	cilia and flagella associated protein 157 [Source:MGI Symbol;Acc:MGI:2447809]
ENSMUSG00000017146	1.67967	0.00107306	0_0	0_0	Brca1	12189	breast cancer 1, early onset [Source:MGI Symbol;Acc:MGI:104537]
ENSMUSG00000029345	1.6793	9.72827e-10	0_0	-1_-1	Tfip11	54723	tuftelin interacting protein 11 [Source:MGI Symbol;Acc:MGI:1930075]
ENSMUSG00000038816	1.67914	0.000103239	0_0	0_0	Ctnnal1	54366	catenin (cadherin associated protein), alpha-like 1 [Source:MGI Symbol;Acc:MGI:1859649]
ENSMUSG00000013275	1.67749	1.39303e-05	0_0	-1_-1	Slc41a1	98396	solute carrier family 41, member 1 [Source:MGI Symbol;Acc:MGI:2444823]
ENSMUSG00000022817	1.67728	1.12345e-07	0_0	0_0	Itgb5	16419	integrin beta 5 [Source:MGI Symbol;Acc:MGI:96614]
ENSMUSG00000028145	1.67715	0.000119428	0_0	0_0	Them4	75778	thioesterase superfamily member 4 [Source:MGI Symbol;Acc:MGI:1923028]
ENSMUSG00000020826	1.67612	0.00128577	0_0	0_0	Nos2	18126	nitric oxide synthase 2, inducible [Source:MGI Symbol;Acc:MGI:97361]
ENSMUSG00000026123	1.67504	3.34861e-06	0_0	0_0	Plekhb2	226971	pleckstrin homology domain containing, family B (evectins) member 2 [Source:MGI Symbol;Acc:MGI:2385825]
ENSMUSG00000113630	1.67491	0.0317056	0_0	0_0	4930404H11Rik	73815	RIKEN cDNA 4930404H11 gene [Source:MGI Symbol;Acc:MGI:1921065]
ENSMUSG00000032470	1.67374	4.83124e-09	0_0	0_0	Mras	17532	muscle and microspikes RAS [Source:MGI Symbol;Acc:MGI:1100856]
ENSMUSG00000027642	1.67254	2.41578e-17	0_0	0_0	Rpn2	20014	ribophorin II [Source:MGI Symbol;Acc:MGI:98085]
ENSMUSG00000026131	1.67209	1.38468e-28	0_0	0_0	Dst	13518	dystonin [Source:MGI Symbol;Acc:MGI:104627]
ENSMUSG00000019943	1.6697	7.99907e-13	0_0	0_0	Atp2b1	67972	ATPase, Ca++ transporting, plasma membrane 1 [Source:MGI Symbol;Acc:MGI:104653]
ENSMUSG00000098243	1.66924	1.1091e-05	0_0	0_0	Gm4258		predicted gene 4258 [Source:MGI Symbol;Acc:MGI:3782435]
ENSMUSG00000054976	1.66702	0.0185056	0_0	0_0	Nyap2	241134	neuronal tyrosine-phophorylated phosphoinositide 3-kinase adaptor 2 [Source:MGI Symbol;Acc:MGI:2443135]
ENSMUSG00000070407	1.66649	1.4356e-06	0_0	0_-1	Hs3st3b1	54710	heparan sulfate (glucosamine) 3-O-sulfotransferase 3B1 [Source:MGI Symbol;Acc:MGI:1333853]
ENSMUSG00002076693	1.66603	0.00336682	0_0	0_0	Gm55823		predicted gene, 55823 [Source:MGI Symbol;Acc:MGI:6848112]
ENSMUSG00000005881	1.66601	3.06395e-10	0_0	-1_-1	Ergic3	66366	ERGIC and golgi 3 [Source:MGI Symbol;Acc:MGI:1913616]
ENSMUSG00000111769	1.66446	0.026177	0_0	0_0	Gm36278	102640141	predicted gene, 36278 [Source:MGI Symbol;Acc:MGI:5595437]
ENSMUSG00000022151	1.66413	1.74131e-06	0_0	0_0	Ttc33	67515	tetratricopeptide repeat domain 33 [Source:MGI Symbol;Acc:MGI:1914765]
ENSMUSG00000085442	1.66386	0.0347438	0_0	0_0	Gm3362		predicted pseudogene 3362 [Source:MGI Symbol;Acc:MGI:3781540]
ENSMUSG00000028862	1.66265	0.000569385	0_0	0_0	Map3k6	53608	mitogen-activated protein kinase kinase kinase 6 [Source:MGI Symbol;Acc:MGI:1855691]
ENSMUSG00000039474	1.66225	5.37207e-07	0_0	0_0	Wfs1	22393	wolframin ER transmembrane glycoprotein [Source:MGI Symbol;Acc:MGI:1328355]
ENSMUSG00000073386	1.66013	0.0354782	0_0	0_0	9830107B12Rik	328829	RIKEN cDNA 9830107B12 gene [Source:MGI Symbol;Acc:MGI:3608415]
ENSMUSG00000083327	1.65909	0.0344366	0_0	0_0	Vcp-rs		valosin containing protein, related sequence [Source:MGI Symbol;Acc:MGI:894298]
ENSMUSG00000042293	1.6569	0.000733091	0_0	0_0	Gm5617	434402	predicted gene 5617 [Source:MGI Symbol;Acc:MGI:3643566]
ENSMUSG00000006356	1.65537	1.06064e-05	0_0	0_0	Crip2	68337	cysteine rich protein 2 [Source:MGI Symbol;Acc:MGI:1915587]
ENSMUSG00000033488	1.6546	3.9752e-07	0_0	0_0	Cryzl2	226527	crystallin zeta like 2 [Source:MGI Symbol;Acc:MGI:2448516]
ENSMUSG00000062526	1.65248	3.1703e-06	0_0	0_0	Mppe1	225651	metallophosphoesterase 1 [Source:MGI Symbol;Acc:MGI:2661311]
ENSMUSG00000033557	1.65195	7.62805e-18	0_0	0_0	Fam20b	215015	FAM20B, glycosaminoglycan xylosylkinase [Source:MGI Symbol;Acc:MGI:2443990]
ENSMUSG00000100277	1.6517	0.0198277	0_0	0_0	1810053B23Rik	69857	RIKEN cDNA 1810053B23 gene [Source:MGI Symbol;Acc:MGI:1917107]
ENSMUSG00000073700	1.65002	1.80394e-13	0_0	0_-1	Klhl21	242785	kelch-like 21 [Source:MGI Symbol;Acc:MGI:1919288]
ENSMUSG00000040714	1.65001	0.0110018	0_0	0_0	Klc3	232943	kinesin light chain 3 [Source:MGI Symbol;Acc:MGI:1277971]
ENSMUSG00000034220	1.64989	5.46235e-09	0_0	0_0	Gpc1	14733	glypican 1 [Source:MGI Symbol;Acc:MGI:1194891]
ENSMUSG00000089812	1.64979	0.00428548	0_0	0_0	Gm15867	100503471	predicted gene 15867 [Source:MGI Symbol;Acc:MGI:3801862]
ENSMUSG00000097318	1.64796	0.0272162	0_0	0_0	1700007L15Rik		RIKEN cDNA 1700007L15 gene [Source:MGI Symbol;Acc:MGI:1916581]
ENSMUSG00000052712	1.64341	2.83054e-14	0_0	0_-1	BC004004	80748	cDNA sequence BC004004 [Source:MGI Symbol;Acc:MGI:2136782]
ENSMUSG00000061306	1.64334	2.48995e-13	0_0	0_0	Slc38a10	72055	solute carrier family 38, member 10 [Source:MGI Symbol;Acc:MGI:1919305]
ENSMUSG00000025978	1.64188	1.03822e-09	0_0	-1_-1	Rftn2	74013	raftlin family member 2 [Source:MGI Symbol;Acc:MGI:1921263]
ENSMUSG00000071369	1.6412	0.000263702	0_0	0_0	Map3k5	26408	mitogen-activated protein kinase kinase kinase 5 [Source:MGI Symbol;Acc:MGI:1346876]
ENSMUSG00000034112	1.64083	0.0358592	0_0	0_0	Atp2c2	69047	ATPase, Ca++ transporting, type 2C, member 2 [Source:MGI Symbol;Acc:MGI:1916297]
ENSMUSG00000042501	1.63882	1.11868e-06	0_0	0_0	Cpa6	329093	carboxypeptidase A6 [Source:MGI Symbol;Acc:MGI:3045348]
ENSMUSG00000020044	1.63559	2.31516e-08	0_0	0_0	Timp3	21859	tissue inhibitor of metalloproteinase 3 [Source:MGI Symbol;Acc:MGI:98754]
ENSMUSG00000053334	1.63547	2.72871e-06	0_0	0_-1	Ficd	231630	FIC domain containing [Source:MGI Symbol;Acc:MGI:1098550]
ENSMUSG00000024661	1.63397	1.8791e-10	0_0	1_0	Fth1	14319	ferritin heavy polypeptide 1 [Source:MGI Symbol;Acc:MGI:95588]
ENSMUSG00000030225	1.63303	1.26657e-05	0_0	0_0	Dera	232449	deoxyribose-phosphate aldolase (putative) [Source:MGI Symbol;Acc:MGI:1913762]
ENSMUSG00000030688	1.63206	5.34985e-05	0_0	0_0	Stard10	56018	START domain containing 10 [Source:MGI Symbol;Acc:MGI:1860093]
ENSMUSG00000027397	1.63127	3.22457e-11	0_0	0_0	Slc20a1	20515	solute carrier family 20, member 1 [Source:MGI Symbol;Acc:MGI:108392]
ENSMUSG00000032193	1.63086	6.79749e-10	0_0	0_0	Ldlr	16835	low density lipoprotein receptor [Source:MGI Symbol;Acc:MGI:96765]
ENSMUSG00000028394	1.63043	2.58998e-08	0_0	0_0	Pole3	59001	polymerase (DNA directed), epsilon 3 (p17 subunit) [Source:MGI Symbol;Acc:MGI:1933378]
ENSMUSG00000019990	1.63035	4.59486e-10	0_0	0_0	Pde7b	29863	phosphodiesterase 7B [Source:MGI Symbol;Acc:MGI:1352752]
ENSMUSG00000013418	1.6254	0.0378458	0_0	0_0	B4galnt2	14422	beta-1,4-N-acetyl-galactosaminyl transferase 2 [Source:MGI Symbol;Acc:MGI:1342058]
ENSMUSG00000092770	1.62484	0.00961237	0_0	0_0	Mirlet7a-2	723965	microRNA let7a-2 [Source:MGI Symbol;Acc:MGI:3619049]
ENSMUSG00000031015	1.62326	1.38039e-09	0_0	0_0	Swap70	20947	SWA-70 protein [Source:MGI Symbol;Acc:MGI:1298390]
ENSMUSG00000032666	1.62269	1.30255e-07	0_0	0_-1	1700025G04Rik	69399	RIKEN cDNA 1700025G04 gene [Source:MGI Symbol;Acc:MGI:1916649]
ENSMUSG00000030879	1.62073	4.15635e-07	0_0	0_0	Mrpl17	27397	mitochondrial ribosomal protein L17 [Source:MGI Symbol;Acc:MGI:1351608]
ENSMUSG00000033916	1.61861	2.03998e-06	0_0	0_-1	Chmp2a	68953	charged multivesicular body protein 2A [Source:MGI Symbol;Acc:MGI:1916203]
ENSMUSG00000119139	1.6164	0.0384556	0_0	0_0	n-R5s58	115488032	nuclear encoded rRNA 5S 58 [Source:MGI Symbol;Acc:MGI:4421903]
ENSMUSG00000024892	1.61536	6.44289e-05	0_0	0_0	Pcx	18563	pyruvate carboxylase [Source:MGI Symbol;Acc:MGI:97520]
ENSMUSG00000098343	1.61301	0.0142008	0_0	0_0	Mir6240	102466620	microRNA 6240 [Source:MGI Symbol;Acc:MGI:5531232]
ENSMUSG00000028988	1.60991	0.000202647	0_0	0_0	Ctnnbip1	67087	catenin beta interacting protein 1 [Source:MGI Symbol;Acc:MGI:1915756]
ENSMUSG00000036533	1.60974	2.4007e-07	0_0	0_1	Cdc42ep3	260409	CDC42 effector protein (Rho GTPase binding) 3 [Source:MGI Symbol;Acc:MGI:2384718]
ENSMUSG00000054263	1.60949	8.23461e-05	0_0	0_0	Lifr	16880	LIF receptor alpha [Source:MGI Symbol;Acc:MGI:96788]
ENSMUSG00000003721	1.60688	1.41826e-05	0_0	0_1	Insig2	72999	insulin induced gene 2 [Source:MGI Symbol;Acc:MGI:1920249]
ENSMUSG00000031930	1.60671	6.09549e-07	0_0	0_0	Wwp2	66894	WW domain containing E3 ubiquitin protein ligase 2 [Source:MGI Symbol;Acc:MGI:1914144]
ENSMUSG00000036752	1.6053	6.01306e-09	0_0	0_0	Tubb4b	227613	tubulin, beta 4B class IVB [Source:MGI Symbol;Acc:MGI:1915472]
ENSMUSG00000031755	1.60504	1.24917e-05	0_0	0_-1	Bbs2	67378	Bardet-Biedl syndrome 2 (human) [Source:MGI Symbol;Acc:MGI:2135267]
ENSMUSG00000020467	1.60294	0.000279687	0_0	0_0	Efemp1	216616	epidermal growth factor-containing fibulin-like extracellular matrix protein 1 [Source:MGI Symbol;Acc:MGI:1339998]
ENSMUSG00000087132	1.60267	0.00587925	0_0	0_0	A930001C03Rik		RIKEN cDNA A930001C03 gene [Source:MGI Symbol;Acc:MGI:2441838]
ENSMUSG00000060181	1.60251	2.94193e-06	0_0	0_0	Slc35e3	215436	solute carrier family 35, member E3 [Source:MGI Symbol;Acc:MGI:2448489]
ENSMUSG00000038168	1.602	5.77337e-06	0_0	0_0	P3h2	210530	prolyl 3-hydroxylase 2 [Source:MGI Symbol;Acc:MGI:2146663]
ENSMUSG00000025856	1.60167	0.000351931	0_0	0_0	Pdgfa	18590	platelet derived growth factor, alpha [Source:MGI Symbol;Acc:MGI:97527]
ENSMUSG00000028716	1.60142	0.039043	0_0	0_0	Pdzk1ip1	67182	PDZK1 interacting protein 1 [Source:MGI Symbol;Acc:MGI:1914432]
ENSMUSG00000026304	1.60138	0.00387509	0_0	0_0	Rab17	19329	RAB17, member RAS oncogene family [Source:MGI Symbol;Acc:MGI:104640]
ENSMUSG00000077714	1.60041	0.011353	0_0	0_0	Snord17	100313519	small nucleolar RNA, C/D box 17 [Source:MGI Symbol;Acc:MGI:3819523]
ENSMUSG00000038775	1.60029	0.00082319	0_0	0_0	Vill	22351	villin-like [Source:MGI Symbol;Acc:MGI:1201781]
ENSMUSG00000065669	1.59997	0.0277908	0_0	0_0	Gm22581	115489818	predicted gene, 22581 [Source:MGI Symbol;Acc:MGI:5452358]
ENSMUSG00002076205	1.59937	0.0251326	0_0	0_0	Gm55332		predicted gene, 55332 [Source:MGI Symbol;Acc:MGI:6847135]
ENSMUSG00000034205	1.59809	4.97377e-08	0_0	0_0	Loxl2	94352	lysyl oxidase-like 2 [Source:MGI Symbol;Acc:MGI:2137913]
ENSMUSG00000109143	1.5976	0.0393344	0_0	0_0	Gm10046		predicted gene 10046 [Source:MGI Symbol;Acc:MGI:3797981]
ENSMUSG00000022094	1.5962	1.12837e-12	0_0	0_0	Slc39a14	213053	solute carrier family 39 (zinc transporter), member 14 [Source:MGI Symbol;Acc:MGI:2384851]
ENSMUSG00000021069	1.59531	8.02265e-07	0_0	0_0	Pygl	110095	liver glycogen phosphorylase [Source:MGI Symbol;Acc:MGI:97829]
ENSMUSG00000029095	1.59417	0.02045	0_0	0_0	Ablim2	231148	actin-binding LIM protein 2 [Source:MGI Symbol;Acc:MGI:2385758]
ENSMUSG00000021066	1.59237	0.000418728	0_0	0_0	Atl1	73991	atlastin GTPase 1 [Source:MGI Symbol;Acc:MGI:1921241]
ENSMUSG00000026065	1.59093	0.0398683	0_0	0_0	Slc9a4	110895	solute carrier family 9 (sodium/hydrogen exchanger), member 4 [Source:MGI Symbol;Acc:MGI:105074]
ENSMUSG00000029119	1.58988	1.15433e-07	0_0	0_0	Man2b2	17160	mannosidase 2, alpha B2 [Source:MGI Symbol;Acc:MGI:1195262]
ENSMUSG00000025510	1.58943	1.62288e-07	0_0	0_0	Cd151	12476	CD151 antigen [Source:MGI Symbol;Acc:MGI:1096360]
ENSMUSG00000030616	1.5892	2.79245e-07	0_0	0_0	Sytl2	83671	synaptotagmin-like 2 [Source:MGI Symbol;Acc:MGI:1933366]
ENSMUSG00000110290	1.58821	0.0259253	0_0	0_0	Gm45336		predicted gene 45336 [Source:MGI Symbol;Acc:MGI:5791172]
ENSMUSG00000028085	1.58732	3.25838e-05	0_0	0_0	Gatb	229487	glutamyl-tRNA(Gln) amidotransferase, subunit B [Source:MGI Symbol;Acc:MGI:2442496]
ENSMUSG00000059714	1.58582	6.32188e-06	0_0	-1_0	Flot1	14251	flotillin 1 [Source:MGI Symbol;Acc:MGI:1100500]
ENSMUSG00000056215	1.584	0.0217252	0_0	0_0	Lrguk	74354	leucine-rich repeats and guanylate kinase domain containing [Source:MGI Symbol;Acc:MGI:1921604]
ENSMUSG00000113724	1.58387	0.0406014	0_0	0_0	Gm48398		predicted gene, 48398 [Source:MGI Symbol;Acc:MGI:6097885]
ENSMUSG00000022987	1.58319	0.00262428	0_0	0_0	Zfp641	239652	zinc finger protein 641 [Source:MGI Symbol;Acc:MGI:2442788]
ENSMUSG00000006850	1.58088	2.60439e-06	0_0	0_0	Tmco6	71983	transmembrane and coiled-coil domains 6 [Source:MGI Symbol;Acc:MGI:1919233]
ENSMUSG00000019986	1.58061	7.10523e-08	0_0	0_0	Ahi1	52906	Abelson helper integration site 1 [Source:MGI Symbol;Acc:MGI:87971]
ENSMUSG00000045257	1.57876	0.00268031	0_0	0_0	Morn2	378462	MORN repeat containing 2 [Source:MGI Symbol;Acc:MGI:2674071]
ENSMUSG00000037034	1.57719	0.00846653	0_0	0_0	Pax1	18503	paired box 1 [Source:MGI Symbol;Acc:MGI:97485]
ENSMUSG00000027947	1.57572	2.72549e-05	0_0	0_0	Il6ra	16194	interleukin 6 receptor, alpha [Source:MGI Symbol;Acc:MGI:105304]
ENSMUSG00000025257	1.5756	0.0409675	0_0	0_0	Ribc1	66611	RIB43A domain with coiled-coils 1 [Source:MGI Symbol;Acc:MGI:1913861]
ENSMUSG00000051236	1.57548	6.37739e-10	0_0	0_0	Msrb3	320183	methionine sulfoxide reductase B3 [Source:MGI Symbol;Acc:MGI:2443538]
ENSMUSG00000024187	1.57528	2.44386e-07	0_0	-1_-1	Fam234a	106581	family with sequence similarity 234, member A [Source:MGI Symbol;Acc:MGI:2146854]
ENSMUSG00000067220	1.57485	0.0176233	0_0	0_0	Cnga1	12788	cyclic nucleotide gated channel alpha 1 [Source:MGI Symbol;Acc:MGI:88436]
ENSMUSG00000015837	1.57361	2.70416e-21	0_0	-1_-1	Sqstm1	18412	sequestosome 1 [Source:MGI Symbol;Acc:MGI:107931]
ENSMUSG00000022508	1.57292	7.73094e-10	0_0	0_0	Bcl6	12053	B cell leukemia/lymphoma 6 [Source:MGI Symbol;Acc:MGI:107187]
ENSMUSG00000020689	1.5721	7.27113e-06	0_0	0_0	Itgb3	16416	integrin beta 3 [Source:MGI Symbol;Acc:MGI:96612]
ENSMUSG00000064609	1.5718	0.0410827	0_0	0_0	Gm25635	115487517	predicted gene, 25635 [Source:MGI Symbol;Acc:MGI:5455412]
ENSMUSG00000110885	1.57029	0.0344026	0_0	0_0	Gm48739		predicted gene, 48739 [Source:MGI Symbol;Acc:MGI:6098405]
ENSMUSG00000001020	1.57013	0.00219391	0_0	0_0	S100a4	20198	S100 calcium binding protein A4 [Source:MGI Symbol;Acc:MGI:1330282]
ENSMUSG00000040249	1.56928	6.43388e-07	0_0	0_0	Lrp1	16971	low density lipoprotein receptor-related protein 1 [Source:MGI Symbol;Acc:MGI:96828]
ENSMUSG00000113463	1.56928	0.0409675	0_0	0_0	4930520P13Rik	75086	RIKEN cDNA 4930520P13 gene [Source:MGI Symbol;Acc:MGI:1922336]
ENSMUSG00000053846	1.56744	0.0178786	0_0	0_0	Lipg	16891	lipase, endothelial [Source:MGI Symbol;Acc:MGI:1341803]
ENSMUSG00000068747	1.56616	1.28176e-10	0_0	0_-1	Sort1	20661	sortilin 1 [Source:MGI Symbol;Acc:MGI:1338015]
ENSMUSG00000081562	1.56614	0.0417689	0_0	0_1	Gm11575		predicted gene 11575 [Source:MGI Symbol;Acc:MGI:3649592]
ENSMUSG00000028121	1.56477	0.000304612	0_0	0_0	Bcar3	29815	breast cancer anti-estrogen resistance 3 [Source:MGI Symbol;Acc:MGI:1352501]
ENSMUSG00000024664	1.5642	2.67397e-05	0_0	0_0	Fads3	60527	fatty acid desaturase 3 [Source:MGI Symbol;Acc:MGI:1928740]
ENSMUSG00000114989	1.56317	0.0419703	0_0	0_0	Gm49303		predicted gene, 49303 [Source:MGI Symbol;Acc:MGI:6118800]
ENSMUSG00000078716	1.56134	1.16979e-08	0_0	-1_-1	Tmem8b	242409	transmembrane protein 8B [Source:MGI Symbol;Acc:MGI:2441680]
ENSMUSG00000073198	1.56113	0.0414274	0_0	0_0	Bnip3l-ps	100043324	BCL2/adenovirus E1B interacting protein 3-like, pseudogene [Source:MGI Symbol;Acc:MGI:3642435]
ENSMUSG00000053310	1.56078	0.027173	0_0	0_0	Nrgn	64011	neurogranin [Source:MGI Symbol;Acc:MGI:1927184]
ENSMUSG00000026437	1.56006	0.00432115	0_0	0_0	Cdk18	18557	cyclin-dependent kinase 18 [Source:MGI Symbol;Acc:MGI:97518]
ENSMUSG00000001942	1.55793	1.94936e-08	0_0	0_0	Siae	22619	sialic acid acetylesterase [Source:MGI Symbol;Acc:MGI:104803]
ENSMUSG00000097533	1.55506	0.0367052	0_0	0_0	Gm26590		predicted gene, 26590 [Source:MGI Symbol;Acc:MGI:5477084]
ENSMUSG00000026630	1.55379	0.0197544	0_0	0_0	Batf3	381319	basic leucine zipper transcription factor, ATF-like 3 [Source:MGI Symbol;Acc:MGI:1925491]
ENSMUSG00000027377	1.55192	0.00636049	0_0	0_0	Mall	228576	mal, T cell differentiation protein-like [Source:MGI Symbol;Acc:MGI:2385152]
ENSMUSG00000036106	1.55133	4.89871e-07	0_0	0_-1	Prr5	109270	proline rich 5 (renal) [Source:MGI Symbol;Acc:MGI:1924714]
ENSMUSG00000004626	1.55123	3.13057e-05	0_0	0_0	Stxbp2	20911	syntaxin binding protein 2 [Source:MGI Symbol;Acc:MGI:107370]
ENSMUSG00000046822	1.55116	8.54604e-05	0_0	0_0	Slc39a3	106947	solute carrier family 39 (zinc transporter), member 3 [Source:MGI Symbol;Acc:MGI:2147269]
ENSMUSG00000030007	1.54961	6.28028e-07	0_0	-1_0	Cct7	12468	chaperonin containing Tcp1, subunit 7 (eta) [Source:MGI Symbol;Acc:MGI:107184]
ENSMUSG00002075545	1.54841	0.0402579	0_0	0_0	Gm56341		predicted gene, 56341 [Source:MGI Symbol;Acc:MGI:6849140]
ENSMUSG00000020088	1.54823	8.66517e-07	0_0	-1_-1	Sar1a	20224	secretion associated Ras related GTPase 1A [Source:MGI Symbol;Acc:MGI:98230]
ENSMUSG00000029313	1.54633	5.05242e-08	0_0	0_0	Aff1	17355	AF4/FMR2 family, member 1 [Source:MGI Symbol;Acc:MGI:1100819]
ENSMUSG00000039168	1.54436	5.64583e-11	0_0	0_0	Dap	223453	death-associated protein [Source:MGI Symbol;Acc:MGI:1918190]
ENSMUSG00000033470	1.54294	0.0434469	0_0	0_0	Cysltr2	70086	cysteinyl leukotriene receptor 2 [Source:MGI Symbol;Acc:MGI:1917336]
ENSMUSG00000052560	1.5426	1.07954e-06	0_0	0_0	Cpne8	66871	copine VIII [Source:MGI Symbol;Acc:MGI:1914121]
ENSMUSG00000028772	1.53992	0.000519272	0_0	0_0	Zcchc17	619605	zinc finger, CCHC domain containing 17 [Source:MGI Symbol;Acc:MGI:1919955]
ENSMUSG00000003814	1.53662	5.35195e-07	0_0	0_0	Calr	12317	calreticulin [Source:MGI Symbol;Acc:MGI:88252]
ENSMUSG00000060703	1.53509	3.83211e-07	0_0	0_0	Cd302	66205	CD302 antigen [Source:MGI Symbol;Acc:MGI:1913455]
ENSMUSG00000055567	1.53433	0.0331052	0_0	0_0	Unc80	329178	unc-80, NALCN activator [Source:MGI Symbol;Acc:MGI:2652882]
ENSMUSG00000008090	1.53357	3.60272e-06	0_0	0_-1	Fgfrl1	116701	fibroblast growth factor receptor-like 1 [Source:MGI Symbol;Acc:MGI:2150920]
ENSMUSG00000032911	1.52977	1.1966e-11	0_0	0_-1	Cspg4	121021	chondroitin sulfate proteoglycan 4 [Source:MGI Symbol;Acc:MGI:2153093]
ENSMUSG00000042644	1.52957	1.46434e-06	0_0	0_-1	Itpr3	16440	inositol 1,4,5-triphosphate receptor 3 [Source:MGI Symbol;Acc:MGI:96624]
ENSMUSG00000038679	1.52804	3.05798e-11	0_0	0_0	Trps1	83925	transcriptional repressor GATA binding 1 [Source:MGI Symbol;Acc:MGI:1927616]
ENSMUSG00000006205	1.52686	1.1819e-08	0_0	0_0	Htra1	56213	HtrA serine peptidase 1 [Source:MGI Symbol;Acc:MGI:1929076]
ENSMUSG00000090173	1.52556	0.0151022	0_0	0_0	Fbxw10	213980	F-box and WD-40 domain protein 10 [Source:MGI Symbol;Acc:MGI:3052463]
ENSMUSG00000024437	1.52335	0.036796	0_0	0_0	Gm8615		predicted pseudogene 8615 [Source:MGI Symbol;Acc:MGI:3647532]
ENSMUSG00000019659	1.52335	6.501e-06	0_0	0_0	Ccdc12	72654	coiled-coil domain containing 12 [Source:MGI Symbol;Acc:MGI:1919904]
ENSMUSG00000027796	1.52257	2.26604e-06	0_0	0_0	Smad9	55994	SMAD family member 9 [Source:MGI Symbol;Acc:MGI:1859993]
ENSMUSG00000022292	1.52193	1.24048e-05	0_0	-1_-1	Rrm2b	382985	ribonucleotide reductase M2 B (TP53 inducible) [Source:MGI Symbol;Acc:MGI:2155865]
ENSMUSG00000109715	1.52131	0.0234681	0_0	0_0	Gm45606		predicted gene 45606 [Source:MGI Symbol;Acc:MGI:5791442]
ENSMUSG00000118167	1.52099	0.0433661	0_0	0_0	Gm50216		predicted gene, 50216 [Source:MGI Symbol;Acc:MGI:6303008]
ENSMUSG00000055003	1.52084	0.0413883	0_0	0_0	Lrtm2	211187	leucine-rich repeats and transmembrane domains 2 [Source:MGI Symbol;Acc:MGI:2141485]
ENSMUSG00000030400	1.52066	1.56274e-05	0_0	-1_0	Ercc2	13871	excision repair cross-complementing rodent repair deficiency, complementation group 2 [Source:MGI Symbol;Acc:MGI:95413]
ENSMUSG00000025147	1.51991	3.39804e-06	0_0	-1_0	Mob2	101513	MOB kinase activator 2 [Source:MGI Symbol;Acc:MGI:1919891]
ENSMUSG00000032265	1.5193	3.60721e-10	0_0	0_0	Tent5a	212943	terminal nucleotidyltransferase 5A [Source:MGI Symbol;Acc:MGI:2670964]
ENSMUSG00000079037	1.51851	5.21345e-07	0_0	0_0	Prnp	19122	prion protein [Source:MGI Symbol;Acc:MGI:97769]
ENSMUSG00000026817	1.51815	1.99423e-08	0_0	0_0	Ak1	11636	adenylate kinase 1 [Source:MGI Symbol;Acc:MGI:87977]
ENSMUSG00000015668	1.51803	1.61353e-05	0_0	0_0	Pdzd11	72621	PDZ domain containing 11 [Source:MGI Symbol;Acc:MGI:1919871]
ENSMUSG00000054469	1.5166	0.000870305	0_0	0_0	Lclat1	225010	lysocardiolipin acyltransferase 1 [Source:MGI Symbol;Acc:MGI:2684937]
ENSMUSG00000027858	1.51643	0.00251383	0_0	0_0	Tspan2	70747	tetraspanin 2 [Source:MGI Symbol;Acc:MGI:1917997]
ENSMUSG00000100123	1.51493	0.0376316	0_0	0_-1	Gm28087		predicted gene 28087 [Source:MGI Symbol;Acc:MGI:5578793]
ENSMUSG00000025738	1.51437	0.00935912	0_0	0_1	Fbxl16	214931	F-box and leucine-rich repeat protein 16 [Source:MGI Symbol;Acc:MGI:2448488]
ENSMUSG00000001280	1.51324	4.45775e-06	0_0	-1_-1	Sp1	20683	trans-acting transcription factor 1 [Source:MGI Symbol;Acc:MGI:98372]
ENSMUSG00000025188	1.51032	3.1426e-07	0_0	0_-1	Hps1	192236	HPS1, biogenesis of lysosomal organelles complex 3 subunit 1 [Source:MGI Symbol;Acc:MGI:2177763]
ENSMUSG00000041020	1.51028	0.0440604	0_0	0_0	Map7d2	78283	MAP7 domain containing 2 [Source:MGI Symbol;Acc:MGI:1917474]
ENSMUSG00000064193	1.50959	0.0432678	0_0	0_0	Gm4735		predicted gene 4735 [Source:MGI Symbol;Acc:MGI:3645521]
ENSMUSG00000025584	1.50955	8.54398e-09	0_0	0_0	Pde8a	18584	phosphodiesterase 8A [Source:MGI Symbol;Acc:MGI:1277116]
ENSMUSG00000075256	1.5087	0.0193195	0_0	0_0	Cerkl	228094	ceramide kinase-like [Source:MGI Symbol;Acc:MGI:3037816]
ENSMUSG00000015222	1.50837	2.73734e-05	0_0	0_0	Map2	17756	microtubule-associated protein 2 [Source:MGI Symbol;Acc:MGI:97175]
ENSMUSG00000041870	1.50834	5.07212e-10	0_0	-1_-1	Ankrd13a	68420	ankyrin repeat domain 13a [Source:MGI Symbol;Acc:MGI:1915670]
ENSMUSG00000055676	1.50807	0.0418911	0_0	0_0	Gm5069		predicted pseudogene 5069 [Source:MGI Symbol;Acc:MGI:3644516]
ENSMUSG00000035274	1.50785	5.73476e-08	0_0	0_0	Tpbg	21983	trophoblast glycoprotein [Source:MGI Symbol;Acc:MGI:1341264]
ENSMUSG00000037111	1.50651	4.25949e-17	0_0	0_0	Setd7	73251	SET domain containing (lysine methyltransferase) 7 [Source:MGI Symbol;Acc:MGI:1920501]
ENSMUSG00000038539	1.50616	8.28877e-06	0_0	0_0	Atf5	107503	activating transcription factor 5 [Source:MGI Symbol;Acc:MGI:2141857]
ENSMUSG00000025610	1.50614	0.0384556	0_0	0_0	Map3k7cl	224419	Map3k7 C-terminal like [Source:MGI Symbol;Acc:MGI:2446584]
ENSMUSG00000021775	1.5022	3.42126e-07	0_0	0_0	Nr1d2	353187	nuclear receptor subfamily 1, group D, member 2 [Source:MGI Symbol;Acc:MGI:2449205]
ENSMUSG00000007891	1.50209	1.90249e-11	0_0	0_0	Ctsd	13033	cathepsin D [Source:MGI Symbol;Acc:MGI:88562]
ENSMUSG00000030301	1.50062	5.45524e-05	0_0	0_0	Ccdc91	67015	coiled-coil domain containing 91 [Source:MGI Symbol;Acc:MGI:1914265]
ENSMUSG00000022443	1.50001	1.87468e-05	0_0	0_0	Myh9	17886	myosin, heavy polypeptide 9, non-muscle [Source:MGI Symbol;Acc:MGI:107717]
ENSMUSG00000097603	1.49799	0.00387862	0_0	0_0	A430010J10Rik		RIKEN cDNA A430010J10 gene [Source:MGI Symbol;Acc:MGI:2442501]
ENSMUSG00000031760	1.497	0.0278058	0_0	0_0	Mt3	17751	metallothionein 3 [Source:MGI Symbol;Acc:MGI:97173]
ENSMUSG00000028518	1.49623	0.000958577	0_0	0_0	Prkaa2	108079	protein kinase, AMP-activated, alpha 2 catalytic subunit [Source:MGI Symbol;Acc:MGI:1336173]
ENSMUSG00000004360	1.49577	0.00267156	0_0	0_0	9330159F19Rik	212448	RIKEN cDNA 9330159F19 gene [Source:MGI Symbol;Acc:MGI:3036239]
ENSMUSG00000092405	1.49309	0.0462651	0_0	0_0	Gm20402		predicted gene 20402 [Source:MGI Symbol;Acc:MGI:5141867]
ENSMUSG00000076435	1.49302	3.32959e-11	0_0	-1_0	Acsf2	264895	acyl-CoA synthetase family member 2 [Source:MGI Symbol;Acc:MGI:2388287]
ENSMUSG00000073686	1.49148	0.039514	0_0	0_0	Gm10564		predicted gene 10564 [Source:MGI Symbol;Acc:MGI:3704240]
ENSMUSG00000004221	1.4903	1.26263e-06	0_0	0_0	Ikbkg	16151	inhibitor of kappaB kinase gamma [Source:MGI Symbol;Acc:MGI:1338074]
ENSMUSG00000111837	1.48998	0.0473644	0_0	0_0	Gm47135		predicted gene, 47135 [Source:MGI Symbol;Acc:MGI:6095892]
ENSMUSG00000020123	1.48934	0.00161919	0_0	0_0	Avpr1a	54140	arginine vasopressin receptor 1A [Source:MGI Symbol;Acc:MGI:1859216]
ENSMUSG00000031373	1.48882	1.04073e-06	0_0	0_0	Car5b	56078	carbonic anhydrase 5b, mitochondrial [Source:MGI Symbol;Acc:MGI:1926249]
ENSMUSG00000024150	1.48842	9.33919e-08	0_0	0_0	Mcfd2	193813	multiple coagulation factor deficiency 2 [Source:MGI Symbol;Acc:MGI:2183439]
ENSMUSG00000031304	1.48828	0.00615394	0_0	0_0	Il2rg	16186	interleukin 2 receptor, gamma chain [Source:MGI Symbol;Acc:MGI:96551]
ENSMUSG00000036707	1.48676	1.43158e-08	0_0	0_0	Cab39	12283	calcium binding protein 39 [Source:MGI Symbol;Acc:MGI:107438]
ENSMUSG00000035936	1.48614	0.000270618	0_0	0_0	Aldh5a1	214579	aldhehyde dehydrogenase family 5, subfamily A1 [Source:MGI Symbol;Acc:MGI:2441982]
ENSMUSG00000081887	1.48585	0.0199648	0_0	0_0	Gm12097		predicted gene 12097 [Source:MGI Symbol;Acc:MGI:3651582]
ENSMUSG00000047547	1.48557	2.66397e-06	0_0	0_0	Cltb	74325	clathrin, light polypeptide (Lcb) [Source:MGI Symbol;Acc:MGI:1921575]
ENSMUSG00000077274	1.48403	0.0396444	0_0	0_0	Gm22786	115485822	predicted gene, 22786 [Source:MGI Symbol;Acc:MGI:5452563]
ENSMUSG00000118354	1.48386	0.0476543	0_0	0_0	Gm19437		predicted gene, 19437 [Source:MGI Symbol;Acc:MGI:5011622]
ENSMUSG00000020462	1.48359	4.94686e-08	0_0	0_0	Cfap36	216618	cilia and flagella associated protein 36 [Source:MGI Symbol;Acc:MGI:1913994]
ENSMUSG00000039047	1.48354	3.62892e-06	0_0	0_0	Pigk	329777	phosphatidylinositol glycan anchor biosynthesis, class K [Source:MGI Symbol;Acc:MGI:1913863]
ENSMUSG00000050114	1.48041	0.0470203	0_0	0_0	Prdx6b	320769	peroxiredoxin 6B [Source:MGI Symbol;Acc:MGI:1336888]
ENSMUSG00000112909	1.47977	0.0298669	0_0	0_0	Gm10120		predicted gene 10120 [Source:MGI Symbol;Acc:MGI:3641745]
ENSMUSG00000028763	1.4793	1.1173e-12	0_0	0_-1	Hspg2	15530	perlecan (heparan sulfate proteoglycan 2) [Source:MGI Symbol;Acc:MGI:96257]
ENSMUSG00000029994	1.47865	4.31491e-14	0_0	0_-1	Anxa4	11746	annexin A4 [Source:MGI Symbol;Acc:MGI:88030]
ENSMUSG00000019820	1.47863	2.06628e-08	0_0	-1_0	Utrn	22288	utrophin [Source:MGI Symbol;Acc:MGI:104631]
ENSMUSG00000022015	1.47847	0.00744417	0_0	0_0	Tnfsf11	21943	tumor necrosis factor (ligand) superfamily, member 11 [Source:MGI Symbol;Acc:MGI:1100089]
ENSMUSG00000044037	1.47679	0.00188267	0_0	0_0	Als2cl	235633	ALS2 C-terminal like [Source:MGI Symbol;Acc:MGI:2447532]
ENSMUSG00000037499	1.4767	1.23407e-05	0_0	0_0	Nenf	66208	neuron derived neurotrophic factor [Source:MGI Symbol;Acc:MGI:1913458]
ENSMUSG00000025757	1.47543	2.91977e-06	0_0	0_0	Hspa4l	18415	heat shock protein 4 like [Source:MGI Symbol;Acc:MGI:107422]
ENSMUSG00000027890	1.47467	0.00414933	0_0	0_0	Gstm4	14865	glutathione S-transferase, mu 4 [Source:MGI Symbol;Acc:MGI:95862]
ENSMUSG00000028573	1.47256	0.00306512	0_0	0_0	Fggy	75578	FGGY carbohydrate kinase domain containing [Source:MGI Symbol;Acc:MGI:1922828]
ENSMUSG00000033721	1.47249	0.00151939	0_0	0_0	Vav3	57257	vav 3 oncogene [Source:MGI Symbol;Acc:MGI:1888518]
ENSMUSG00000046546	1.46953	3.37837e-06	0_0	0_0	Fam43a	224093	family with sequence similarity 43, member A [Source:MGI Symbol;Acc:MGI:2676309]
ENSMUSG00000030522	1.46878	1.7287e-11	0_0	-1_-1	Mtmr10	233315	myotubularin related protein 10 [Source:MGI Symbol;Acc:MGI:2142292]
ENSMUSG00000025140	1.46697	7.07115e-05	0_0	0_0	Pycr1	209027	pyrroline-5-carboxylate reductase 1 [Source:MGI Symbol;Acc:MGI:2384795]
ENSMUSG00000024885	1.46624	0.00925603	0_0	0_0	Aldh3b1	67689	aldehyde dehydrogenase 3 family, member B1 [Source:MGI Symbol;Acc:MGI:1914939]
ENSMUSG00000048096	1.46511	0.0424959	0_0	0_0	Lmod1	93689	leiomodin 1 (smooth muscle) [Source:MGI Symbol;Acc:MGI:2135671]
ENSMUSG00000085260	1.46446	0.0447844	0_0	0_0	Med9os	100504121	mediator complex subunit 9, opposite strand [Source:MGI Symbol;Acc:MGI:1916628]
ENSMUSG00000044072	1.46404	0.0098557	0_0	0_-1	Eml6	237711	echinoderm microtubule associated protein like 6 [Source:MGI Symbol;Acc:MGI:2442895]
ENSMUSG00000029759	1.46379	4.85543e-05	0_0	0_0	Pon3	269823	paraoxonase 3 [Source:MGI Symbol;Acc:MGI:106686]
ENSMUSG00000044092	1.46339	0.000692227	0_0	0_0	C130050O18Rik	319772	RIKEN cDNA C130050O18 gene [Source:MGI Symbol;Acc:MGI:2442694]
ENSMUSG00000004698	1.46322	0.00120221	0_0	0_0	Hdac9	79221	histone deacetylase 9 [Source:MGI Symbol;Acc:MGI:1931221]
ENSMUSG00000015944	1.46296	1.00219e-10	0_0	0_0	Castor2	80909	cytosolic arginine sensor for mTORC1 subunit 2 [Source:MGI Symbol;Acc:MGI:1933384]
ENSMUSG00000044296	1.46275	0.00330045	0_0	0_0	Zfp879	214779	zinc finger protein 879 [Source:MGI Symbol;Acc:MGI:3053099]
ENSMUSG00000039450	1.46245	0.000598566	0_0	0_0	Dcxr	67880	dicarbonyl L-xylulose reductase [Source:MGI Symbol;Acc:MGI:1915130]
ENSMUSG00000043190	1.46159	0.000126044	0_0	0_0	Rfesd	218341	Rieske (Fe-S) domain containing [Source:MGI Symbol;Acc:MGI:2145198]
ENSMUSG00000003402	1.45958	1.16685e-08	0_0	0_0	Prkcsh	19089	protein kinase C substrate 80K-H [Source:MGI Symbol;Acc:MGI:107877]
ENSMUSG00000105054	1.45847	0.0490436	0_0	0_0	Gm43664		predicted gene 43664 [Source:MGI Symbol;Acc:MGI:5663801]
ENSMUSG00000047759	1.45842	0.000181463	0_0	0_0	Hs3st3a1	15478	heparan sulfate (glucosamine) 3-O-sulfotransferase 3A1 [Source:MGI Symbol;Acc:MGI:1333861]
ENSMUSG00000025915	1.45811	2.05592e-09	0_0	0_0	Sgk3	170755	serum/glucocorticoid regulated kinase 3 [Source:MGI Symbol;Acc:MGI:2182368]
ENSMUSG00000009633	1.45788	0.00261849	0_0	0_0	G0s2	14373	G0/G1 switch gene 2 [Source:MGI Symbol;Acc:MGI:1316737]
ENSMUSG00000098040	1.45691	0.0212407	0_0	0_0	Gm20757	627800	predicted gene, 20757 [Source:MGI Symbol;Acc:MGI:5434113]
ENSMUSG00000024098	1.4564	1.40535e-10	0_0	0_0	Twsg1	65960	twisted gastrulation BMP signaling modulator 1 [Source:MGI Symbol;Acc:MGI:2137520]
ENSMUSG00000019232	1.45634	0.0156106	0_0	0_0	Etnppl	71760	ethanolamine phosphate phospholyase [Source:MGI Symbol;Acc:MGI:1919010]
ENSMUSG00000029781	1.45615	4.0981e-16	0_0	0_-1	Fkbp9	27055	FK506 binding protein 9 [Source:MGI Symbol;Acc:MGI:1350921]
ENSMUSG00000019194	1.45525	1.0608e-09	0_0	0_0	Scn1b	20266	sodium channel, voltage-gated, type I, beta [Source:MGI Symbol;Acc:MGI:98247]
ENSMUSG00000066724	1.45508	0.0192106	0_0	0_0	Gm10175		predicted gene 10175 [Source:MGI Symbol;Acc:MGI:3704287]
ENSMUSG00000025130	1.45217	1.04426e-05	0_0	0_-1	P4hb	18453	prolyl 4-hydroxylase, beta polypeptide [Source:MGI Symbol;Acc:MGI:97464]
ENSMUSG00000096921	1.45151	0.000108618	0_0	-1_0	Gm26822		predicted gene, 26822 [Source:MGI Symbol;Acc:MGI:5477316]
ENSMUSG00000050043	1.45072	3.4633e-08	0_0	0_0	Tmx2	66958	thioredoxin-related transmembrane protein 2 [Source:MGI Symbol;Acc:MGI:1914208]
ENSMUSG00000058571	1.44951	6.92207e-08	0_0	0_-1	Gpc6	23888	glypican 6 [Source:MGI Symbol;Acc:MGI:1346322]
ENSMUSG00000087963	1.44932	0.043127	0_0	0_0	Gm25394	115488237	predicted gene, 25394 [Source:MGI Symbol;Acc:MGI:5455171]
ENSMUSG00000046516	1.44771	8.72286e-06	0_0	0_0	Cox17	12856	cytochrome c oxidase assembly protein 17, copper chaperone [Source:MGI Symbol;Acc:MGI:1333806]
ENSMUSG00000025324	1.44686	5.676e-09	0_0	0_0	Atp10a	11982	ATPase, class V, type 10A [Source:MGI Symbol;Acc:MGI:1330809]
ENSMUSG00000055093	1.44589	0.0462847	0_0	0_0	Rps27a-ps3		ribosomal protein S27A, pseudogene 3 [Source:MGI Symbol;Acc:MGI:3645406]
ENSMUSG00000023033	1.44196	0.000244268	0_0	-1_-1	Scn8a	20273	sodium channel, voltage-gated, type VIII, alpha [Source:MGI Symbol;Acc:MGI:103169]
ENSMUSG00000021185	1.43808	1.79748e-07	0_0	0_-1	Dglucy	217830	D-glutamate cyclase [Source:MGI Symbol;Acc:MGI:2444813]
ENSMUSG00000048100	1.43628	1.89586e-06	0_0	0_0	Taf13	99730	TATA-box binding protein associated factor 13 [Source:MGI Symbol;Acc:MGI:1913500]
ENSMUSG00000025764	1.43493	0.000110759	0_0	0_0	Jade1	269424	jade family PHD finger 1 [Source:MGI Symbol;Acc:MGI:1925835]
ENSMUSG00000021496	1.43468	0.000666373	0_0	0_0	Pcbd2	72562	pterin 4 alpha carbinolamine dehydratase/dimerization cofactor of hepatocyte nuclear factor 1 alpha (TCF1) 2 [Source:MGI Symbol;Acc:MGI:1919812]
ENSMUSG00000001630	1.43441	0.000665441	0_0	0_0	Stk38l	232533	serine/threonine kinase 38 like [Source:MGI Symbol;Acc:MGI:1922250]
ENSMUSG00000028757	1.4344	2.42466e-11	0_0	0_-1	Ddost	13200	dolichyl-di-phosphooligosaccharide-protein glycotransferase [Source:MGI Symbol;Acc:MGI:1194508]
ENSMUSG00000015950	1.43367	0.00387509	0_0	0_0	Ncf1	17969	neutrophil cytosolic factor 1 [Source:MGI Symbol;Acc:MGI:97283]
ENSMUSG00000070287	1.43254	0.0291852	0_0	0_0	Slc35g2	245020	solute carrier family 35, member G2 [Source:MGI Symbol;Acc:MGI:2685365]
ENSMUSG00000026062	1.4317	0.0241791	0_0	0_0	Slc9a2	226999	solute carrier family 9 (sodium/hydrogen exchanger), member 2 [Source:MGI Symbol;Acc:MGI:105075]
ENSMUSG00000115302	1.43161	0.0487623	0_0	-1_1	Gm49394		predicted gene, 49394 [Source:MGI Symbol;Acc:MGI:6121625]
ENSMUSG00000024049	1.43146	1.32121e-05	0_0	0_0	Myom1	17929	myomesin 1 [Source:MGI Symbol;Acc:MGI:1341430]
ENSMUSG00000083396	1.43119	0.00224812	0_0	-1_-1	Gm15542		predicted gene 15542 [Source:MGI Symbol;Acc:MGI:3782990]
ENSMUSG00000004897	1.43062	1.35192e-05	0_0	0_-1	Hdgf	15191	heparin binding growth factor [Source:MGI Symbol;Acc:MGI:1194494]
ENSMUSG00000079297	1.42946	0.0297648	0_0	0_0	Gm2223		predicted pseudogene 2223 [Source:MGI Symbol;Acc:MGI:3780393]
ENSMUSG00000016382	1.4294	4.52075e-14	0_0	0_0	Pls3	102866	plastin 3 (T-isoform) [Source:MGI Symbol;Acc:MGI:104807]
ENSMUSG00000045211	1.42868	0.00815159	0_0	0_0	Nudt18	213484	nudix (nucleoside diphosphate linked moiety X)-type motif 18 [Source:MGI Symbol;Acc:MGI:2385853]
ENSMUSG00000027430	1.42839	3.7396e-05	0_0	0_0	Dtd1	66044	D-tyrosyl-tRNA deacylase 1 [Source:MGI Symbol;Acc:MGI:1913294]
ENSMUSG00000038843	1.42826	7.84596e-05	0_0	0_0	Gcnt1	14537	glucosaminyl (N-acetyl) transferase 1, core 2 [Source:MGI Symbol;Acc:MGI:95676]
ENSMUSG00000111425	1.42776	0.0134319	0_0	0_0	Gm47324		predicted gene, 47324 [Source:MGI Symbol;Acc:MGI:6096209]
ENSMUSG00000065371	1.42691	0.0331364	0_0	0_0	Gm22739	115487530	predicted gene, 22739 [Source:MGI Symbol;Acc:MGI:5452516]
ENSMUSG00000094446	1.42679	0.00376444	0_1	0_0	Gm6344		predicted gene 6344 [Source:MGI Symbol;Acc:MGI:3779586]
ENSMUSG00000035877	1.42591	7.32468e-07	0_0	0_-1	Zhx3	320799	zinc fingers and homeoboxes 3 [Source:MGI Symbol;Acc:MGI:2444772]
ENSMUSG00000027378	1.42421	8.06964e-07	0_0	0_0	Nphp1	53885	nephronophthisis 1 (juvenile) homolog (human) [Source:MGI Symbol;Acc:MGI:1858233]
ENSMUSG00000032182	1.42412	7.76062e-05	0_0	0_0	Yipf2	74766	Yip1 domain family, member 2 [Source:MGI Symbol;Acc:MGI:1922016]
ENSMUSG00000074215	1.4241	0.0155307	0_0	0_0	Gm10643		predicted gene 10643 [Source:MGI Symbol;Acc:MGI:3642507]
ENSMUSG00000036572	1.4238	4.88377e-05	0_0	0_0	Upf3b	68134	UPF3 regulator of nonsense transcripts homolog B (yeast) [Source:MGI Symbol;Acc:MGI:1915384]
ENSMUSG00000058064	1.42261	0.0486947	0_0	0_0	Gm10036		predicted gene 10036 [Source:MGI Symbol;Acc:MGI:3642334]
ENSMUSG00000032489	1.42261	0.00119697	0_0	0_0	Kif9	16578	kinesin family member 9 [Source:MGI Symbol;Acc:MGI:1098237]
ENSMUSG00000023333	1.42182	0.0394329	0_0	0_0	Gcm1	14531	glial cells missing homolog 1 [Source:MGI Symbol;Acc:MGI:108045]
ENSMUSG00000041741	1.42159	3.39246e-05	0_0	0_0	Pde3a	54611	phosphodiesterase 3A, cGMP inhibited [Source:MGI Symbol;Acc:MGI:1860764]
ENSMUSG00000033059	1.42008	1.18254e-10	0_0	-1_-1	Pygb	110078	brain glycogen phosphorylase [Source:MGI Symbol;Acc:MGI:97828]
ENSMUSG00000004994	1.41829	0.000276234	0_0	0_0	Ccdc130	67736	coiled-coil domain containing 130 [Source:MGI Symbol;Acc:MGI:1914986]
ENSMUSG00000021123	1.41825	0.0027818	0_0	-1_0	Rdh12	77974	retinol dehydrogenase 12 [Source:MGI Symbol;Acc:MGI:1925224]
ENSMUSG00000039496	1.41735	0.00287833	0_0	0_0	Cdnf	227526	cerebral dopamine neurotrophic factor [Source:MGI Symbol;Acc:MGI:3606576]
ENSMUSG00000096935	1.41557	0.0205449	0_0	0_0	1700113A16Rik	76642	RIKEN cDNA 1700113A16 gene [Source:MGI Symbol;Acc:MGI:1923892]
ENSMUSG00000029922	1.41523	1.27367e-07	0_0	0_0	Mkrn1	54484	makorin, ring finger protein, 1 [Source:MGI Symbol;Acc:MGI:1859353]
ENSMUSG00000030630	1.41507	0.000914646	0_0	0_0	Fah	14085	fumarylacetoacetate hydrolase [Source:MGI Symbol;Acc:MGI:95482]
ENSMUSG00000058569	1.41484	2.66568e-05	0_0	0_0	Tmed9	67511	transmembrane p24 trafficking protein 9 [Source:MGI Symbol;Acc:MGI:1914761]
ENSMUSG00000035227	1.41343	3.32383e-06	0_0	0_0	Spcs2	66624	signal peptidase complex subunit 2 homolog (S. cerevisiae) [Source:MGI Symbol;Acc:MGI:1913874]
ENSMUSG00000094810	1.41232	0.0127009	0_0	0_0	Or8b44	258801	olfactory receptor family 8 subfamily B member 44 [Source:MGI Symbol;Acc:MGI:3030741]
ENSMUSG00000030064	1.41141	2.62338e-05	0_0	0_0	Frmd4b	232288	FERM domain containing 4B [Source:MGI Symbol;Acc:MGI:2141794]
ENSMUSG00000057262	1.41132	0.0487379	0_0	0_0	Rpl15-ps6		ribosomal protein L15, pseudogene 6 [Source:MGI Symbol;Acc:MGI:3642192]
ENSMUSG00000034353	1.40967	0.00284626	0_0	0_-1	Ramp1	51801	receptor (calcitonin) activity modifying protein 1 [Source:MGI Symbol;Acc:MGI:1858418]
ENSMUSG00000074364	1.40958	6.71691e-05	0_0	0_-1	Ehd2	259300	EH-domain containing 2 [Source:MGI Symbol;Acc:MGI:2154274]
ENSMUSG00000024247	1.40943	0.00129699	0_0	0_-1	Pkdcc	106522	protein kinase domain containing, cytoplasmic [Source:MGI Symbol;Acc:MGI:2147077]
ENSMUSG00000043587	1.40929	0.00708911	0_0	0_0	Pxylp1	235534	2-phosphoxylose phosphatase 1 [Source:MGI Symbol;Acc:MGI:2442444]
ENSMUSG00000039452	1.40901	0.0205647	0_0	0_0	Snx22	382083	sorting nexin 22 [Source:MGI Symbol;Acc:MGI:2685966]
ENSMUSG00000030161	1.4067	4.01208e-06	0_0	0_0	Gabarapl1	57436	gamma-aminobutyric acid (GABA) A receptor-associated protein-like 1 [Source:MGI Symbol;Acc:MGI:1914980]
ENSMUSG00000032109	1.40607	4.58499e-06	0_0	0_0	Nlrx1	270151	NLR family member X1 [Source:MGI Symbol;Acc:MGI:2429611]
ENSMUSG00000052144	1.40597	2.05656e-07	0_0	-1_-1	Ppp4r2	232314	protein phosphatase 4, regulatory subunit 2 [Source:MGI Symbol;Acc:MGI:3027896]
ENSMUSG00000019853	1.40583	5.30048e-05	0_0	0_0	Hebp2	56016	heme binding protein 2 [Source:MGI Symbol;Acc:MGI:1860084]
ENSMUSG00000036278	1.40383	5.3881e-05	0_0	0_0	Macrod1	107227	mono-ADP ribosylhydrolase 1 [Source:MGI Symbol;Acc:MGI:2147583]
ENSMUSG00000028383	1.40268	4.52837e-08	0_0	0_0	Hsdl2	72479	hydroxysteroid dehydrogenase like 2 [Source:MGI Symbol;Acc:MGI:1919729]
ENSMUSG00000035158	1.40234	2.04673e-07	0_0	0_0	Mitf	17342	melanogenesis associated transcription factor [Source:MGI Symbol;Acc:MGI:104554]
ENSMUSG00000048616	1.40189	0.00351477	0_0	0_0	Nog	18121	noggin [Source:MGI Symbol;Acc:MGI:104327]
ENSMUSG00000021087	1.40148	0.019198	0_0	0_0	Rtn1	104001	reticulon 1 [Source:MGI Symbol;Acc:MGI:1933947]
ENSMUSG00000102101	1.40145	0.00100304	0_0	0_0	Zbtb11os1	66391	zinc finger and BTB domain containing 11, opposite strand 1 [Source:MGI Symbol;Acc:MGI:1913641]
ENSMUSG00000036256	1.40132	1.04902e-06	0_0	0_0	Igfbp7	29817	insulin-like growth factor binding protein 7 [Source:MGI Symbol;Acc:MGI:1352480]
ENSMUSG00000070972	1.39845	1.52237e-12	0_0	-1_-1	Dnajc25	72429	DnaJ heat shock protein family (Hsp40) member C25 [Source:MGI Symbol;Acc:MGI:1919679]
ENSMUSG00000020089	1.39817	2.96002e-05	0_0	0_0	Ppa1	67895	pyrophosphatase (inorganic) 1 [Source:MGI Symbol;Acc:MGI:97831]
ENSMUSG00000046949	1.39771	0.000239803	0_0	0_-1	Nqo2	18105	N-ribosyldihydronicotinamide quinone reductase 2 [Source:MGI Symbol;Acc:MGI:104513]
ENSMUSG00000079478	1.39657	0.000758968	0_0	0_0	Znrd2	56390	zinc ribbon domain containing 2 [Source:MGI Symbol;Acc:MGI:1913482]
ENSMUSG00000028737	1.39483	0.000587762	0_0	0_0	Aldh4a1	212647	aldehyde dehydrogenase 4 family, member A1 [Source:MGI Symbol;Acc:MGI:2443883]
ENSMUSG00000040729	1.39292	0.000668852	0_0	0_0	Cep126	234915	centrosomal protein 126 [Source:MGI Symbol;Acc:MGI:2680221]
ENSMUSG00000001751	1.3926	4.62285e-05	0_0	0_0	Naglu	27419	alpha-N-acetylglucosaminidase (Sanfilippo disease IIIB) [Source:MGI Symbol;Acc:MGI:1351641]
ENSMUSG00000025503	1.39161	6.11745e-06	0_0	0_0	Taldo1	21351	transaldolase 1 [Source:MGI Symbol;Acc:MGI:1274789]
ENSMUSG00000048924	1.39161	0.00226683	0_0	0_0	Ccdc125	76041	coiled-coil domain containing 125 [Source:MGI Symbol;Acc:MGI:1923291]
ENSMUSG00000028673	1.39161	3.22779e-08	0_0	0_-1	Fuca1	71665	fucosidase, alpha-L- 1, tissue [Source:MGI Symbol;Acc:MGI:95593]
ENSMUSG00000038172	1.39145	4.36873e-07	0_0	0_0	Ttc39b	69863	tetratricopeptide repeat domain 39B [Source:MGI Symbol;Acc:MGI:1917113]
ENSMUSG00000027091	1.39138	3.73014e-06	0_0	-1_0	Zc3h15	69082	zinc finger CCCH-type containing 15 [Source:MGI Symbol;Acc:MGI:1919747]
ENSMUSG00000031778	1.39134	0.00354912	0_0	0_0	Cx3cl1	20312	chemokine (C-X3-C motif) ligand 1 [Source:MGI Symbol;Acc:MGI:1097153]
ENSMUSG00000036390	1.38736	0.00010519	0_0	0_0	Gadd45a	13197	growth arrest and DNA-damage-inducible 45 alpha [Source:MGI Symbol;Acc:MGI:107799]
ENSMUSG00000000420	1.38564	2.54992e-14	0_0	-1_0	Galnt1	14423	polypeptide N-acetylgalactosaminyltransferase 1 [Source:MGI Symbol;Acc:MGI:894693]
ENSMUSG00000041258	1.38537	0.000161871	0_0	-1_-1	Zfp236	329002	zinc finger protein 236 [Source:MGI Symbol;Acc:MGI:1926950]
ENSMUSG00000032328	1.38468	7.03994e-05	0_0	0_0	Tmem30a	69981	transmembrane protein 30A [Source:MGI Symbol;Acc:MGI:106402]
ENSMUSG00000019539	1.38419	1.18872e-06	0_0	0_-1	Rcn3	52377	reticulocalbin 3, EF-hand calcium binding domain [Source:MGI Symbol;Acc:MGI:1277122]
ENSMUSG00000029059	1.3835	0.00175174	0_0	0_0	Prxl2b	66469	peroxiredoxin like 2B [Source:MGI Symbol;Acc:MGI:1913719]
ENSMUSG00000028957	1.38331	2.666e-06	0_0	0_0	Per3	18628	period circadian clock 3 [Source:MGI Symbol;Acc:MGI:1277134]
ENSMUSG00000015290	1.38042	5.06147e-05	0_0	0_-1	Ubl4a	27643	ubiquitin-like 4A [Source:MGI Symbol;Acc:MGI:95049]
ENSMUSG00000094724	1.37969	5.8337e-08	0_0	0_0	Rnaset2b	68195	ribonuclease T2B [Source:MGI Symbol;Acc:MGI:3702087]
ENSMUSG00000026994	1.37777	0.0102691	0_0	0_0	Galnt3	14425	polypeptide N-acetylgalactosaminyltransferase 3 [Source:MGI Symbol;Acc:MGI:894695]
ENSMUSG00000074934	1.37688	4.23151e-05	0_0	0_0	Grem1	23892	gremlin 1, DAN family BMP antagonist [Source:MGI Symbol;Acc:MGI:1344337]
ENSMUSG00000076617	1.37601	0.0452161	0_0	0_0	Ighm		immunoglobulin heavy constant mu [Source:MGI Symbol;Acc:MGI:96448]
ENSMUSG00000027293	1.37584	0.00123973	0_0	0_0	Ehd4	98878	EH-domain containing 4 [Source:MGI Symbol;Acc:MGI:1919619]
ENSMUSG00000065513	1.37539	0.0325533	0_0	0_-1	Mir26a-1	387218	microRNA 26a-1 [Source:MGI Symbol;Acc:MGI:2676900]
ENSMUSG00000037493	1.37511	0.000177884	0_0	0_0	Cib2	56506	calcium and integrin binding family member 2 [Source:MGI Symbol;Acc:MGI:1929293]
ENSMUSG00000021190	1.37415	1.5761e-05	0_0	0_0	Lgmn	19141	legumain [Source:MGI Symbol;Acc:MGI:1330838]
ENSMUSG00000022186	1.37344	1.3616e-06	0_0	0_0	Oxct1	67041	3-oxoacid CoA transferase 1 [Source:MGI Symbol;Acc:MGI:1914291]
ENSMUSG00000042303	1.37335	2.44544e-06	0_0	-1_-1	Sgsm3	105835	small G protein signaling modulator 3 [Source:MGI Symbol;Acc:MGI:1916329]
ENSMUSG00000060548	1.37253	0.000392172	0_0	0_0	Tnfrsf19	29820	tumor necrosis factor receptor superfamily, member 19 [Source:MGI Symbol;Acc:MGI:1352474]
ENSMUSG00000056938	1.37139	0.00118348	0_0	0_0	Acbd4		acyl-Coenzyme A binding domain containing 4 [Source:MGI Symbol;Acc:MGI:1914381]
ENSMUSG00000055723	1.37126	6.14614e-06	0_0	0_0	Rras2	66922	related RAS viral (r-ras) oncogene 2 [Source:MGI Symbol;Acc:MGI:1914172]
ENSMUSG00000032010	1.36982	0.00423939	0_0	0_0	Usp2	53376	ubiquitin specific peptidase 2 [Source:MGI Symbol;Acc:MGI:1858178]
ENSMUSG00000030283	1.36752	0.000280864	0_0	0_0	St8sia1	20449	ST8 alpha-N-acetyl-neuraminide alpha-2,8-sialyltransferase 1 [Source:MGI Symbol;Acc:MGI:106011]
ENSMUSG00000005103	1.36684	3.88238e-09	0_0	0_-1	Wdr1	22388	WD repeat domain 1 [Source:MGI Symbol;Acc:MGI:1337100]
ENSMUSG00000034842	1.36574	0.00413951	0_0	0_0	Art3	109979	ADP-ribosyltransferase 3 [Source:MGI Symbol;Acc:MGI:1202729]
ENSMUSG00000042659	1.36568	0.000321733	0_0	0_0	Arrdc4	66412	arrestin domain containing 4 [Source:MGI Symbol;Acc:MGI:1913662]
ENSMUSG00000032652	1.36438	1.66442e-05	0_0	0_0	Crebl2	232430	cAMP responsive element binding protein-like 2 [Source:MGI Symbol;Acc:MGI:1889385]
ENSMUSG00000087368	1.36411	0.00274465	0_0	0_0	BC065397	436230	cDNA sequence BC065397 [Source:MGI Symbol;Acc:MGI:3584520]
ENSMUSG00000019066	1.36408	0.00183645	0_0	0_0	Rab3d	19340	RAB3D, member RAS oncogene family [Source:MGI Symbol;Acc:MGI:97844]
ENSMUSG00000045790	1.36209	0.0099763	0_0	0_0	Ccdc149	100503884	coiled-coil domain containing 149 [Source:MGI Symbol;Acc:MGI:2685293]
ENSMUSG00000038496	1.36178	0.0335811	0_0	0_0	Slc19a3	80721	solute carrier family 19, member 3 [Source:MGI Symbol;Acc:MGI:1931307]
ENSMUSG00000027281	1.36027	3.55514e-05	0_0	0_0	Slx4ip	74243	SLX4 interacting protein [Source:MGI Symbol;Acc:MGI:1921493]
ENSMUSG00000020684	1.35904	0.025105	0_0	0_0	Rasl10b	276952	RAS-like, family 10, member B [Source:MGI Symbol;Acc:MGI:2685575]
ENSMUSG00000090000	1.35834	1.4593e-06	0_0	0_0	Ier3ip1	66191	immediate early response 3 interacting protein 1 [Source:MGI Symbol;Acc:MGI:1913441]
ENSMUSG00000040462	1.35748	9.96045e-09	0_0	0_0	Os9	216440	amplified in osteosarcoma [Source:MGI Symbol;Acc:MGI:1924301]
ENSMUSG00000000538	1.35524	1.30086e-07	0_0	0_0	Tom1l2	216810	target of myb1-like 2 (chicken) [Source:MGI Symbol;Acc:MGI:2443306]
ENSMUSG00000032383	1.35462	4.04215e-14	0_0	0_-1	Ppib	19035	peptidylprolyl isomerase B [Source:MGI Symbol;Acc:MGI:97750]
ENSMUSG00000031825	1.35448	0.00408584	0_0	0_0	Crispld2	78892	cysteine-rich secretory protein LCCL domain containing 2 [Source:MGI Symbol;Acc:MGI:1926142]
ENSMUSG00000059741	1.35385	0.012345	0_0	0_0	Myl3	17897	myosin, light polypeptide 3 [Source:MGI Symbol;Acc:MGI:97268]
ENSMUSG00000020260	1.35328	3.07956e-07	0_0	-1_-1	Pofut2	80294	protein O-fucosyltransferase 2 [Source:MGI Symbol;Acc:MGI:1916863]
ENSMUSG00000021385	1.35316	0.000206289	0_0	0_0	Ippk	75678	inositol 1,3,4,5,6-pentakisphosphate 2-kinase [Source:MGI Symbol;Acc:MGI:1922928]
ENSMUSG00000090150	1.3523	2.2155e-06	0_0	0_0	Acad11	102632	acyl-Coenzyme A dehydrogenase family, member 11 [Source:MGI Symbol;Acc:MGI:2143169]
ENSMUSG00000078515	1.35067	9.54719e-18	0_0	0_0	Ddi2	68817	DNA-damage inducible protein 2 [Source:MGI Symbol;Acc:MGI:1917244]
ENSMUSG00000040121	1.34944	0.00407101	0_0	0_0	Rep15	66532	RAB15 effector protein [Source:MGI Symbol;Acc:MGI:1913782]
ENSMUSG00000038393	1.34913	3.63755e-08	0_0	0_0	Txnip	56338	thioredoxin interacting protein [Source:MGI Symbol;Acc:MGI:1889549]
ENSMUSG00000009894	1.34714	4.96389e-09	0_0	0_0	Snap47	67826	synaptosomal-associated protein, 47 [Source:MGI Symbol;Acc:MGI:1915076]
ENSMUSG00002074867	1.3464	0.0424945	0_0	0_0	Gm55200		predicted gene, 55200 [Source:MGI Symbol;Acc:MGI:6846873]
ENSMUSG00000003235	1.34568	2.55952e-09	0_0	-1_0	Eif2b5	224045	eukaryotic translation initiation factor 2B, subunit 5 epsilon [Source:MGI Symbol;Acc:MGI:2446176]
ENSMUSG00000027198	1.34533	2.15067e-12	0_0	-1_-1	Ext2	14043	exostosin glycosyltransferase 2 [Source:MGI Symbol;Acc:MGI:108050]
ENSMUSG00000040133	1.34494	0.0343972	0_0	0_0	Gpr176	381413	G protein-coupled receptor 176 [Source:MGI Symbol;Acc:MGI:2685858]
ENSMUSG00000031245	1.34383	0.000607275	0_0	0_0	Hmgn5	50887	high-mobility group nucleosome binding domain 5 [Source:MGI Symbol;Acc:MGI:1355295]
ENSMUSG00000106415	1.34305	0.0282926	0_0	0_0	Gm42893		predicted gene 42893 [Source:MGI Symbol;Acc:MGI:5663030]
ENSMUSG00000047907	1.34194	3.00738e-05	0_0	0_0	Tshz2	228911	teashirt zinc finger family member 2 [Source:MGI Symbol;Acc:MGI:2153084]
ENSMUSG00000087497	1.34004	0.000315843	0_0	0_0	2810001G20Rik	66456	RIKEN cDNA 2810001G20 gene [Source:MGI Symbol;Acc:MGI:1913706]
ENSMUSG00000060152	1.33853	0.00125473	0_0	0_0	Pop5	117109	processing of precursor 5, ribonuclease P/MRP family (S. cerevisiae) [Source:MGI Symbol;Acc:MGI:2151221]
ENSMUSG00000029757	1.33823	0.00222588	0_0	0_0	Dync1i1	13426	dynein cytoplasmic 1 intermediate chain 1 [Source:MGI Symbol;Acc:MGI:107743]
ENSMUSG00000041650	1.3378	0.000479552	0_0	0_0	Pcca	110821	propionyl-Coenzyme A carboxylase, alpha polypeptide [Source:MGI Symbol;Acc:MGI:97499]
ENSMUSG00000016487	1.33735	6.05693e-11	0_0	0_0	Ppfibp1	67533	PTPRF interacting protein, binding protein 1 (liprin beta 1) [Source:MGI Symbol;Acc:MGI:1914783]
ENSMUSG00000068101	1.3347	0.0370295	0_0	0_0	Cenpm	66570	centromere protein M [Source:MGI Symbol;Acc:MGI:1913820]
ENSMUSG00000091476	1.33326	0.00502658	0_0	0_0	Catspere2	545391	cation channel sperm associated auxiliary subunit epsilon 2 [Source:MGI Symbol;Acc:MGI:5589632]
ENSMUSG00000024953	1.3298	2.20241e-05	0_0	0_0	Prdx5	54683	peroxiredoxin 5 [Source:MGI Symbol;Acc:MGI:1859821]
ENSMUSG00000026672	1.32918	8.13863e-08	0_0	0_0	Optn	71648	optineurin [Source:MGI Symbol;Acc:MGI:1918898]
ENSMUSG00000017404	1.32905	1.36831e-06	0_0	-1_-1	Rpl19	19921	ribosomal protein L19 [Source:MGI Symbol;Acc:MGI:98020]
ENSMUSG00000023015	1.32826	0.00089959	0_0	0_0	Racgap1	26934	Rac GTPase-activating protein 1 [Source:MGI Symbol;Acc:MGI:1349423]
ENSMUSG00000034245	1.32696	0.00101375	0_0	-1_0	Hdac11	232232	histone deacetylase 11 [Source:MGI Symbol;Acc:MGI:2385252]
ENSMUSG00000026589	1.3236	1.84521e-05	0_0	0_0	Sec16b	89867	SEC16 homolog B (S. cerevisiae) [Source:MGI Symbol;Acc:MGI:2148802]
ENSMUSG00000032285	1.32338	0.000309513	0_0	0_0	Dnaja4	58233	DnaJ heat shock protein family (Hsp40) member A4 [Source:MGI Symbol;Acc:MGI:1927638]
ENSMUSG00000038615	1.32271	1.04406e-05	0_0	0_0	Nfe2l1	18023	nuclear factor, erythroid derived 2,-like 1 [Source:MGI Symbol;Acc:MGI:99421]
ENSMUSG00000054256	1.32241	7.66041e-05	0_0	-1_0	Msi1	17690	musashi RNA-binding protein 1 [Source:MGI Symbol;Acc:MGI:107376]
ENSMUSG00000020297	1.32138	0.0355699	0_0	0_0	Nsg2	18197	neuron specific gene family member 2 [Source:MGI Symbol;Acc:MGI:1202070]
ENSMUSG00000007659	1.32023	3.07563e-08	0_0	0_0	Bcl2l1	12048	BCL2-like 1 [Source:MGI Symbol;Acc:MGI:88139]
ENSMUSG00000043635	1.31842	0.000234033	0_0	0_0	Adamts3	330119	a disintegrin-like and metallopeptidase (reprolysin type) with thrombospondin type 1 motif, 3 [Source:MGI Symbol;Acc:MGI:3045353]
ENSMUSG00000026078	1.31713	6.4408e-06	0_0	0_0	Pdcl3	68833	phosducin-like 3 [Source:MGI Symbol;Acc:MGI:1916083]
ENSMUSG00000026632	1.31634	0.00398809	0_0	0_-1	Tatdn3	68972	TatD DNase domain containing 3 [Source:MGI Symbol;Acc:MGI:1916222]
ENSMUSG00000020415	1.31522	4.71659e-05	0_0	0_0	Pttg1	30939	pituitary tumor-transforming gene 1 [Source:MGI Symbol;Acc:MGI:1353578]
ENSMUSG00000026223	1.31485	2.68505e-12	0_0	0_-1	Itm2c	64294	integral membrane protein 2C [Source:MGI Symbol;Acc:MGI:1927594]
ENSMUSG00000064307	1.31447	0.00691334	0_0	0_0	Lrrc51	69358	leucine rich repeat containing 51 [Source:MGI Symbol;Acc:MGI:1916608]
ENSMUSG00000040859	1.31312	2.63673e-07	0_0	-1_0	Bsdc1	100383	BSD domain containing 1 [Source:MGI Symbol;Acc:MGI:1913466]
ENSMUSG00000030056	1.31282	0.000207922	0_0	0_-1	Isy1	57905	ISY1 splicing factor homolog [Source:MGI Symbol;Acc:MGI:1923310]
ENSMUSG00000040414	1.31178	4.81285e-08	0_0	-1_-1	Slc25a28	246696	solute carrier family 25, member 28 [Source:MGI Symbol;Acc:MGI:2180509]
ENSMUSG00000112150	1.31104	0.0169034	0_0	0_0	9530018F02Rik		RIKEN cDNA 9530018F02 gene [Source:MGI Symbol;Acc:MGI:1924652]
ENSMUSG00000036918	1.30976	4.36318e-05	0_0	0_0	Ttc7	225049	tetratricopeptide repeat domain 7 [Source:MGI Symbol;Acc:MGI:1920999]
ENSMUSG00000092905	1.30874	0.00842513	0_0	0_0	Gm25735		predicted gene, 25735 [Source:MGI Symbol;Acc:MGI:5455512]
ENSMUSG00000020515	1.30795	1.70948e-05	0_0	-1_-1	Cnot8	69125	CCR4-NOT transcription complex, subunit 8 [Source:MGI Symbol;Acc:MGI:1916375]
ENSMUSG00000032263	1.30606	9.92493e-05	0_0	0_0	Bckdhb	12040	branched chain ketoacid dehydrogenase E1, beta polypeptide [Source:MGI Symbol;Acc:MGI:88137]
ENSMUSG00000047409	1.30466	2.96994e-11	0_0	0_0	Ctdspl	69274	CTD (carboxy-terminal domain, RNA polymerase II, polypeptide A) small phosphatase-like [Source:MGI Symbol;Acc:MGI:1916524]
ENSMUSG00000005968	1.30418	0.00464559	0_0	0_0	Tuft1	22156	tuftelin 1 [Source:MGI Symbol;Acc:MGI:109572]
ENSMUSG00000024258	1.30413	6.10095e-06	0_0	0_0	Polr2d	69241	polymerase (RNA) II (DNA directed) polypeptide D [Source:MGI Symbol;Acc:MGI:1916491]
ENSMUSG00000098515	1.30346	0.032545	0_0	-1_0	Gm27195		predicted gene 27195 [Source:MGI Symbol;Acc:MGI:5521038]
ENSMUSG00000032892	1.30294	0.00942712	0_0	0_0	Rangrf	57785	RAN guanine nucleotide release factor [Source:MGI Symbol;Acc:MGI:1889073]
ENSMUSG00000087543	1.30247	0.00241953	0_0	0_0	Gm16576	100504191	predicted gene 16576 [Source:MGI Symbol;Acc:MGI:4414996]
ENSMUSG00000024077	1.30215	7.42299e-05	0_0	0_0	Strn	268980	striatin, calmodulin binding protein [Source:MGI Symbol;Acc:MGI:1333757]
ENSMUSG00000030824	1.29942	5.00852e-09	0_0	0_-1	Nucb1	18220	nucleobindin 1 [Source:MGI Symbol;Acc:MGI:97388]
ENSMUSG00000016257	1.29788	1.46803e-05	0_0	-1_0	Prelid3b	66390	PRELI domain containing 3B [Source:MGI Symbol;Acc:MGI:1913640]
ENSMUSG00000029580	1.2951	1.71257e-05	0_0	0_-1	Actb	11461	actin, beta [Source:MGI Symbol;Acc:MGI:87904]
ENSMUSG00000056091	1.29504	0.000211674	0_0	0_0	St3gal5	20454	ST3 beta-galactoside alpha-2,3-sialyltransferase 5 [Source:MGI Symbol;Acc:MGI:1339963]
ENSMUSG00000025512	1.29407	1.09934e-06	0_0	0_0	Chid1	68038	chitinase domain containing 1 [Source:MGI Symbol;Acc:MGI:1915288]
ENSMUSG00000028465	1.29333	0.00085487	0_0	0_-1	Tln1	21894	talin 1 [Source:MGI Symbol;Acc:MGI:1099832]
ENSMUSG00000055116	1.29089	2.10827e-07	0_0	0_0	Arntl	11865	aryl hydrocarbon receptor nuclear translocator-like [Source:MGI Symbol;Acc:MGI:1096381]
ENSMUSG00000116835	1.29005	0.0135108	0_0	0_1	Gm49594		predicted gene, 49594 [Source:MGI Symbol;Acc:MGI:6215000]
ENSMUSG00000004677	1.28895	5.85093e-06	0_0	0_0	Myo9b	17925	myosin IXb [Source:MGI Symbol;Acc:MGI:106624]
ENSMUSG00000001687	1.28654	2.86022e-07	0_0	0_0	Ubl3	24109	ubiquitin-like 3 [Source:MGI Symbol;Acc:MGI:1344373]
ENSMUSG00000032715	1.28613	0.00401584	0_0	0_0	Trib3	228775	tribbles pseudokinase 3 [Source:MGI Symbol;Acc:MGI:1345675]
ENSMUSG00000031958	1.28571	0.0286646	0_0	0_0	Ldhd	52815	lactate dehydrogenase D [Source:MGI Symbol;Acc:MGI:106428]
ENSMUSG00000048930	1.28242	2.10796e-06	0_0	-1_-1	Tada3	101206	transcriptional adaptor 3 [Source:MGI Symbol;Acc:MGI:1915724]
ENSMUSG00000024072	1.28101	0.000447264	0_0	0_0	Yipf4	67864	Yip1 domain family, member 4 [Source:MGI Symbol;Acc:MGI:1915114]
ENSMUSG00000045294	1.28037	9.02892e-05	0_0	0_0	Insig1	231070	insulin induced gene 1 [Source:MGI Symbol;Acc:MGI:1916289]
ENSMUSG00000009394	1.28022	0.0474407	0_0	0_0	Syn2	20965	synapsin II [Source:MGI Symbol;Acc:MGI:103020]
ENSMUSG00000070691	1.27961	0.00110971	0_0	0_0	Runx3	12399	runt related transcription factor 3 [Source:MGI Symbol;Acc:MGI:102672]
ENSMUSG00000038692	1.27761	0.0236995	0_0	0_0	Hoxb4	15412	homeobox B4 [Source:MGI Symbol;Acc:MGI:96185]
ENSMUSG00000071001	1.27759	0.0208405	0_0	0_0	Hrct1	100039781	histidine rich carboxyl terminus 1 [Source:MGI Symbol;Acc:MGI:1917945]
ENSMUSG00000027831	1.27639	0.00591138	0_0	0_0	Veph1	72789	ventricular zone expressed PH domain-containing 1 [Source:MGI Symbol;Acc:MGI:1920039]
ENSMUSG00000026701	1.27496	1.12186e-06	0_0	0_0	Prdx6	11758	peroxiredoxin 6 [Source:MGI Symbol;Acc:MGI:894320]
ENSMUSG00000010660	1.27483	6.77776e-13	0_0	0_-1	Plcd1	18799	phospholipase C, delta 1 [Source:MGI Symbol;Acc:MGI:97614]
ENSMUSG00000047669	1.27381	0.00372248	0_0	0_0	Msl3l2	73390	MSL3 like 2 [Source:MGI Symbol;Acc:MGI:1920640]
ENSMUSG00000099842	1.2733	0.029121	0_0	-1_0	Gm4034		predicted gene 4034 [Source:MGI Symbol;Acc:MGI:3782208]
ENSMUSG00000022503	1.27248	0.00191219	0_0	0_0	Nubp1	26425	nucleotide binding protein 1 [Source:MGI Symbol;Acc:MGI:1347073]
ENSMUSG00000035048	1.27193	1.58326e-05	0_0	0_0	Anapc13	69010	anaphase promoting complex subunit 13 [Source:MGI Symbol;Acc:MGI:1916260]
ENSMUSG00000024027	1.27097	0.0463472	0_0	0_0	Glp1r	14652	glucagon-like peptide 1 receptor [Source:MGI Symbol;Acc:MGI:99571]
ENSMUSG00000074604	1.27089	0.00429982	0_0	0_0	Mgst2	211666	microsomal glutathione S-transferase 2 [Source:MGI Symbol;Acc:MGI:2448481]
ENSMUSG00000013622	1.27068	0.000101949	0_0	0_0	Atraid	381629	all-trans retinoic acid induced differentiation factor [Source:MGI Symbol;Acc:MGI:1918918]
ENSMUSG00000022680	1.27061	5.13691e-05	0_0	-1_0	Pdxdc1	94184	pyridoxal-dependent decarboxylase domain containing 1 [Source:MGI Symbol;Acc:MGI:1920909]
ENSMUSG00000022842	1.27008	0.00343886	0_0	0_0	Ece2	107522	endothelin converting enzyme 2 [Source:MGI Symbol;Acc:MGI:1101356]
ENSMUSG00000008730	1.26961	3.25131e-06	0_0	0_0	Hipk1	15257	homeodomain interacting protein kinase 1 [Source:MGI Symbol;Acc:MGI:1314873]
ENSMUSG00000003363	1.26924	1.00366e-05	0_0	-1_-1	Pld3	18807	phospholipase D family, member 3 [Source:MGI Symbol;Acc:MGI:1333782]
ENSMUSG00000026037	1.26813	0.0031439	0_0	0_0	Orc2	18393	origin recognition complex, subunit 2 [Source:MGI Symbol;Acc:MGI:1328306]
ENSMUSG00000107476	1.26807	2.18231e-09	0_0	0_-1	Zfp862-ps	58894	zinc finger protein 862, pseudogene [Source:MGI Symbol;Acc:MGI:1889827]
ENSMUSG00000021094	1.26749	1.79546e-06	0_0	0_0	Dhrs7	66375	dehydrogenase/reductase (SDR family) member 7 [Source:MGI Symbol;Acc:MGI:1913625]
ENSMUSG00000040327	1.267	2.50962e-07	0_0	-1_-1	Cul9	78309	cullin 9 [Source:MGI Symbol;Acc:MGI:1925559]
ENSMUSG00000068740	1.26594	0.0042312	0_0	0_0	Celsr2	53883	cadherin, EGF LAG seven-pass G-type receptor 2 [Source:MGI Symbol;Acc:MGI:1858235]
ENSMUSG00000039814	1.26538	0.0286241	0_0	0_0	Xkr5	319581	X-linked Kx blood group related 5 [Source:MGI Symbol;Acc:MGI:2442327]
ENSMUSG00002075903	1.26528	0.0262363	0_0	0_0	Gm56378		predicted gene, 56378 [Source:MGI Symbol;Acc:MGI:6849214]
ENSMUSG00000114828	1.26518	0.0212863	0_0	0_0	AI463229	100042802	expressed sequence AI463229 [Source:MGI Symbol;Acc:MGI:2145255]
ENSMUSG00000001786	1.26119	2.46502e-05	0_0	0_0	Fbxo7	69754	F-box protein 7 [Source:MGI Symbol;Acc:MGI:1917004]
ENSMUSG00000035069	1.25949	0.000495943	0_0	0_0	Oma1	67013	OMA1 zinc metallopeptidase [Source:MGI Symbol;Acc:MGI:1914263]
ENSMUSG00000025743	1.25939	1.52261e-05	0_0	0_0	Sdc3	20970	syndecan 3 [Source:MGI Symbol;Acc:MGI:1349163]
ENSMUSG00000022758	1.2588	0.00717539	0_0	0_0	P2rx6	18440	purinergic receptor P2X, ligand-gated ion channel, 6 [Source:MGI Symbol;Acc:MGI:1337113]
ENSMUSG00000038503	1.25859	1.77465e-10	0_0	0_-1	Mesd	67943	mesoderm development LRP chaperone [Source:MGI Symbol;Acc:MGI:1891421]
ENSMUSG00000005882	1.25711	0.00107699	0_0	-1_-1	Uqcc1	56046	ubiquinol-cytochrome c reductase complex assembly factor 1 [Source:MGI Symbol;Acc:MGI:1929472]
ENSMUSG00000105448	1.25675	0.0377587	0_0	0_0	Gm25820	115489824	predicted gene, 25820 [Source:MGI Symbol;Acc:MGI:5455597]
ENSMUSG00000078451	1.25655	0.0415077	0_0	0_0	Ppil6	73075	peptidylprolyl isomerase (cyclophilin)-like 6 [Source:MGI Symbol;Acc:MGI:1920325]
ENSMUSG00000036327	1.25603	5.32382e-07	0_0	0_0	Qsox2	227638	quiescin Q6 sulfhydryl oxidase 2 [Source:MGI Symbol;Acc:MGI:2387194]
ENSMUSG00000026365	1.25589	0.0103612	0_0	0_0	Cfh	12628	complement component factor h [Source:MGI Symbol;Acc:MGI:88385]
ENSMUSG00000025766	1.25521	0.00315756	0_0	0_0	D3Ertd751e	73852	DNA segment, Chr 3, ERATO Doi 751, expressed [Source:MGI Symbol;Acc:MGI:1289213]
ENSMUSG00000028919	1.25423	1.86044e-08	0_0	0_-1	Arhgef19	213649	Rho guanine nucleotide exchange factor (GEF) 19 [Source:MGI Symbol;Acc:MGI:1925912]
ENSMUSG00000041674	1.25413	0.00881434	0_0	0_0	BC006965	217294	cDNA sequence BC006965 [Source:MGI Symbol;Acc:MGI:2384955]
ENSMUSG00000051065	1.25339	0.000107025	0_0	0_0	Mb21d2	239796	Mab-21 domain containing 2 [Source:MGI Symbol;Acc:MGI:1917028]
ENSMUSG00000027189	1.25245	2.69109e-07	0_0	-1_-1	Trim44	80985	tripartite motif-containing 44 [Source:MGI Symbol;Acc:MGI:1931835]
ENSMUSG00000090799	1.25227	0.00645835	0_0	0_0	Klhl33	546611	kelch-like 33 [Source:MGI Symbol;Acc:MGI:3644593]
ENSMUSG00000027610	1.25194	2.92133e-07	0_0	0_0	Gss	14854	glutathione synthetase [Source:MGI Symbol;Acc:MGI:95852]
ENSMUSG00000114196	1.25182	0.00368837	0_0	0_0	Gm47547		predicted gene, 47547 [Source:MGI Symbol;Acc:MGI:6096561]
ENSMUSG00000040812	1.25126	0.0201231	0_0	0_0	Agbl2	271813	ATP/GTP binding protein-like 2 [Source:MGI Symbol;Acc:MGI:2443254]
ENSMUSG00000037089	1.25079	7.77801e-06	0_0	0_0	Slc35b2	73836	solute carrier family 35, member B2 [Source:MGI Symbol;Acc:MGI:1921086]
ENSMUSG00000067818	1.24993	0.0067901	0_0	0_0	Myl9	98932	myosin, light polypeptide 9, regulatory [Source:MGI Symbol;Acc:MGI:2138915]
ENSMUSG00000037946	1.24845	0.0163515	0_0	0_0	Fgd3	30938	FYVE, RhoGEF and PH domain containing 3 [Source:MGI Symbol;Acc:MGI:1353657]
ENSMUSG00000039903	1.24737	0.0101032	0_0	-1_0	Eva1c	70967	eva-1 homolog C (C. elegans) [Source:MGI Symbol;Acc:MGI:1918217]
ENSMUSG00000023206	1.2469	0.000762642	0_0	0_0	Il15ra	16169	interleukin 15 receptor, alpha chain [Source:MGI Symbol;Acc:MGI:104644]
ENSMUSG00000024533	1.24635	2.86652e-07	0_0	0_0	Spire1	68166	spire type actin nucleation factor 1 [Source:MGI Symbol;Acc:MGI:1915416]
ENSMUSG00000032180	1.24534	0.000277785	0_0	0_0	Tmed1	17083	transmembrane p24 trafficking protein 1 [Source:MGI Symbol;Acc:MGI:106201]
ENSMUSG00000037242	1.2398	1.06913e-08	0_0	0_0	Clic4	29876	chloride intracellular channel 4 (mitochondrial) [Source:MGI Symbol;Acc:MGI:1352754]
ENSMUSG00000024431	1.23821	7.50369e-10	0_0	0_0	Nr3c1	14815	nuclear receptor subfamily 3, group C, member 1 [Source:MGI Symbol;Acc:MGI:95824]
ENSMUSG00000090394	1.23814	0.0067901	0_0	0_0	4930523C07Rik	67647	RIKEN cDNA 4930523C07 gene [Source:MGI Symbol;Acc:MGI:1914897]
ENSMUSG00000027371	1.23682	0.0199431	0_0	0_-1	Fahd2a	68126	fumarylacetoacetate hydrolase domain containing 2A [Source:MGI Symbol;Acc:MGI:1915376]
ENSMUSG00000035559	1.23586	0.0208655	0_0	0_0	Mpv17l2	234384	MPV17 mitochondrial membrane protein-like 2 [Source:MGI Symbol;Acc:MGI:2681846]
ENSMUSG00000059895	1.23551	0.00114098	0_0	0_0	Ptp4a3	19245	protein tyrosine phosphatase 4a3 [Source:MGI Symbol;Acc:MGI:1277098]
ENSMUSG00000001482	1.23482	4.89871e-07	0_0	-1_-1	Def8	23854	differentially expressed in FDCP 8 [Source:MGI Symbol;Acc:MGI:1346331]
ENSMUSG00000053581	1.23371	1.33838e-05	0_0	0_0	Zfand2a	100494	zinc finger, AN1-type domain 2A [Source:MGI Symbol;Acc:MGI:2140729]
ENSMUSG00000032449	1.23324	0.00292143	0_0	0_0	Slc25a36	192287	solute carrier family 25, member 36 [Source:MGI Symbol;Acc:MGI:1924909]
ENSMUSG00000083871	1.23241	0.0483445	0_0	0_-1	Gm16479		predicted gene 16479 [Source:MGI Symbol;Acc:MGI:3643626]
ENSMUSG00000039461	1.23153	1.71142e-05	0_0	0_0	Tcta	102791	T cell leukemia translocation altered gene [Source:MGI Symbol;Acc:MGI:1918829]
ENSMUSG00000052369	1.23146	4.20226e-05	0_0	0_0	Tmem106c	380967	transmembrane protein 106C [Source:MGI Symbol;Acc:MGI:1196384]
ENSMUSG00000053460	1.23058	0.00014965	0_0	-1_0	Ggcx	56316	gamma-glutamyl carboxylase [Source:MGI Symbol;Acc:MGI:1927655]
ENSMUSG00000050608	1.23029	1.13342e-05	0_0	0_0	Micos10	433771	mitochondrial contact site and cristae organizing system subunit 10 [Source:MGI Symbol;Acc:MGI:1913628]
ENSMUSG00000047419	1.22916	5.87601e-06	0_0	0_0	Cmya5	76469	cardiomyopathy associated 5 [Source:MGI Symbol;Acc:MGI:1923719]
ENSMUSG00000033900	1.22789	0.00348118	0_0	0_0	Map9	213582	microtubule-associated protein 9 [Source:MGI Symbol;Acc:MGI:2442208]
ENSMUSG00000022200	1.2271	3.38679e-08	0_0	0_0	Golph3	66629	golgi phosphoprotein 3 [Source:MGI Symbol;Acc:MGI:1913879]
ENSMUSG00000051989	1.22673	0.000793892	0_0	0_0	Smim11	68936	small integral membrane protein 11 [Source:MGI Symbol;Acc:MGI:1916186]
ENSMUSG00000020109	1.22558	6.37609e-08	0_0	0_0	Dnajb12	56709	DnaJ heat shock protein family (Hsp40) member B12 [Source:MGI Symbol;Acc:MGI:1931881]
ENSMUSG00000020782	1.22534	0.041505	0_0	0_0	Llgl2	217325	LLGL2 scribble cell polarity complex component [Source:MGI Symbol;Acc:MGI:1918843]
ENSMUSG00000044646	1.22423	0.000161099	0_0	0_-1	Zbtb7c	207259	zinc finger and BTB domain containing 7C [Source:MGI Symbol;Acc:MGI:2443302]
ENSMUSG00000004105	1.22329	2.14029e-05	0_0	-1_-1	Angptl2	26360	angiopoietin-like 2 [Source:MGI Symbol;Acc:MGI:1347002]
ENSMUSG00000024870	1.2231	6.36925e-06	0_0	-1_-1	Rab1b	76308	RAB1B, member RAS oncogene family [Source:MGI Symbol;Acc:MGI:1923558]
ENSMUSG00000027068	1.22271	0.000401645	0_0	0_0	Dhrs9	241452	dehydrogenase/reductase (SDR family) member 9 [Source:MGI Symbol;Acc:MGI:2442798]
ENSMUSG00000018796	1.2214	5.80626e-05	0_0	0_0	Acsl1	14081	acyl-CoA synthetase long-chain family member 1 [Source:MGI Symbol;Acc:MGI:102797]
ENSMUSG00000028803	1.22066	0.00519123	0_0	0_0	Nipal3	74552	NIPA-like domain containing 3 [Source:MGI Symbol;Acc:MGI:1921802]
ENSMUSG00000023826	1.22051	0.000518048	0_0	0_0	Prkn	50873	parkin RBR E3 ubiquitin protein ligase [Source:MGI Symbol;Acc:MGI:1355296]
ENSMUSG00000026829	1.21961	0.0182516	0_0	0_0	Gbgt1	227671	globoside alpha-1,3-N-acetylgalactosaminyltransferase 1 [Source:MGI Symbol;Acc:MGI:2449143]
ENSMUSG00000071657	1.21908	3.15934e-08	0_0	0_0	Bscl2	14705	Berardinelli-Seip congenital lipodystrophy 2 (seipin) [Source:MGI Symbol;Acc:MGI:1298392]
ENSMUSG00000030884	1.21896	6.03689e-06	0_0	-1_-1	Uqcrc2	67003	ubiquinol cytochrome c reductase core protein 2 [Source:MGI Symbol;Acc:MGI:1914253]
ENSMUSG00000054808	1.21745	6.97643e-06	0_0	0_0	Actn4	60595	actinin alpha 4 [Source:MGI Symbol;Acc:MGI:1890773]
ENSMUSG00000006675	1.21622	0.00252844	0_0	0_0	P4htm	74443	prolyl 4-hydroxylase, transmembrane (endoplasmic reticulum) [Source:MGI Symbol;Acc:MGI:1921693]
ENSMUSG00000000441	1.21508	0.00264717	0_0	0_0	Raf1	110157	v-raf-leukemia viral oncogene 1 [Source:MGI Symbol;Acc:MGI:97847]
ENSMUSG00000002881	1.21356	0.000221725	0_0	0_0	Nab1	17936	Ngfi-A binding protein 1 [Source:MGI Symbol;Acc:MGI:107564]
ENSMUSG00000037735	1.21287	0.0143892	0_0	0_0	2810032G03Rik	72669	RIKEN cDNA 2810032G03 gene [Source:MGI Symbol;Acc:MGI:1919919]
ENSMUSG00000060032	1.2127	0.00052509	0_0	0_0	H2aj	232440	H2J.A histone [Source:MGI Symbol;Acc:MGI:3606192]
ENSMUSG00000060260	1.21056	0.000491315	0_0	0_0	Pwwp2b	101631	PWWP domain containing 2B [Source:MGI Symbol;Acc:MGI:2142008]
ENSMUSG00000092837	1.21	0.0420317	0_0	0_0	Rpph1	85029	ribonuclease P RNA component H1 [Source:MGI Symbol;Acc:MGI:1934664]
ENSMUSG00000037347	1.20953	0.0452648	0_0	0_0	Chst7	60322	carbohydrate (N-acetylglucosamino) sulfotransferase 7 [Source:MGI Symbol;Acc:MGI:1891767]
ENSMUSG00000057101	1.20829	0.000132797	0_0	-1_-1	Zfp180	210135	zinc finger protein 180 [Source:MGI Symbol;Acc:MGI:1923701]
ENSMUSG00000001829	1.20681	1.54975e-07	0_0	-1_-1	Clpb	20480	ClpB caseinolytic peptidase B [Source:MGI Symbol;Acc:MGI:1100517]
ENSMUSG00000026656	1.2065	0.0235677	0_0	-1_0	Fcgr2b	14130	Fc receptor, IgG, low affinity IIb [Source:MGI Symbol;Acc:MGI:95499]
ENSMUSG00000000743	1.20483	1.35683e-05	0_0	0_-1	Chmp1a	234852	charged multivesicular body protein 1A [Source:MGI Symbol;Acc:MGI:1920159]
ENSMUSG00000034793	1.20451	0.000291387	0_0	0_0	G6pc3	68401	glucose 6 phosphatase, catalytic, 3 [Source:MGI Symbol;Acc:MGI:1915651]
ENSMUSG00000035847	1.20334	3.63521e-07	0_0	0_0	Ids	15931	iduronate 2-sulfatase [Source:MGI Symbol;Acc:MGI:96417]
ENSMUSG00000024516	1.20334	0.000407209	0_0	0_0	Sec11c	66286	SEC11 homolog C, signal peptidase complex subunit [Source:MGI Symbol;Acc:MGI:1913536]
ENSMUSG00000034371	1.20051	0.000134066	0_0	0_0	Tkfc	225913	triokinase, FMN cyclase [Source:MGI Symbol;Acc:MGI:2385084]
ENSMUSG00000039616	1.20048	0.0053058	0_0	0_0	Mocos	68591	molybdenum cofactor sulfurase [Source:MGI Symbol;Acc:MGI:1915841]
ENSMUSG00000025374	1.20006	7.47623e-05	0_0	0_0	Nabp2	69917	nucleic acid binding protein 2 [Source:MGI Symbol;Acc:MGI:1917167]
ENSMUSG00000029752	1.1992	5.62221e-05	0_0	0_0	Asns	27053	asparagine synthetase [Source:MGI Symbol;Acc:MGI:1350929]
ENSMUSG00000028364	1.19911	0.0170918	0_0	0_0	Tnc	21923	tenascin C [Source:MGI Symbol;Acc:MGI:101922]
ENSMUSG00000021381	1.19843	0.00476982	0_0	0_0	Barx1	12022	BarH-like homeobox 1 [Source:MGI Symbol;Acc:MGI:103124]
ENSMUSG00000028675	1.19821	2.50962e-07	0_0	-1_-1	Pnrc2	52830	proline-rich nuclear receptor coactivator 2 [Source:MGI Symbol;Acc:MGI:106512]
ENSMUSG00000077563	1.19813	0.04847	0_0	0_0	Snora68		small nucleolar RNA, H/ACA box 68 [Source:MGI Symbol;Acc:MGI:2148181]
ENSMUSG00000036103	1.19796	5.4531e-13	0_0	0_0	Colec12	140792	collectin sub-family member 12 [Source:MGI Symbol;Acc:MGI:2152907]
ENSMUSG00000030098	1.19712	0.000171475	0_0	-1_-1	Grip2	243547	glutamate receptor interacting protein 2 [Source:MGI Symbol;Acc:MGI:2681173]
ENSMUSG00000093954	1.19711	0.00349245	0_0	0_0	Gm16867	100862085	predicted gene, 16867 [Source:MGI Symbol;Acc:MGI:4439791]
ENSMUSG00000005667	1.19503	4.08848e-05	0_0	0_0	Mthfd2	17768	methylenetetrahydrofolate dehydrogenase (NAD+ dependent), methenyltetrahydrofolate cyclohydrolase [Source:MGI Symbol;Acc:MGI:1338850]
ENSMUSG00000030850	1.19487	1.08417e-06	0_0	0_0	Ate1	11907	arginyltransferase 1 [Source:MGI Symbol;Acc:MGI:1333870]
ENSMUSG00000056673	1.19417	0.0318661	0_0	0_0	Kdm5d	20592	lysine (K)-specific demethylase 5D [Source:MGI Symbol;Acc:MGI:99780]
ENSMUSG00000032802	1.19354	0.000393499	0_0	0_0	Srxn1	76650	sulfiredoxin 1 homolog (S. cerevisiae) [Source:MGI Symbol;Acc:MGI:104971]
ENSMUSG00000006057	1.19344	3.40879e-06	0_0	0_0	Atp5g1	11951	ATP synthase, H+ transporting, mitochondrial F0 complex, subunit C1 (subunit 9) [Source:MGI Symbol;Acc:MGI:107653]
ENSMUSG00000032997	1.1933	8.10298e-06	0_0	0_0	Chpf	74241	chondroitin polymerizing factor [Source:MGI Symbol;Acc:MGI:106576]
ENSMUSG00000006998	1.19102	0.00278901	0_0	0_0	Psmd2	21762	proteasome (prosome, macropain) 26S subunit, non-ATPase, 2 [Source:MGI Symbol;Acc:MGI:1096584]
ENSMUSG00000028412	1.19007	1.62282e-08	0_0	0_0	Slc44a1	100434	solute carrier family 44, member 1 [Source:MGI Symbol;Acc:MGI:2140592]
ENSMUSG00000119262	1.19007	0.0150694	0_0	0_1	Snord3b1	19858	small nucleolar RNA, C/D box 3B1 [Source:MGI Symbol;Acc:MGI:97985]
ENSMUSG00000119648	1.19007	0.0150694	0_0	0_1	Snord3b3	19860	small nucleolar RNA, C/D box 3B3 [Source:MGI Symbol;Acc:MGI:97987]
ENSMUSG00000119761	1.19007	0.0150694	0_0	0_1	Snord3b2	19859	small nucleolar RNA, C/D box 3B2 [Source:MGI Symbol;Acc:MGI:97986]
ENSMUSG00000119851	1.19007	0.0150694	0_0	0_1	Snord3b4		small nucleolar RNA, C/D box 3B4 [Source:MGI Symbol;Acc:MGI:97988]
ENSMUSG00000023868	1.18993	0.00379339	0_0	0_0	Pde10a	23984	phosphodiesterase 10A [Source:MGI Symbol;Acc:MGI:1345143]
ENSMUSG00000066233	1.18948	0.00283529	0_0	0_0	Tmem42	66079	transmembrane protein 42 [Source:MGI Symbol;Acc:MGI:1277176]
ENSMUSG00000061436	1.18874	8.42506e-07	0_0	0_0	Hipk2	15258	homeodomain interacting protein kinase 2 [Source:MGI Symbol;Acc:MGI:1314872]
ENSMUSG00000000693	1.18871	0.000887312	0_0	0_0	Loxl3	16950	lysyl oxidase-like 3 [Source:MGI Symbol;Acc:MGI:1337004]
ENSMUSG00000033249	1.18856	0.0194315	0_0	0_0	Hsf4	26386	heat shock transcription factor 4 [Source:MGI Symbol;Acc:MGI:1347058]
ENSMUSG00000023913	1.18828	0.00395632	0_0	0_0	Pla2g7	27226	phospholipase A2, group VII (platelet-activating factor acetylhydrolase, plasma) [Source:MGI Symbol;Acc:MGI:1351327]
ENSMUSG00000109975	1.18798	0.0458085	0_0	0_0	Gm19196		predicted gene, 19196 [Source:MGI Symbol;Acc:MGI:5011381]
ENSMUSG00000035413	1.18686	5.91111e-05	0_0	0_0	Tmem98	103743	transmembrane protein 98 [Source:MGI Symbol;Acc:MGI:1923457]
ENSMUSG00000026988	1.18629	0.00019094	0_0	-1_-1	Wdsub1	72137	WD repeat, SAM and U-box domain containing 1 [Source:MGI Symbol;Acc:MGI:1919387]
ENSMUSG00000022836	1.18586	3.29427e-05	0_0	0_0	Mylk	107589	myosin, light polypeptide kinase [Source:MGI Symbol;Acc:MGI:894806]
ENSMUSG00000032305	1.18466	0.00201503	0_0	0_0	Fam219b	78323	family with sequence similarity 219, member B [Source:MGI Symbol;Acc:MGI:1925573]
ENSMUSG00000034035	1.18449	0.025711	0_0	0_0	Ccdc17	622665	coiled-coil domain containing 17 [Source:MGI Symbol;Acc:MGI:1915667]
ENSMUSG00000038074	1.18398	0.000958577	0_0	0_0	Fkbp14	231997	FK506 binding protein 14 [Source:MGI Symbol;Acc:MGI:2387639]
ENSMUSG00000040940	1.18327	2.95858e-06	0_0	0_-1	Arhgef1	16801	Rho guanine nucleotide exchange factor (GEF) 1 [Source:MGI Symbol;Acc:MGI:1353510]
ENSMUSG00000037722	1.18245	0.000323647	0_0	0_0	Gnpnat1	54342	glucosamine-phosphate N-acetyltransferase 1 [Source:MGI Symbol;Acc:MGI:1858963]
ENSMUSG00000069972	1.18199	0.0056076	0_0	0_0	Rps13-ps2		ribosomal protein S13, pseudogene 2 [Source:MGI Symbol;Acc:MGI:3704295]
ENSMUSG00000044566	1.18121	0.00188174	0_0	0_0	Cage1	71213	cancer antigen 1 [Source:MGI Symbol;Acc:MGI:1918463]
ENSMUSG00000028469	1.18054	3.75245e-07	0_0	0_0	Npr2	230103	natriuretic peptide receptor 2 [Source:MGI Symbol;Acc:MGI:97372]
ENSMUSG00000058407	1.18051	6.71079e-05	0_0	-1_-1	Txndc9	98258	thioredoxin domain containing 9 [Source:MGI Symbol;Acc:MGI:2138153]
ENSMUSG00000069516	1.17989	0.0285144	0_0	0_0	Lyz2	17105	lysozyme 2 [Source:MGI Symbol;Acc:MGI:96897]
ENSMUSG00000030649	1.17971	0.0103612	0_0	0_0	Anapc15	75430	anaphase promoting complex C subunit 15 [Source:MGI Symbol;Acc:MGI:1922680]
ENSMUSG00000022018	1.17938	0.00327407	0_0	0_0	Rgcc	66214	regulator of cell cycle [Source:MGI Symbol;Acc:MGI:1913464]
ENSMUSG00000080797	1.1784	0.004088	0_0	0_0	Gm15760	100042948	predicted gene 15760 [Source:MGI Symbol;Acc:MGI:3642834]
ENSMUSG00000026110	1.17755	0.00064927	0_0	0_0	Mgat4a	269181	mannoside acetylglucosaminyltransferase 4, isoenzyme A [Source:MGI Symbol;Acc:MGI:2662992]
ENSMUSG00000041236	1.17731	1.50366e-10	0_0	-1_-1	Vps41	218035	VPS41 HOPS complex subunit [Source:MGI Symbol;Acc:MGI:1929215]
ENSMUSG00000018740	1.17716	0.0410537	0_0	0_0	Slc25a35	71998	solute carrier family 25, member 35 [Source:MGI Symbol;Acc:MGI:1919248]
ENSMUSG00000033161	1.17713	1.48626e-07	0_0	0_0	Atp1a1	11928	ATPase, Na+/K+ transporting, alpha 1 polypeptide [Source:MGI Symbol;Acc:MGI:88105]
ENSMUSG00000021760	1.17706	1.95041e-06	0_0	0_0	Gpx8	69590	glutathione peroxidase 8 (putative) [Source:MGI Symbol;Acc:MGI:1916840]
ENSMUSG00000021504	1.17594	7.04191e-08	0_0	-1_0	B4galt7	218271	xylosylprotein beta1,4-galactosyltransferase, polypeptide 7 (galactosyltransferase I) [Source:MGI Symbol;Acc:MGI:2384987]
ENSMUSG00000028538	1.1757	1.42537e-05	0_0	0_0	St3gal3	20441	ST3 beta-galactoside alpha-2,3-sialyltransferase 3 [Source:MGI Symbol;Acc:MGI:1316659]
ENSMUSG00000025572	1.17456	0.000166176	0_0	0_0	Tmc6	217353	transmembrane channel-like gene family 6 [Source:MGI Symbol;Acc:MGI:1098686]
ENSMUSG00000025381	1.17451	2.05465e-06	0_0	0_0	Cnpy2	56530	canopy FGF signaling regulator 2 [Source:MGI Symbol;Acc:MGI:1928477]
ENSMUSG00000059554	1.17411	0.00244912	0_0	0_0	Ccdc28a	215814	coiled-coil domain containing 28A [Source:MGI Symbol;Acc:MGI:2443508]
ENSMUSG00000024074	1.17406	5.2929e-06	0_0	0_0	Crim1	50766	cysteine rich transmembrane BMP regulator 1 (chordin like) [Source:MGI Symbol;Acc:MGI:1354756]
ENSMUSG00000026154	1.17335	0.0248217	0_0	0_0	Sdhaf4	68002	succinate dehydrogenase complex assembly factor 4 [Source:MGI Symbol;Acc:MGI:1915252]
ENSMUSG00000019577	1.17281	0.00916616	0_0	0_0	Pdk4	27273	pyruvate dehydrogenase kinase, isoenzyme 4 [Source:MGI Symbol;Acc:MGI:1351481]
ENSMUSG00000035242	1.17238	4.61893e-05	0_0	0_0	Oaz1	18245	ornithine decarboxylase antizyme 1 [Source:MGI Symbol;Acc:MGI:109433]
ENSMUSG00000025855	1.17188	0.00480835	0_0	0_0	Prkar1b	19085	protein kinase, cAMP dependent regulatory, type I beta [Source:MGI Symbol;Acc:MGI:97759]
ENSMUSG00000025911	1.17129	0.0402089	0_0	0_0	Adhfe1	76187	alcohol dehydrogenase, iron containing, 1 [Source:MGI Symbol;Acc:MGI:1923437]
ENSMUSG00000038296	1.17029	7.95074e-05	0_0	0_-1	Galnt18	233733	polypeptide N-acetylgalactosaminyltransferase 18 [Source:MGI Symbol;Acc:MGI:2446239]
ENSMUSG00000032420	1.17007	3.7362e-05	0_0	0_0	Nt5e	23959	5' nucleotidase, ecto [Source:MGI Symbol;Acc:MGI:99782]
ENSMUSG00000031431	1.16968	1.35002e-05	0_0	0_0	Tsc22d3	14605	TSC22 domain family, member 3 [Source:MGI Symbol;Acc:MGI:1196284]
ENSMUSG00000054135	1.16958	0.00775091	0_0	0_0	A430110L20Rik		RIKEN cDNA A430110L20 gene [Source:MGI Symbol;Acc:MGI:3036249]
ENSMUSG00000107443	1.16927	0.0400416	0_0	0_0	Gm7468		predicted gene 7468 [Source:MGI Symbol;Acc:MGI:3648351]
ENSMUSG00000031788	1.16916	0.00320775	0_0	0_0	Kifc3	16582	kinesin family member C3 [Source:MGI Symbol;Acc:MGI:109202]
ENSMUSG00000068686	1.16905	0.0319929	0_0	0_0	Cd59b	333883	CD59b antigen [Source:MGI Symbol;Acc:MGI:1888996]
ENSMUSG00000018143	1.16867	0.00056444	0_0	0_0	Mafk	17135	v-maf musculoaponeurotic fibrosarcoma oncogene family, protein K (avian) [Source:MGI Symbol;Acc:MGI:99951]
ENSMUSG00000021947	1.16853	0.00101541	0_0	0_0	Cryl1	68631	crystallin, lambda 1 [Source:MGI Symbol;Acc:MGI:1915881]
ENSMUSG00000025579	1.16682	2.02925e-05	0_0	0_-1	Gaa	14387	glucosidase, alpha, acid [Source:MGI Symbol;Acc:MGI:95609]
ENSMUSG00000056553	1.16654	0.047168	0_0	0_0	Ptprn2	19276	protein tyrosine phosphatase, receptor type, N polypeptide 2 [Source:MGI Symbol;Acc:MGI:107418]
ENSMUSG00000085596	1.16467	0.025105	0_0	0_0	Gm11476		predicted gene 11476 [Source:MGI Symbol;Acc:MGI:3705135]
ENSMUSG00000092274	1.16403	0.000385297	0_0	0_0	Neat1	66961	nuclear paraspeckle assembly transcript 1 (non-protein coding) [Source:MGI Symbol;Acc:MGI:1914211]
ENSMUSG00000034463	1.16207	2.92917e-05	0_0	0_-1	Scara3	219151	scavenger receptor class A, member 3 [Source:MGI Symbol;Acc:MGI:2444418]
ENSMUSG00000101698	1.16151	0.00782404	0_0	0_0	Gm29562		predicted gene 29562 [Source:MGI Symbol;Acc:MGI:5580268]
ENSMUSG00000014496	1.16144	0.000165739	0_0	0_0	Ankrd28	105522	ankyrin repeat domain 28 [Source:MGI Symbol;Acc:MGI:2145661]
ENSMUSG00000017760	1.16095	3.28954e-07	0_0	0_0	Ctsa	19025	cathepsin A [Source:MGI Symbol;Acc:MGI:97748]
ENSMUSG00000017774	1.16041	2.79617e-07	0_0	0_0	Myo1c	17913	myosin IC [Source:MGI Symbol;Acc:MGI:106612]
ENSMUSG00000034586	1.1601	0.0197144	0_0	0_0	Hid1	217310	HID1 domain containing [Source:MGI Symbol;Acc:MGI:2445087]
ENSMUSG00000045636	1.1601	2.91972e-06	0_0	0_0	Mtus1	102103	mitochondrial tumor suppressor 1 [Source:MGI Symbol;Acc:MGI:2142572]
ENSMUSG00000029638	1.1585	0.00160395	0_0	0_0	Glcci1	170772	glucocorticoid induced transcript 1 [Source:MGI Symbol;Acc:MGI:2179717]
ENSMUSG00000003813	1.15806	0.000277785	0_0	0_0	Rad23a	19358	RAD23 homolog A, nucleotide excision repair protein [Source:MGI Symbol;Acc:MGI:105126]
ENSMUSG00000064941	1.15789	0.0423085	0_0	0_0	Gm23238	115489085	predicted gene, 23238 [Source:MGI Symbol;Acc:MGI:5453015]
ENSMUSG00000026069	1.15616	0.026472	0_0	0_1	Il1rl1	17082	interleukin 1 receptor-like 1 [Source:MGI Symbol;Acc:MGI:98427]
ENSMUSG00000053647	1.15537	0.00439397	0_0	0_0	Gper1	76854	G protein-coupled estrogen receptor 1 [Source:MGI Symbol;Acc:MGI:1924104]
ENSMUSG00000020719	1.15532	7.3822e-09	0_0	-1_-1	Ddx5	13207	DEAD box helicase 5 [Source:MGI Symbol;Acc:MGI:105037]
ENSMUSG00000068457	1.15419	0.032043	0_0	0_0	Uty	22290	ubiquitously transcribed tetratricopeptide repeat containing, Y-linked [Source:MGI Symbol;Acc:MGI:894810]
ENSMUSG00000015932	1.15407	7.73894e-09	0_0	0_0	Dstn	56431	destrin [Source:MGI Symbol;Acc:MGI:1929270]
ENSMUSG00000064259	1.15307	0.0357976	0_0	0_0	Vmn1r13	113862	vomeronasal 1 receptor 13 [Source:MGI Symbol;Acc:MGI:2148526]
ENSMUSG00000055762	1.15246	2.87605e-05	0_0	0_0	Eef1d	66656	eukaryotic translation elongation factor 1 delta (guanine nucleotide exchange protein) [Source:MGI Symbol;Acc:MGI:1913906]
ENSMUSG00000020538	1.1524	0.000198118	0_0	0_0	Srebf1	20787	sterol regulatory element binding transcription factor 1 [Source:MGI Symbol;Acc:MGI:107606]
ENSMUSG00000107023	1.15231	0.0025761	0_0	-1_0	Gm42715		predicted gene 42715 [Source:MGI Symbol;Acc:MGI:5662852]
ENSMUSG00000055862	1.1513	8.64823e-05	0_0	0_0	Izumo4	71564	IZUMO family member 4 [Source:MGI Symbol;Acc:MGI:1918814]
ENSMUSG00000065147	1.15125	0.0456522	0_0	0_0	Snora31		small nucleolar RNA, H/ACA box 31 [Source:MGI Symbol;Acc:MGI:3819500]
ENSMUSG00000114053	1.15119	0.0360942	0_0	0_0	Gm35330		predicted gene, 35330 [Source:MGI Symbol;Acc:MGI:5594489]
ENSMUSG00000025261	1.15094	4.1043e-05	0_0	-1_0	Huwe1	59026	HECT, UBA and WWE domain containing 1 [Source:MGI Symbol;Acc:MGI:1926884]
ENSMUSG00000075590	1.15091	8.04311e-05	0_0	0_0	Nrbp2	223649	nuclear receptor binding protein 2 [Source:MGI Symbol;Acc:MGI:2385017]
ENSMUSG00000031196	1.15055	0.0200097	0_0	0_0	F8	14069	coagulation factor VIII [Source:MGI Symbol;Acc:MGI:88383]
ENSMUSG00000067274	1.14934	4.31881e-05	0_0	0_-1	Rplp0	11837	ribosomal protein, large, P0 [Source:MGI Symbol;Acc:MGI:1927636]
ENSMUSG00000021245	1.14835	8.67717e-07	0_0	0_0	Mlh3	217716	mutL homolog 3 [Source:MGI Symbol;Acc:MGI:1353455]
ENSMUSG00000033467	1.1483	0.000118709	0_0	0_0	Crlf2	57914	cytokine receptor-like factor 2 [Source:MGI Symbol;Acc:MGI:1889506]
ENSMUSG00000056515	1.14773	0.000327671	0_0	0_0	Rab31	106572	RAB31, member RAS oncogene family [Source:MGI Symbol;Acc:MGI:1914603]
ENSMUSG00000018287	1.14769	0.000587912	0_0	0_0	Spag7	216873	sperm associated antigen 7 [Source:MGI Symbol;Acc:MGI:107380]
ENSMUSG00000113866	1.14752	0.0281174	0_0	0_0	Gm47450		predicted gene, 47450 [Source:MGI Symbol;Acc:MGI:6096407]
ENSMUSG00000023087	1.14696	0.000646393	0_0	0_0	Noct	12457	nocturnin [Source:MGI Symbol;Acc:MGI:109382]
ENSMUSG00000032518	1.14645	5.22651e-06	0_0	-1_-1	Rpsa	16785	ribosomal protein SA [Source:MGI Symbol;Acc:MGI:105381]
ENSMUSG00000006169	1.14619	2.33641e-06	0_0	0_0	Clint1	216705	clathrin interactor 1 [Source:MGI Symbol;Acc:MGI:2144243]
ENSMUSG00000038160	1.1461	7.10816e-06	0_0	0_0	Atg5	11793	autophagy related 5 [Source:MGI Symbol;Acc:MGI:1277186]
ENSMUSG00000025218	1.14609	0.00264642	0_0	0_0	Poll	56626	polymerase (DNA directed), lambda [Source:MGI Symbol;Acc:MGI:1889000]
ENSMUSG00000020193	1.14561	0.048753	0_0	0_0	Zpbp	53604	zona pellucida binding protein [Source:MGI Symbol;Acc:MGI:1855701]
ENSMUSG00000052914	1.14553	0.000825249	0_0	0_0	Cyp2j6	13110	cytochrome P450, family 2, subfamily j, polypeptide 6 [Source:MGI Symbol;Acc:MGI:1270148]
ENSMUSG00000050931	1.14499	0.00526019	0_0	0_0	Sgms2	74442	sphingomyelin synthase 2 [Source:MGI Symbol;Acc:MGI:1921692]
ENSMUSG00000017002	1.14415	0.0307053	0_0	0_0	Slpi	20568	secretory leukocyte peptidase inhibitor [Source:MGI Symbol;Acc:MGI:109297]
ENSMUSG00000073787	1.14375	0.0496969	0_0	0_0	Gm10575	100126795	predicted gene 10575 [Source:MGI Symbol;Acc:MGI:3708765]
ENSMUSG00000036860	1.14323	0.00245724	0_0	0_-1	Mrpl55	67212	mitochondrial ribosomal protein L55 [Source:MGI Symbol;Acc:MGI:1914462]
ENSMUSG00000050772	1.14296	0.0244557	0_0	-1_-1	Or10ag58	259030	olfactory receptor family 10 subfamily AG member 58 [Source:MGI Symbol;Acc:MGI:3030958]
ENSMUSG00000022996	1.14242	0.00892255	0_0	0_0	Wnt10b	22410	wingless-type MMTV integration site family, member 10B [Source:MGI Symbol;Acc:MGI:108061]
ENSMUSG00000087479	1.14236	0.0270795	0_0	0_-1	Gm16835	102635192	predicted gene, 16835 [Source:MGI Symbol;Acc:MGI:4439759]
ENSMUSG00000021550	1.14235	1.97593e-07	0_0	0_-1	2210016F16Rik	70153	RIKEN cDNA 2210016F16 gene [Source:MGI Symbol;Acc:MGI:1917403]
ENSMUSG00000042675	1.14219	7.98461e-05	0_0	-1_0	Ypel3	66090	yippee like 3 [Source:MGI Symbol;Acc:MGI:1913340]
ENSMUSG00000002803	1.14195	0.0126298	0_0	0_0	Btbd6	399566	BTB (POZ) domain containing 6 [Source:MGI Symbol;Acc:MGI:3026623]
ENSMUSG00000036002	1.14055	0.00100304	0_0	0_0	Atosb	230088	atos homolog B [Source:MGI Symbol;Acc:MGI:2441854]
ENSMUSG00000007987	1.14011	0.000443955	0_0	0_0	Ift22	67286	intraflagellar transport 22 [Source:MGI Symbol;Acc:MGI:1914536]
ENSMUSG00000058290	1.14008	0.00925613	0_0	0_0	Espl1	105988	extra spindle pole bodies 1, separase [Source:MGI Symbol;Acc:MGI:2146156]
ENSMUSG00000022237	1.13955	0.021959	0_0	0_0	Ankrd33b	67434	ankyrin repeat domain 33B [Source:MGI Symbol;Acc:MGI:1917904]
ENSMUSG00000067367	1.13941	8.04311e-05	0_0	0_0	Lyar	17089	Ly1 antibody reactive clone [Source:MGI Symbol;Acc:MGI:107470]
ENSMUSG00000032009	1.13722	0.000665101	0_0	0_0	Sesn3	75747	sestrin 3 [Source:MGI Symbol;Acc:MGI:1922997]
ENSMUSG00000026848	1.1348	2.7312e-13	0_0	-1_-1	Tor1b	30934	torsin family 1, member B [Source:MGI Symbol;Acc:MGI:1353605]
ENSMUSG00000020444	1.13469	5.40465e-05	0_0	0_-1	Guk1	14923	guanylate kinase 1 [Source:MGI Symbol;Acc:MGI:95871]
ENSMUSG00000030934	1.13249	2.41168e-08	0_0	0_0	Oat	18242	ornithine aminotransferase [Source:MGI Symbol;Acc:MGI:97394]
ENSMUSG00000054405	1.13236	0.000311226	0_0	0_0	Dnajc8	68598	DnaJ heat shock protein family (Hsp40) member C8 [Source:MGI Symbol;Acc:MGI:1915848]
ENSMUSG00000113165	1.1307	0.0256267	0_0	0_0	Gm47863		predicted gene, 47863 [Source:MGI Symbol;Acc:MGI:6097080]
ENSMUSG00000042745	1.1307	2.45314e-05	0_0	0_-1	Id1	15901	inhibitor of DNA binding 1, HLH protein [Source:MGI Symbol;Acc:MGI:96396]
ENSMUSG00000029103	1.13042	0.00092911	0_0	0_0	Lrpap1	16976	low density lipoprotein receptor-related protein associated protein 1 [Source:MGI Symbol;Acc:MGI:96829]
ENSMUSG00000033295	1.1303	0.000241463	0_0	0_0	Ptprf	19268	protein tyrosine phosphatase, receptor type, F [Source:MGI Symbol;Acc:MGI:102695]
ENSMUSG00000040964	1.1295	9.64725e-05	0_0	0_-1	Arhgef10l	72754	Rho guanine nucleotide exchange factor (GEF) 10-like [Source:MGI Symbol;Acc:MGI:1920004]
ENSMUSG00000045948	1.12938	0.00626079	0_0	0_0	Mrps12	24030	mitochondrial ribosomal protein S12 [Source:MGI Symbol;Acc:MGI:1346333]
ENSMUSG00000024369	1.12823	0.000259795	0_0	0_0	Nelfe	27632	negative elongation factor complex member E, Rdbp [Source:MGI Symbol;Acc:MGI:102744]
ENSMUSG00000037003	1.12807	9.32643e-05	0_0	0_0	Tns2	209039	tensin 2 [Source:MGI Symbol;Acc:MGI:2387586]
ENSMUSG00000022136	1.12618	8.20021e-07	0_0	0_0	Dnajc3	100037258	DnaJ heat shock protein family (Hsp40) member C3 [Source:MGI Symbol;Acc:MGI:107373]
ENSMUSG00000024014	1.1252	0.00749162	0_0	0_0	Pim1	18712	proviral integration site 1 [Source:MGI Symbol;Acc:MGI:97584]
ENSMUSG00000035357	1.12505	0.000223337	0_0	0_0	Pdzrn3	55983	PDZ domain containing RING finger 3 [Source:MGI Symbol;Acc:MGI:1933157]
ENSMUSG00000026489	1.12493	0.0221956	0_0	0_0	Coq8a	67426	coenzyme Q8A [Source:MGI Symbol;Acc:MGI:1914676]
ENSMUSG00000024816	1.12493	1.13722e-05	0_0	0_0	Frmd8	67457	FERM domain containing 8 [Source:MGI Symbol;Acc:MGI:1914707]
ENSMUSG00000021178	1.12419	2.45736e-06	0_0	0_-1	Psmc1	19179	protease (prosome, macropain) 26S subunit, ATPase 1 [Source:MGI Symbol;Acc:MGI:106054]
ENSMUSG00000031996	1.1229	4.54974e-08	0_0	0_0	Aplp2	11804	amyloid beta (A4) precursor-like protein 2 [Source:MGI Symbol;Acc:MGI:88047]
ENSMUSG00000022498	1.12239	2.30317e-12	0_0	-1_-1	Txndc11	106200	thioredoxin domain containing 11 [Source:MGI Symbol;Acc:MGI:1923620]
ENSMUSG00000028443	1.12204	0.00290576	0_0	0_0	Nudt2	66401	nudix (nucleoside diphosphate linked moiety X)-type motif 2 [Source:MGI Symbol;Acc:MGI:1913651]
ENSMUSG00000052926	1.12022	0.00588309	0_0	0_0	Rnaseh2a	69724	ribonuclease H2, large subunit [Source:MGI Symbol;Acc:MGI:1916974]
ENSMUSG00000032042	1.11974	0.000298761	0_0	0_0	Srpr	67398	signal recognition particle receptor ('docking protein') [Source:MGI Symbol;Acc:MGI:1914648]
ENSMUSG00000086714	1.11967	0.0297224	0_0	0_0	0610009E02Rik	100125929	RIKEN cDNA 0610009E02 gene [Source:MGI Symbol;Acc:MGI:3698435]
ENSMUSG00000030127	1.11826	2.96105e-06	0_0	-1_-1	Cops7a	26894	COP9 signalosome subunit 7A [Source:MGI Symbol;Acc:MGI:1349400]
ENSMUSG00000028048	1.11823	8.39615e-09	0_0	0_-1	Gba	14466	glucosidase, beta, acid [Source:MGI Symbol;Acc:MGI:95665]
ENSMUSG00000032534	1.11788	1.68414e-08	0_0	-1_0	Cep63	28135	centrosomal protein 63 [Source:MGI Symbol;Acc:MGI:2158560]
ENSMUSG00000059772	1.11728	0.0249157	0_0	0_-1	Slx1b	75764	SLX1 structure-specific endonuclease subunit homolog B (S. cerevisiae) [Source:MGI Symbol;Acc:MGI:1915220]
ENSMUSG00000025857	1.11728	0.00450363	0_0	0_-1	Dnaaf5	433956	dynein, axonemal assembly factor 5 [Source:MGI Symbol;Acc:MGI:3616079]
ENSMUSG00000032359	1.11661	0.000398918	0_0	0_0	Ctsh	13036	cathepsin H [Source:MGI Symbol;Acc:MGI:107285]
ENSMUSG00000028601	1.11582	0.000794516	0_0	0_-1	Echdc2	52430	enoyl Coenzyme A hydratase domain containing 2 [Source:MGI Symbol;Acc:MGI:1289238]
ENSMUSG00000016319	1.11524	0.00101398	0_0	0_0	Slc25a5	11740	solute carrier family 25 (mitochondrial carrier, adenine nucleotide translocator), member 5 [Source:MGI Symbol;Acc:MGI:1353496]
ENSMUSG00000024286	1.11522	2.88512e-09	0_0	-1_0	Ccny	67974	cyclin Y [Source:MGI Symbol;Acc:MGI:1915224]
ENSMUSG00000027286	1.11507	0.000913604	0_0	0_-1	Lrrc57	66606	leucine rich repeat containing 57 [Source:MGI Symbol;Acc:MGI:1913856]
ENSMUSG00000016664	1.11482	2.30842e-05	0_0	0_0	Pacsin2	23970	protein kinase C and casein kinase substrate in neurons 2 [Source:MGI Symbol;Acc:MGI:1345153]
ENSMUSG00000038776	1.11429	0.000301168	0_0	0_0	Ephx1	13849	epoxide hydrolase 1, microsomal [Source:MGI Symbol;Acc:MGI:95405]
ENSMUSG00000020412	1.11415	2.09998e-06	0_0	0_0	Ascc2	75452	activating signal cointegrator 1 complex subunit 2 [Source:MGI Symbol;Acc:MGI:1922702]
ENSMUSG00000020801	1.11384	0.00798809	0_0	0_0	Med31	67279	mediator complex subunit 31 [Source:MGI Symbol;Acc:MGI:1914529]
ENSMUSG00000097321	1.11271	0.0274168	0_0	0_0	1700028E10Rik	625175	RIKEN cDNA 1700028E10 gene [Source:MGI Symbol;Acc:MGI:1916713]
ENSMUSG00000027488	1.11268	0.011332	0_0	0_0	Snta1	20648	syntrophin, acidic 1 [Source:MGI Symbol;Acc:MGI:101772]
ENSMUSG00000001025	1.11254	0.000331788	0_0	0_0	S100a6	20200	S100 calcium binding protein A6 (calcyclin) [Source:MGI Symbol;Acc:MGI:1339467]
ENSMUSG00000072946	1.11165	0.000464092	0_0	0_0	Ptgr2	77219	prostaglandin reductase 2 [Source:MGI Symbol;Acc:MGI:1916372]
ENSMUSG00000022899	1.1103	0.0345325	0_0	0_0	Slc15a2	57738	solute carrier family 15 (H+/peptide transporter), member 2 [Source:MGI Symbol;Acc:MGI:1890457]
ENSMUSG00000040102	1.10978	0.000192412	0_0	0_0	Klhl42	232539	kelch-like 42 [Source:MGI Symbol;Acc:MGI:2444786]
ENSMUSG00000040254	1.10881	0.000212819	0_0	0_0	Sema3d	108151	sema domain, immunoglobulin domain (Ig), short basic domain, secreted, (semaphorin) 3D [Source:MGI Symbol;Acc:MGI:1860118]
ENSMUSG00000041592	1.10801	5.57407e-05	0_0	0_0	Sdk2	237979	sidekick cell adhesion molecule 2 [Source:MGI Symbol;Acc:MGI:2443847]
ENSMUSG00000024644	1.10648	0.00924065	0_0	0_0	Cndp2	66054	CNDP dipeptidase 2 (metallopeptidase M20 family) [Source:MGI Symbol;Acc:MGI:1913304]
ENSMUSG00000078622	1.10576	1.84968e-06	0_0	0_0	Ccdc47	67163	coiled-coil domain containing 47 [Source:MGI Symbol;Acc:MGI:1914413]
ENSMUSG00002076261	1.10463	0.0206577	0_0	0_0	Gm54838		predicted gene, 54838 [Source:MGI Symbol;Acc:MGI:6846152]
ENSMUSG00000025224	1.10304	3.83048e-09	0_0	-1_0	Gbf1	107338	golgi-specific brefeldin A-resistance factor 1 [Source:MGI Symbol;Acc:MGI:1861607]
ENSMUSG00000021273	1.103	0.000109748	0_0	0_0	Fdft1	14137	farnesyl diphosphate farnesyl transferase 1 [Source:MGI Symbol;Acc:MGI:102706]
ENSMUSG00000027944	1.10238	4.56312e-07	0_0	0_-1	Hax1	23897	HCLS1 associated X-1 [Source:MGI Symbol;Acc:MGI:1346319]
ENSMUSG00000110185	1.10211	0.000236946	0_0	0_0	Igip	109169	IgA inducing protein [Source:MGI Symbol;Acc:MGI:1924271]
ENSMUSG00000020513	1.10195	0.00716998	0_0	0_0	Tubd1	56427	tubulin, delta 1 [Source:MGI Symbol;Acc:MGI:1891826]
ENSMUSG00000045259	1.10134	0.0495433	0_0	0_0	Klhdc9	68874	kelch domain containing 9 [Source:MGI Symbol;Acc:MGI:1916124]
ENSMUSG00000030335	1.10118	0.000239803	0_0	0_0	Mrpl51	66493	mitochondrial ribosomal protein L51 [Source:MGI Symbol;Acc:MGI:1913743]
ENSMUSG00000115354	1.10065	0.0280761	0_0	0_0	Gm49083		predicted gene, 49083 [Source:MGI Symbol;Acc:MGI:6118469]
ENSMUSG00000026944	1.09911	0.000104201	0_0	-1_-1	Abca2	11305	ATP-binding cassette, sub-family A (ABC1), member 2 [Source:MGI Symbol;Acc:MGI:99606]
ENSMUSG00000030861	1.09899	0.000195501	0_0	0_0	Acadsb	66885	acyl-Coenzyme A dehydrogenase, short/branched chain [Source:MGI Symbol;Acc:MGI:1914135]
ENSMUSG00000043219	1.09896	0.0256992	0_0	0_0	Hoxa6	15403	homeobox A6 [Source:MGI Symbol;Acc:MGI:96178]
ENSMUSG00000015656	1.09885	5.49503e-06	0_0	0_0	Hspa8	15481	heat shock protein 8 [Source:MGI Symbol;Acc:MGI:105384]
ENSMUSG00000023827	1.09878	3.62168e-05	0_0	0_-1	Agpat4	68262	1-acylglycerol-3-phosphate O-acyltransferase 4 (lysophosphatidic acid acyltransferase, delta) [Source:MGI Symbol;Acc:MGI:1915512]
ENSMUSG00000014959	1.09836	7.08877e-07	0_0	0_-1	Gorasp2	70231	golgi reassembly stacking protein 2 [Source:MGI Symbol;Acc:MGI:2135962]
ENSMUSG00000044647	1.09827	0.00527273	0_0	0_0	Csrnp3	77771	cysteine-serine-rich nuclear protein 3 [Source:MGI Symbol;Acc:MGI:1925021]
ENSMUSG00000042284	1.09794	0.000623091	0_0	0_0	Itga1	109700	integrin alpha 1 [Source:MGI Symbol;Acc:MGI:96599]
ENSMUSG00000034544	1.09781	2.54176e-07	0_0	0_0	Rsrc1	66880	arginine/serine-rich coiled-coil 1 [Source:MGI Symbol;Acc:MGI:1914130]
ENSMUSG00000005505	1.09775	0.00453074	0_0	-1_0	Kbtbd4	67136	kelch repeat and BTB (POZ) domain containing 4 [Source:MGI Symbol;Acc:MGI:1914386]
ENSMUSG00000051864	1.09757	7.4299e-05	0_0	0_-1	Tbc1d22a	223754	TBC1 domain family, member 22a [Source:MGI Symbol;Acc:MGI:1289265]
ENSMUSG00000036617	1.09745	6.51511e-05	0_0	0_0	Etl4	208618	enhancer trap locus 4 [Source:MGI Symbol;Acc:MGI:95454]
ENSMUSG00000020553	1.09727	0.012962	0_0	0_0	Pctp	18559	phosphatidylcholine transfer protein [Source:MGI Symbol;Acc:MGI:107375]
ENSMUSG00000074457	1.09615	0.00551847	0_0	0_0	S100a16	67860	S100 calcium binding protein A16 [Source:MGI Symbol;Acc:MGI:1915110]
ENSMUSG00000027472	1.0961	0.0003156	0_0	0_0	Pdrg1	68559	p53 and DNA damage regulated 1 [Source:MGI Symbol;Acc:MGI:1915809]
ENSMUSG00000055681	1.09465	1.78161e-06	0_0	0_-1	Cope	59042	coatomer protein complex, subunit epsilon [Source:MGI Symbol;Acc:MGI:1891702]
ENSMUSG00000027253	1.09452	2.1162e-05	0_0	0_0	Lrp4	228357	low density lipoprotein receptor-related protein 4 [Source:MGI Symbol;Acc:MGI:2442252]
ENSMUSG00000047557	1.09452	1.37587e-07	0_0	0_0	Lxn	17035	latexin [Source:MGI Symbol;Acc:MGI:107633]
ENSMUSG00000047434	1.09438	0.00298874	0_0	0_0	Xxylt1	268880	xyloside xylosyltransferase 1 [Source:MGI Symbol;Acc:MGI:2146443]
ENSMUSG00000035206	1.09433	0.00330652	0_0	0_0	Sppl2b	73218	signal peptide peptidase like 2B [Source:MGI Symbol;Acc:MGI:1920468]
ENSMUSG00000024378	1.09338	0.00125547	0_0	0_0	Stard4	170459	StAR-related lipid transfer (START) domain containing 4 [Source:MGI Symbol;Acc:MGI:2156764]
ENSMUSG00000024767	1.09282	0.00117304	0_0	-1_-1	Otub1	107260	OTU domain, ubiquitin aldehyde binding 1 [Source:MGI Symbol;Acc:MGI:2147616]
ENSMUSG00000027952	1.09278	0.00291815	0_0	0_0	Pmvk	68603	phosphomevalonate kinase [Source:MGI Symbol;Acc:MGI:1915853]
ENSMUSG00000032718	1.09211	0.0302667	0_0	0_0	Mansc1	67729	MANSC domain containing 1 [Source:MGI Symbol;Acc:MGI:1914979]
ENSMUSG00000019122	1.09205	0.0273607	0_0	0_1	Ccl9	20308	chemokine (C-C motif) ligand 9 [Source:MGI Symbol;Acc:MGI:104533]
ENSMUSG00000023046	1.09113	0.0203937	0_0	0_0	Igfbp6	16012	insulin-like growth factor binding protein 6 [Source:MGI Symbol;Acc:MGI:96441]
ENSMUSG00000026840	1.09057	0.0368559	0_0	0_0	Lamc3	23928	laminin gamma 3 [Source:MGI Symbol;Acc:MGI:1344394]
ENSMUSG00000039515	1.0895	0.000131088	0_0	0_0	Ptpa	110854	protein phosphatase 2 protein activator [Source:MGI Symbol;Acc:MGI:1346006]
ENSMUSG00000089739	1.08925	0.00781496	0_-1	0_-1	Gm20431		predicted gene 20431 [Source:MGI Symbol;Acc:MGI:5141896]
ENSMUSG00000044042	1.08905	0.00042628	0_0	0_0	Fmn1	14260	formin 1 [Source:MGI Symbol;Acc:MGI:101815]
ENSMUSG00000032519	1.08778	0.00261697	0_0	0_0	Slc25a38	208638	solute carrier family 25, member 38 [Source:MGI Symbol;Acc:MGI:2384782]
ENSMUSG00000030793	1.08731	0.0146987	0_0	0_0	Pycard	66824	PYD and CARD domain containing [Source:MGI Symbol;Acc:MGI:1931465]
ENSMUSG00000021951	1.08664	0.00622599	0_0	0_0	Eef1akmt1	68043	EEF1A alpha lysine methyltransferase 1 [Source:MGI Symbol;Acc:MGI:1915293]
ENSMUSG00000032231	1.08615	7.41974e-06	0_0	0_0	Anxa2	12306	annexin A2 [Source:MGI Symbol;Acc:MGI:88246]
ENSMUSG00000021747	1.08605	0.0134553	0_0	0_-1	Cfap20dc	74430	CFAP20 domain containing [Source:MGI Symbol;Acc:MGI:1926154]
ENSMUSG00000020634	1.08576	0.000260889	0_0	0_0	Ubxn2a	217379	UBX domain protein 2A [Source:MGI Symbol;Acc:MGI:2442310]
ENSMUSG00000021427	1.08426	2.87302e-07	0_0	0_0	Ssr1	107513	signal sequence receptor, alpha [Source:MGI Symbol;Acc:MGI:105082]
ENSMUSG00000031767	1.08379	0.00480835	0_0	0_0	Nudt7	67528	nudix (nucleoside diphosphate linked moiety X)-type motif 7 [Source:MGI Symbol;Acc:MGI:1914778]
ENSMUSG00000018858	1.08316	0.000415868	0_0	0_0	Mrpl58	68572	mitochondrial ribosomal protein L58 [Source:MGI Symbol;Acc:MGI:1915822]
ENSMUSG00000021360	1.08204	0.0332286	0_0	0_0	Gcnt2	14538	glucosaminyl (N-acetyl) transferase 2, I-branching enzyme [Source:MGI Symbol;Acc:MGI:1100870]
ENSMUSG00000027412	1.08187	0.0329087	0_0	0_0	Lpin3	64899	lipin 3 [Source:MGI Symbol;Acc:MGI:1891342]
ENSMUSG00000112013	1.08111	0.0188633	0_0	0_0	Gm47967		predicted gene, 47967 [Source:MGI Symbol;Acc:MGI:6097247]
ENSMUSG00000039621	1.08048	0.000366583	0_0	0_0	Prex1	277360	phosphatidylinositol-3,4,5-trisphosphate-dependent Rac exchange factor 1 [Source:MGI Symbol;Acc:MGI:3040696]
ENSMUSG00000042462	1.07969	0.0030599	0_0	0_0	Dctpp1	66422	dCTP pyrophosphatase 1 [Source:MGI Symbol;Acc:MGI:1913672]
ENSMUSG00000006395	1.07969	0.000495623	0_0	0_0	Hyi		hydroxypyruvate isomerase (putative) [Source:MGI Symbol;Acc:MGI:1915430]
ENSMUSG00000021466	1.07857	7.56062e-05	0_0	0_0	Ptch1	19206	patched 1 [Source:MGI Symbol;Acc:MGI:105373]
ENSMUSG00000043019	1.07737	2.88369e-06	0_0	0_0	Edem3	66967	ER degradation enhancer, mannosidase alpha-like 3 [Source:MGI Symbol;Acc:MGI:1914217]
ENSMUSG00000028618	1.07684	9.17629e-05	0_0	0_0	Tmem59	56374	transmembrane protein 59 [Source:MGI Symbol;Acc:MGI:1929278]
ENSMUSG00000062646	1.07647	0.0012893	0_0	0_0	Ganc	76051	glucosidase, alpha; neutral C [Source:MGI Symbol;Acc:MGI:1923301]
ENSMUSG00000021453	1.07554	0.00582974	0_0	0_0	Gadd45g	23882	growth arrest and DNA-damage-inducible 45 gamma [Source:MGI Symbol;Acc:MGI:1346325]
ENSMUSG00000030983	1.07525	0.000114616	0_0	-1_-1	Bccip	66165	BRCA2 and CDKN1A interacting protein [Source:MGI Symbol;Acc:MGI:1913415]
ENSMUSG00000024165	1.07477	5.71975e-06	0_0	-1_-1	Jpt2	52009	Jupiter microtubule associated homolog 2 [Source:MGI Symbol;Acc:MGI:1196260]
ENSMUSG00000016541	1.07437	7.28363e-05	0_0	0_0	Atxn10	54138	ataxin 10 [Source:MGI Symbol;Acc:MGI:1859293]
ENSMUSG00000028982	1.07304	0.0245469	0_0	0_0	Slc25a33	70556	solute carrier family 25, member 33 [Source:MGI Symbol;Acc:MGI:1917806]
ENSMUSG00000009647	1.07257	3.63952e-06	0_0	0_0	Mcu	215999	mitochondrial calcium uniporter [Source:MGI Symbol;Acc:MGI:3026965]
ENSMUSG00000031298	1.0725	0.00176554	0_0	0_0	Adgrg2	237175	adhesion G protein-coupled receptor G2 [Source:MGI Symbol;Acc:MGI:2446854]
ENSMUSG00000040097	1.07236	0.00084475	0_0	0_0	Flywch1	224613	FLYWCH-type zinc finger 1 [Source:MGI Symbol;Acc:MGI:2442638]
ENSMUSG00000032595	1.07165	0.0241849	0_0	0_0	Cdhr4	69398	cadherin-related family member 4 [Source:MGI Symbol;Acc:MGI:1916648]
ENSMUSG00000030168	1.07149	0.00110814	0_0	0_0	Adipor2	68465	adiponectin receptor 2 [Source:MGI Symbol;Acc:MGI:93830]
ENSMUSG00000001436	1.07077	0.000100297	0_0	0_0	Slc19a1	20509	solute carrier family 19 (folate transporter), member 1 [Source:MGI Symbol;Acc:MGI:103182]
ENSMUSG00000042429	1.07021	0.0193785	0_0	0_0	Adora1	11539	adenosine A1 receptor [Source:MGI Symbol;Acc:MGI:99401]
ENSMUSG00000030036	1.07012	4.91244e-05	0_0	0_-1	Mogs	57377	mannosyl-oligosaccharide glucosidase [Source:MGI Symbol;Acc:MGI:1929872]
ENSMUSG00000033475	1.07008	7.12821e-05	0_0	0_0	Tomm6	66119	translocase of outer mitochondrial membrane 6 [Source:MGI Symbol;Acc:MGI:1913369]
ENSMUSG00000021182	1.0697	0.000605684	0_0	0_0	Ccdc88c	68339	coiled-coil domain containing 88C [Source:MGI Symbol;Acc:MGI:1915589]
ENSMUSG00000030101	1.06907	0.000528296	0_0	0_0	Sumf1	58911	sulfatase modifying factor 1 [Source:MGI Symbol;Acc:MGI:1889844]
ENSMUSG00000102545	1.0686	0.0364129	0_0	0_0	6430573P05Rik		RIKEN cDNA 6430573P05 gene [Source:MGI Symbol;Acc:MGI:2686494]
ENSMUSG00000029004	1.06833	0.000106866	0_0	-1_0	Kmt2e	69188	lysine (K)-specific methyltransferase 2E [Source:MGI Symbol;Acc:MGI:1924825]
ENSMUSG00000023942	1.06777	0.000854953	0_0	0_0	Slc29a1	63959	solute carrier family 29 (nucleoside transporters), member 1 [Source:MGI Symbol;Acc:MGI:1927073]
ENSMUSG00000028133	1.06758	0.00958707	0_0	0_0	Rwdd3	66568	RWD domain containing 3 [Source:MGI Symbol;Acc:MGI:1920420]
ENSMUSG00000025575	1.06733	1.24383e-06	0_0	0_-1	Cant1	76025	calcium activated nucleotidase 1 [Source:MGI Symbol;Acc:MGI:1923275]
ENSMUSG00000037490	1.06724	0.0270854	0_0	0_0	Slc2a12	353169	solute carrier family 2 (facilitated glucose transporter), member 12 [Source:MGI Symbol;Acc:MGI:3052471]
ENSMUSG00000050732	1.06716	0.00199304	0_0	0_0	Vamp8	22320	vesicle-associated membrane protein 8 [Source:MGI Symbol;Acc:MGI:1336882]
ENSMUSG00000025190	1.06703	0.00377521	0_0	0_0	Got1	14718	glutamic-oxaloacetic transaminase 1, soluble [Source:MGI Symbol;Acc:MGI:95791]
ENSMUSG00000055866	1.06687	0.0166408	0_0	0_0	Per2	18627	period circadian clock 2 [Source:MGI Symbol;Acc:MGI:1195265]
ENSMUSG00000031683	1.06683	0.00136468	0_0	0_-1	Lsm6	78651	LSM6 homolog, U6 small nuclear RNA and mRNA degradation associated [Source:MGI Symbol;Acc:MGI:1925901]
ENSMUSG00000059182	1.06666	0.0128232	0_0	0_0	Skap2	54353	src family associated phosphoprotein 2 [Source:MGI Symbol;Acc:MGI:1889206]
ENSMUSG00000034109	1.06658	1.67898e-09	0_0	0_0	Golim4	73124	golgi integral membrane protein 4 [Source:MGI Symbol;Acc:MGI:1920374]
ENSMUSG00000039458	1.06648	0.000294815	0_0	0_0	Mtmr12	268783	myotubularin related protein 12 [Source:MGI Symbol;Acc:MGI:2443034]
ENSMUSG00000042613	1.06538	4.81118e-09	0_0	0_0	Pbxip1	229534	pre B cell leukemia transcription factor interacting protein 1 [Source:MGI Symbol;Acc:MGI:2441670]
ENSMUSG00000082662	1.06485	0.00726648	1_0	0_0	Gm15516		predicted gene 15516 [Source:MGI Symbol;Acc:MGI:3782963]
ENSMUSG00000004667	1.06446	0.00235947	0_0	0_0	Polr2e	66420	polymerase (RNA) II (DNA directed) polypeptide E [Source:MGI Symbol;Acc:MGI:1913670]
ENSMUSG00000058173	1.0641	0.0325036	0_0	0_0	Smco4	170748	single-pass membrane protein with coiled-coil domains 4 [Source:MGI Symbol;Acc:MGI:3039636]
ENSMUSG00000039611	1.0636	0.00218036	0_0	0_0	Pgap4	67063	post-GPI attachment to proteins GalNAc transferase 4 [Source:MGI Symbol;Acc:MGI:1914313]
ENSMUSG00000048058	1.06079	3.28368e-05	0_0	0_0	Ldlrad3	241576	low density lipoprotein receptor class A domain containing 3 [Source:MGI Symbol;Acc:MGI:2138856]
ENSMUSG00000021868	1.0595	0.00289613	0_0	0_0	Ppif	105675	peptidylprolyl isomerase F (cyclophilin F) [Source:MGI Symbol;Acc:MGI:2145814]
ENSMUSG00000041645	1.05867	0.000375794	0_0	-1_-1	Ddx24	27225	DEAD box helicase 24 [Source:MGI Symbol;Acc:MGI:1351337]
ENSMUSG00002076348	1.05846	0.0313462	0_0	0_0	Gm55604		predicted gene, 55604 [Source:MGI Symbol;Acc:MGI:6847676]
ENSMUSG00000029598	1.05793	9.16308e-05	0_0	0_0	Plbd2	71772	phospholipase B domain containing 2 [Source:MGI Symbol;Acc:MGI:1919022]
ENSMUSG00000027698	1.05757	0.0245829	0_0	0_0	Nceh1	320024	neutral cholesterol ester hydrolase 1 [Source:MGI Symbol;Acc:MGI:2443191]
ENSMUSG00000037260	1.05524	1.98462e-05	0_0	0_0	Hgsnat	52120	heparan-alpha-glucosaminide N-acetyltransferase [Source:MGI Symbol;Acc:MGI:1196297]
ENSMUSG00000036833	1.05494	0.00048367	0_0	0_0	Pnpla7	241274	patatin-like phospholipase domain containing 7 [Source:MGI Symbol;Acc:MGI:2385325]
ENSMUSG00000029622	1.05464	0.00256542	0_0	0_0	Arpc1b	11867	actin related protein 2/3 complex, subunit 1B [Source:MGI Symbol;Acc:MGI:1343142]
ENSMUSG00000024766	1.05429	0.00383138	0_0	0_0	Lipo3	381236	lipase, member O3 [Source:MGI Symbol;Acc:MGI:2147592]
ENSMUSG00000021796	1.05421	4.18147e-05	0_0	-1_-1	Bmpr1a	12166	bone morphogenetic protein receptor, type 1A [Source:MGI Symbol;Acc:MGI:1338938]
ENSMUSG00000025102	1.05279	0.0145039	0_0	0_0	3110040N11Rik	67290	RIKEN cDNA 3110040N11 gene [Source:MGI Symbol;Acc:MGI:1914540]
ENSMUSG00000039063	1.05268	0.0283942	0_0	0_0	Echdc3	67856	enoyl Coenzyme A hydratase domain containing 3 [Source:MGI Symbol;Acc:MGI:1915106]
ENSMUSG00000021109	1.05235	0.00101375	0_0	0_0	Hif1a	15251	hypoxia inducible factor 1, alpha subunit [Source:MGI Symbol;Acc:MGI:106918]
ENSMUSG00000047415	1.05171	0.0259253	0_0	0_0	Gpr68	238377	G protein-coupled receptor 68 [Source:MGI Symbol;Acc:MGI:2441763]
ENSMUSG00000053329	1.04934	2.22647e-05	0_0	0_-1	Gatd3a	28295	glutamine amidotransferase like class 1 domain containing 3A [Source:MGI Symbol;Acc:MGI:1351861]
ENSMUSG00000056856	1.04862	0.0341138	0_0	0_0	Jakmip3	74004	janus kinase and microtubule interacting protein 3 [Source:MGI Symbol;Acc:MGI:1921254]
ENSMUSG00000036718	1.04844	0.010691	0_0	0_0	Micall2	231830	MICAL-like 2 [Source:MGI Symbol;Acc:MGI:2444818]
ENSMUSG00000002395	1.04797	0.000128246	0_0	0_0	Use1	67023	unconventional SNARE in the ER 1 homolog (S. cerevisiae) [Source:MGI Symbol;Acc:MGI:1914273]
ENSMUSG00000106874	1.04721	0.00888793	0_0	0_1	Gm20186		predicted gene, 20186 [Source:MGI Symbol;Acc:MGI:5012371]
ENSMUSG00000057604	1.04686	0.000788002	0_0	0_0	Lmcd1	30937	LIM and cysteine-rich domains 1 [Source:MGI Symbol;Acc:MGI:1353635]
ENSMUSG00000044068	1.04632	0.0293284	0_0	0_0	Zrsr1		zinc finger (CCCH type), RNA binding motif and serine/arginine rich 1 [Source:MGI Symbol;Acc:MGI:98885]
ENSMUSG00000032202	1.04435	0.0106099	0_0	0_0	Rab27a	11891	RAB27A, member RAS oncogene family [Source:MGI Symbol;Acc:MGI:1861441]
ENSMUSG00000033763	1.04421	3.60721e-10	0_0	0_-1	Mtss2	244654	MTSS I-BAR domain containing 2 [Source:MGI Symbol;Acc:MGI:3039591]
ENSMUSG00000039886	1.04303	0.00149248	0_0	0_0	Tmem120a	215210	transmembrane protein 120A [Source:MGI Symbol;Acc:MGI:2686991]
ENSMUSG00000028581	1.04284	0.0225713	0_0	0_0	Laptm5	16792	lysosomal-associated protein transmembrane 5 [Source:MGI Symbol;Acc:MGI:108046]
ENSMUSG00000020682	1.04217	0.0291852	0_0	0_0	Mmp28	118453	matrix metallopeptidase 28 (epilysin) [Source:MGI Symbol;Acc:MGI:2153062]
ENSMUSG00000024538	1.04153	8.9619e-08	0_0	0_0	Ppic	19038	peptidylprolyl isomerase C [Source:MGI Symbol;Acc:MGI:97751]
ENSMUSG00000036570	1.04137	0.00152737	0_0	0_0	Fxyd1	56188	FXYD domain-containing ion transport regulator 1 [Source:MGI Symbol;Acc:MGI:1889273]
ENSMUSG00000111497	1.04128	0.042243	0_0	0_-1	Gm38431		predicted gene, 38431 [Source:MGI Symbol;Acc:MGI:5621316]
ENSMUSG00002075987	1.04125	0.0280161	0_0	0_0	Gm55636		predicted gene, 55636 [Source:MGI Symbol;Acc:MGI:6847740]
ENSMUSG00000024158	1.03911	0.00936222	0_0	0_0	Hagh	14651	hydroxyacyl glutathione hydrolase [Source:MGI Symbol;Acc:MGI:95745]
ENSMUSG00000116875	1.03872	0.00210358	0_0	0_0	Morf4l1-ps1		mortality factor 4 like 1, pseudogene 1 [Source:MGI Symbol;Acc:MGI:3612158]
ENSMUSG00000050103	1.03808	0.0189649	0_0	0_0	Agmo	319660	alkylglycerol monooxygenase [Source:MGI Symbol;Acc:MGI:2442495]
ENSMUSG00000019768	1.03779	0.000881351	0_0	0_0	Esr1	13982	estrogen receptor 1 (alpha) [Source:MGI Symbol;Acc:MGI:1352467]
ENSMUSG00000024544	1.03679	6.33436e-07	0_0	0_0	Ldlrad4	52662	low density lipoprotein receptor class A domain containing 4 [Source:MGI Symbol;Acc:MGI:1277150]
ENSMUSG00000021280	1.03659	0.0190646	0_0	0_0	Exoc3l4	74190	exocyst complex component 3-like 4 [Source:MGI Symbol;Acc:MGI:1921363]
ENSMUSG00000025403	1.03502	2.73879e-05	0_0	-1_-1	Shmt2	108037	serine hydroxymethyltransferase 2 (mitochondrial) [Source:MGI Symbol;Acc:MGI:1277989]
ENSMUSG00000033111	1.03499	0.00326653	0_0	0_0	3830406C13Rik	218734	RIKEN cDNA 3830406C13 gene [Source:MGI Symbol;Acc:MGI:1917937]
ENSMUSG00000037295	1.03497	0.00187027	0_0	0_0	Ldlrap1	100017	low density lipoprotein receptor adaptor protein 1 [Source:MGI Symbol;Acc:MGI:2140175]
ENSMUSG00000028756	1.03491	0.000608624	0_0	0_0	Pink1	68943	PTEN induced putative kinase 1 [Source:MGI Symbol;Acc:MGI:1916193]
ENSMUSG00000048581	1.03413	0.00229881	0_0	0_0	E130311K13Rik	329659	RIKEN cDNA E130311K13 gene [Source:MGI Symbol;Acc:MGI:3607716]
ENSMUSG00000056498	1.03303	0.00789377	0_0	0_0	Tmem154	320782	transmembrane protein 154 [Source:MGI Symbol;Acc:MGI:2444725]
ENSMUSG00000078812	1.03213	0.000342634	0_0	0_0	Eif5a	276770	eukaryotic translation initiation factor 5A [Source:MGI Symbol;Acc:MGI:106248]
ENSMUSG00002076304	1.03182	0.0419798	0_0	0_0	Gm55882		predicted gene, 55882 [Source:MGI Symbol;Acc:MGI:6848229]
ENSMUSG00000009549	1.02976	2.19773e-05	0_0	0_0	Srp14	20813	signal recognition particle 14 [Source:MGI Symbol;Acc:MGI:107169]
ENSMUSG00000038467	1.02904	1.27183e-05	0_0	0_0	Chmp4b	75608	charged multivesicular body protein 4B [Source:MGI Symbol;Acc:MGI:1922858]
ENSMUSG00000046761	1.0285	0.0151656	0_0	0_0	Fam83h	105732	family with sequence similarity 83, member H [Source:MGI Symbol;Acc:MGI:2145900]
ENSMUSG00000027030	1.02774	0.0122531	0_0	0_0	Stk39	53416	serine/threonine kinase 39 [Source:MGI Symbol;Acc:MGI:1858416]
ENSMUSG00000049811	1.02745	0.00176338	0_0	-1_0	Fam161a	73873	family with sequence similarity 161, member A [Source:MGI Symbol;Acc:MGI:1921123]
ENSMUSG00000029247	1.02703	5.99935e-12	0_0	0_0	Paics	67054	phosphoribosylaminoimidazole carboxylase, phosphoribosylaminoribosylaminoimidazole, succinocarboxamide synthetase [Source:MGI Symbol;Acc:MGI:1914304]
ENSMUSG00000032221	1.027	0.0306396	0_0	0_0	Mns1	17427	meiosis-specific nuclear structural protein 1 [Source:MGI Symbol;Acc:MGI:107933]
ENSMUSG00000022863	1.02597	0.00197006	0_0	0_0	Btg3	12228	BTG anti-proliferation factor 3 [Source:MGI Symbol;Acc:MGI:109532]
ENSMUSG00000009739	1.02574	0.00180118	0_0	0_0	Pou6f1	19009	POU domain, class 6, transcription factor 1 [Source:MGI Symbol;Acc:MGI:102935]
ENSMUSG00000071757	1.02527	0.0127749	0_0	0_0	Zhx2	387609	zinc fingers and homeoboxes 2 [Source:MGI Symbol;Acc:MGI:2683087]
ENSMUSG00000017631	1.02512	0.000304547	0_0	0_0	Abr	109934	active BCR-related gene [Source:MGI Symbol;Acc:MGI:107771]
ENSMUSG00000043866	1.02466	0.000288762	0_0	0_0	Taf10	24075	TATA-box binding protein associated factor 10 [Source:MGI Symbol;Acc:MGI:1346320]
ENSMUSG00000021998	1.02397	0.00605861	0_0	0_0	Lcp1	18826	lymphocyte cytosolic protein 1 [Source:MGI Symbol;Acc:MGI:104808]
ENSMUSG00000029174	1.02376	7.43687e-06	0_0	0_0	Tbc1d1	57915	TBC1 domain family, member 1 [Source:MGI Symbol;Acc:MGI:1889508]
ENSMUSG00000091859	1.02314	0.0417072	0_0	0_0	Vmn2r100	627537	vomeronasal 2, receptor 100 [Source:MGI Symbol;Acc:MGI:3648026]
ENSMUSG00000019872	1.02298	0.00321026	0_0	0_0	Smpdl3a	57319	sphingomyelin phosphodiesterase, acid-like 3A [Source:MGI Symbol;Acc:MGI:1931437]
ENSMUSG00000062944	1.02237	0.00384814	0_0	0_0	9130023H24Rik	100043133	RIKEN cDNA 9130023H24 gene [Source:MGI Symbol;Acc:MGI:2442738]
ENSMUSG00000028525	1.0223	1.26076e-05	0_0	0_0	Pde4b	18578	phosphodiesterase 4B, cAMP specific [Source:MGI Symbol;Acc:MGI:99557]
ENSMUSG00000060681	1.02159	0.000666005	0_0	0_0	Slc9a6	236794	solute carrier family 9 (sodium/hydrogen exchanger), member 6 [Source:MGI Symbol;Acc:MGI:2443511]
ENSMUSG00000086448	1.02105	0.0485821	0_0	0_0	9330162012Rik		cDNA RIKEN 9330162012 gene [Source:MGI Symbol;Acc:MGI:3604449]
ENSMUSG00000045107	1.0195	0.0016082	0_0	0_0	Saysd1	67509	SAYSVFN motif domain containing 1 [Source:MGI Symbol;Acc:MGI:1914759]
ENSMUSG00000039953	1.01913	4.21594e-07	0_0	0_-1	Clstn1	65945	calsyntenin 1 [Source:MGI Symbol;Acc:MGI:1929895]
ENSMUSG00000030882	1.01896	0.0350437	0_0	0_0	Dnhd1	77505	dynein heavy chain domain 1 [Source:MGI Symbol;Acc:MGI:1924755]
ENSMUSG00000025169	1.01877	0.000495943	0_0	0_0	Ogfod3	66179	2-oxoglutarate and iron-dependent oxygenase domain containing 3 [Source:MGI Symbol;Acc:MGI:1913429]
ENSMUSG00000037049	1.01802	0.00319512	0_0	0_0	Smpd1	20597	sphingomyelin phosphodiesterase 1, acid lysosomal [Source:MGI Symbol;Acc:MGI:98325]
ENSMUSG00000019054	1.0179	5.83354e-05	0_0	0_0	Fis1	66437	fission, mitochondrial 1 [Source:MGI Symbol;Acc:MGI:1913687]
ENSMUSG00000029394	1.01606	2.86273e-05	0_0	0_0	Cdk2ap1	13445	CDK2 (cyclin-dependent kinase 2)-associated protein 1 [Source:MGI Symbol;Acc:MGI:1202069]
ENSMUSG00000057230	1.01562	9.61991e-06	0_0	0_0	Aak1	269774	AP2 associated kinase 1 [Source:MGI Symbol;Acc:MGI:1098687]
ENSMUSG00000034248	1.01393	0.00671412	0_0	0_0	Slc25a37	67712	solute carrier family 25, member 37 [Source:MGI Symbol;Acc:MGI:1914962]
ENSMUSG00000023994	1.01265	6.08221e-07	0_0	0_-1	Nfya	18044	nuclear transcription factor-Y alpha [Source:MGI Symbol;Acc:MGI:97316]
ENSMUSG00000036120	1.01234	0.00231737	0_0	0_0	Rfxank	19727	regulatory factor X-associated ankyrin-containing protein [Source:MGI Symbol;Acc:MGI:1333865]
ENSMUSG00000020752	1.01048	0.00238722	0_0	0_0	Recql5	170472	RecQ protein-like 5 [Source:MGI Symbol;Acc:MGI:2156841]
ENSMUSG00000022463	1.00937	8.36864e-06	0_0	0_-1	Srebf2	20788	sterol regulatory element binding factor 2 [Source:MGI Symbol;Acc:MGI:107585]
ENSMUSG00000041346	1.00932	0.0163753	0_0	0_0	Wrap53	216853	WD repeat containing, antisense to Trp53 [Source:MGI Symbol;Acc:MGI:2384933]
ENSMUSG00000060284	1.00926	0.0334235	0_0	0_0	Sp7	170574	Sp7 transcription factor 7 [Source:MGI Symbol;Acc:MGI:2153568]
ENSMUSG00000038319	1.00825	0.0177536	0_0	0_0	Kcnh2	16511	potassium voltage-gated channel, subfamily H (eag-related), member 2 [Source:MGI Symbol;Acc:MGI:1341722]
ENSMUSG00000028998	1.00785	0.000495623	0_0	0_0	Tomm7	66169	translocase of outer mitochondrial membrane 7 [Source:MGI Symbol;Acc:MGI:1913419]
ENSMUSG00000044167	1.0077	2.11987e-07	0_0	0_0	Foxo1	56458	forkhead box O1 [Source:MGI Symbol;Acc:MGI:1890077]
ENSMUSG00000003868	1.00735	0.000415324	0_0	0_0	Ruvbl2	20174	RuvB-like protein 2 [Source:MGI Symbol;Acc:MGI:1342299]
ENSMUSG00000045912	1.00632	0.0487697	0_0	0_0	C2cd4c	237397	C2 calcium-dependent domain containing 4C [Source:MGI Symbol;Acc:MGI:2685084]
ENSMUSG00000038280	1.00568	0.00072706	0_0	0_0	Ostm1	14628	osteopetrosis associated transmembrane protein 1 [Source:MGI Symbol;Acc:MGI:2655574]
ENSMUSG00000081534	1.00562	0.000111222	0_0	0_0	Slc48a1	67739	solute carrier family 48 (heme transporter), member 1 [Source:MGI Symbol;Acc:MGI:1914989]
ENSMUSG00000022962	1.00546	0.000292689	0_0	0_0	Gart	14450	phosphoribosylglycinamide formyltransferase [Source:MGI Symbol;Acc:MGI:95654]
ENSMUSG00000055850	1.00532	0.000712793	0_0	0_0	Rnf181	66510	ring finger protein 181 [Source:MGI Symbol;Acc:MGI:1913760]
ENSMUSG00000040811	1.005	0.00459126	0_0	0_0	Eml2	72205	echinoderm microtubule associated protein like 2 [Source:MGI Symbol;Acc:MGI:1919455]
ENSMUSG00000059743	1.00499	0.00422566	0_0	0_0	Fdps	110196	farnesyl diphosphate synthetase [Source:MGI Symbol;Acc:MGI:104888]
ENSMUSG00000022389	1.00497	2.24531e-05	0_0	-1_0	Tef	21685	thyrotroph embryonic factor [Source:MGI Symbol;Acc:MGI:98663]
ENSMUSG00000024309	1.00482	0.00447271	0_0	0_0	Pfdn6	14976	prefoldin subunit 6 [Source:MGI Symbol;Acc:MGI:95908]
ENSMUSG00000027669	1.00448	6.44104e-09	0_0	0_-1	Gnb4	14696	guanine nucleotide binding protein (G protein), beta 4 [Source:MGI Symbol;Acc:MGI:104581]
ENSMUSG00000084416	1.00423	0.00843484	-1_-1	0_0	Rpl10a-ps1		ribosomal protein L10A, pseudogene 1 [Source:MGI Symbol;Acc:MGI:3705885]
ENSMUSG00000028613	1.00294	0.0131888	0_0	0_0	Lrp8	16975	low density lipoprotein receptor-related protein 8, apolipoprotein e receptor [Source:MGI Symbol;Acc:MGI:1340044]
ENSMUSG00000020101	1.00133	0.00894089	0_0	0_0	Vsir	74048	V-set immunoregulatory receptor [Source:MGI Symbol;Acc:MGI:1921298]
ENSMUSG00000020253	1.00105	0.000857633	0_0	0_0	Ppm1m	67905	protein phosphatase 1M [Source:MGI Symbol;Acc:MGI:1915155]
ENSMUSG00000015133	1.00096	1.26076e-05	0_0	0_0	Lrrk1	233328	leucine-rich repeat kinase 1 [Source:MGI Symbol;Acc:MGI:2142227]
ENSMUSG00000038332	1.00053	1.46183e-05	0_0	-1_0	Sesn1	140742	sestrin 1 [Source:MGI Symbol;Acc:MGI:2155278]
ENSMUSG00000058793	0.999668	0.000443335	0_0	0_-1	Cds2	110911	CDP-diacylglycerol synthase (phosphatidate cytidylyltransferase) 2 [Source:MGI Symbol;Acc:MGI:1332236]
ENSMUSG00000038696	0.999617	0.00243451	0_0	0_0	Mapkap1	227743	mitogen-activated protein kinase associated protein 1 [Source:MGI Symbol;Acc:MGI:2444554]
ENSMUSG00000113424	0.998555	0.00102196	0_0	0_0	Gm48161		predicted gene, 48161 [Source:MGI Symbol;Acc:MGI:6097531]
ENSMUSG00000026895	0.998539	0.00468424	0_0	0_0	Ndufa8	68375	NADH:ubiquinone oxidoreductase subunit A8 [Source:MGI Symbol;Acc:MGI:1915625]
ENSMUSG00000118669	0.998338	0.0148651	0_0	0_0	Arvcf	11877	armadillo repeat gene deleted in velocardiofacial syndrome [Source:MGI Symbol;Acc:MGI:109620]
ENSMUSG00000118668	0.998112	0.00297108	0_0	0_0	Rps6ka4	56613	ribosomal protein S6 kinase, polypeptide 4 [Source:MGI Symbol;Acc:MGI:1930076]
ENSMUSG00000028923	0.997189	0.00696873	0_0	0_0	Necap2	66147	NECAP endocytosis associated 2 [Source:MGI Symbol;Acc:MGI:1913397]
ENSMUSG00000021171	0.996873	1.87467e-06	0_0	0_0	Esyt2	52635	extended synaptotagmin-like protein 2 [Source:MGI Symbol;Acc:MGI:1261845]
ENSMUSG00000041736	0.996801	0.000810898	0_0	0_0	Tspo	12257	translocator protein [Source:MGI Symbol;Acc:MGI:88222]
ENSMUSG00000028621	0.996477	0.0055287	0_0	0_0	Cyb5rl	230582	cytochrome b5 reductase-like [Source:MGI Symbol;Acc:MGI:1919657]
ENSMUSG00000035757	0.99604	0.00010519	0_0	0_0	Selenoo	223776	selenoprotein O [Source:MGI Symbol;Acc:MGI:1919007]
ENSMUSG00000061111	0.995396	0.00210506	0_0	0_0	Mcrip1	192173	MAPK regulated corepressor interacting protein 1 [Source:MGI Symbol;Acc:MGI:2384752]
ENSMUSG00000036214	0.995177	0.0200084	0_0	0_0	Polr1has	76416	RNA polymerase I subunit H, antisense [Source:MGI Symbol;Acc:MGI:1923666]
ENSMUSG00000028691	0.994857	0.000318514	0_0	0_0	Prdx1	18477	peroxiredoxin 1 [Source:MGI Symbol;Acc:MGI:99523]
ENSMUSG00000002014	0.994147	0.000871503	0_0	0_0	Ssr4	20832	signal sequence receptor, delta [Source:MGI Symbol;Acc:MGI:1099464]
ENSMUSG00000025340	0.99388	0.00217966	0_0	0_0	Rabgef1	56715	RAB guanine nucleotide exchange factor (GEF) 1 [Source:MGI Symbol;Acc:MGI:1929459]
ENSMUSG00000030986	0.99378	0.00154056	0_0	0_0	Dhx32	101437	DEAH (Asp-Glu-Ala-His) box polypeptide 32 [Source:MGI Symbol;Acc:MGI:2141813]
ENSMUSG00000034853	0.993483	0.0106455	0_0	0_0	Acot11	329910	acyl-CoA thioesterase 11 [Source:MGI Symbol;Acc:MGI:1913736]
ENSMUSG00000000296	0.993382	0.0187072	0_0	0_0	Tpd52l1	21987	tumor protein D52-like 1 [Source:MGI Symbol;Acc:MGI:1298386]
ENSMUSG00000015340	0.993123	0.0261981	0_0	0_0	Cybb	13058	cytochrome b-245, beta polypeptide [Source:MGI Symbol;Acc:MGI:88574]
ENSMUSG00000001150	0.99269	0.00191367	0_0	-1_-1	Mcm3ap	54387	minichromosome maintenance complex component 3 associated protein [Source:MGI Symbol;Acc:MGI:1930089]
ENSMUSG00000040219	0.991376	0.00287821	0_0	0_0	Ttc12	235330	tetratricopeptide repeat domain 12 [Source:MGI Symbol;Acc:MGI:2444588]
ENSMUSG00000071648	0.991141	0.0336747	0_0	0_0	Rom1	19881	rod outer segment membrane protein 1 [Source:MGI Symbol;Acc:MGI:97998]
ENSMUSG00000022594	0.990972	0.000710531	0_0	0_0	Lynx1	23936	Ly6/neurotoxin 1 [Source:MGI Symbol;Acc:MGI:1345180]
ENSMUSG00000022747	0.990149	0.0224658	0_0	0_0	St3gal6	54613	ST3 beta-galactoside alpha-2,3-sialyltransferase 6 [Source:MGI Symbol;Acc:MGI:1888707]
ENSMUSG00000075289	0.98869	0.0470871	0_0	0_-1	Carns1	107239	carnosine synthase 1 [Source:MGI Symbol;Acc:MGI:2147595]
ENSMUSG00000040883	0.988544	0.00457506	0_0	0_-1	Tmem205	235043	transmembrane protein 205 [Source:MGI Symbol;Acc:MGI:3045495]
ENSMUSG00000038058	0.987788	0.00207684	0_0	0_0	Nod1	107607	nucleotide-binding oligomerization domain containing 1 [Source:MGI Symbol;Acc:MGI:1341839]
ENSMUSG00000040430	0.986887	0.00328687	0_0	0_0	Pitpnc1	71795	phosphatidylinositol transfer protein, cytoplasmic 1 [Source:MGI Symbol;Acc:MGI:1919045]
ENSMUSG00000028124	0.986632	0.00642214	0_0	0_0	Gclm	14630	glutamate-cysteine ligase, modifier subunit [Source:MGI Symbol;Acc:MGI:104995]
ENSMUSG00000030465	0.986054	7.17073e-06	0_0	0_0	Psd3	234353	pleckstrin and Sec7 domain containing 3 [Source:MGI Symbol;Acc:MGI:1918215]
ENSMUSG00000029020	0.98582	0.00288277	0_0	0_0	Mfn2	170731	mitofusin 2 [Source:MGI Symbol;Acc:MGI:2442230]
ENSMUSG00000035776	0.985632	0.00162267	0_0	0_0	Cd99l2	171486	CD99 antigen-like 2 [Source:MGI Symbol;Acc:MGI:2177151]
ENSMUSG00000037174	0.98461	0.000165983	0_0	0_0	Elf2	69257	E74-like factor 2 [Source:MGI Symbol;Acc:MGI:1916507]
ENSMUSG00000022184	0.983332	0.005839	0_0	0_0	Fbxo4	106052	F-box protein 4 [Source:MGI Symbol;Acc:MGI:2146220]
ENSMUSG00000024096	0.983234	4.05258e-06	0_0	-1_-1	Ralbp1	19765	ralA binding protein 1 [Source:MGI Symbol;Acc:MGI:108466]
ENSMUSG00000025825	0.983194	0.000285442	0_0	0_0	Iscu	66383	iron-sulfur cluster assembly enzyme [Source:MGI Symbol;Acc:MGI:1913633]
ENSMUSG00000031447	0.983077	4.12631e-08	0_0	0_-1	Lamp1	16783	lysosomal-associated membrane protein 1 [Source:MGI Symbol;Acc:MGI:96745]
ENSMUSG00000036856	0.982661	0.00198719	0_0	0_0	Wnt4	22417	wingless-type MMTV integration site family, member 4 [Source:MGI Symbol;Acc:MGI:98957]
ENSMUSG00000036850	0.982533	0.000368923	0_0	0_0	Mrpl41	107733	mitochondrial ribosomal protein L41 [Source:MGI Symbol;Acc:MGI:1333816]
ENSMUSG00000028479	0.982473	0.00698829	0_0	0_0	Gne	50798	glucosamine (UDP-N-acetyl)-2-epimerase/N-acetylmannosamine kinase [Source:MGI Symbol;Acc:MGI:1354951]
ENSMUSG00000030681	0.982399	0.000204587	0_0	0_0	Mvp	78388	major vault protein [Source:MGI Symbol;Acc:MGI:1925638]
ENSMUSG00000043991	0.982099	3.5477e-09	0_0	0_0	Pura	19290	purine rich element binding protein A [Source:MGI Symbol;Acc:MGI:103079]
ENSMUSG00000029999	0.981987	0.00937643	0_0	0_0	Tgfa	21802	transforming growth factor alpha [Source:MGI Symbol;Acc:MGI:98724]
ENSMUSG00000061758	0.981743	0.00517941	0_0	0_0	Akr1b10	67861	aldo-keto reductase family 1, member B10 (aldose reductase) [Source:MGI Symbol;Acc:MGI:1915111]
ENSMUSG00000017561	0.981719	0.00273404	0_0	0_0	Crlf3	54394	cytokine receptor-like factor 3 [Source:MGI Symbol;Acc:MGI:1860086]
ENSMUSG00000101972	0.981597	0.0280416	0_0	0_0	H3c11	319153	H3 clustered histone 11 [Source:MGI Symbol;Acc:MGI:2448350]
ENSMUSG00000090841	0.981444	0.00108489	0_0	0_0	Myl6	17904	myosin, light polypeptide 6, alkali, smooth muscle and non-muscle [Source:MGI Symbol;Acc:MGI:109318]
ENSMUSG00000003316	0.981091	3.14989e-05	0_0	0_0	Glg1	20340	golgi apparatus protein 1 [Source:MGI Symbol;Acc:MGI:104967]
ENSMUSG00000098318	0.980551	0.0407667	0_0	0_0	Lockd		lncRNA downstream of Cdkn1b [Source:MGI Symbol;Acc:MGI:1915081]
ENSMUSG00000067995	0.98053	0.000587631	0_0	0_0	Gtf2f2	68705	general transcription factor IIF, polypeptide 2 [Source:MGI Symbol;Acc:MGI:1915955]
ENSMUSG00000003420	0.980038	5.60427e-06	0_0	0_0	Fcgrt	14132	Fc fragment of IgG receptor and transporter [Source:MGI Symbol;Acc:MGI:103017]
ENSMUSG00000039126	0.979309	0.00305278	0_0	0_0	Prune2	353211	prune homolog 2 [Source:MGI Symbol;Acc:MGI:1925004]
ENSMUSG00000022864	0.978719	0.00454668	0_0	0_0	D16Ertd472e	67102	DNA segment, Chr 16, ERATO Doi 472, expressed [Source:MGI Symbol;Acc:MGI:1196400]
ENSMUSG00000025007	0.978028	0.00696969	0_0	0_0	Aldh18a1	56454	aldehyde dehydrogenase 18 family, member A1 [Source:MGI Symbol;Acc:MGI:1888908]
ENSMUSG00000029777	0.978023	5.975e-07	0_0	0_0	Gars	353172	glycyl-tRNA synthetase [Source:MGI Symbol;Acc:MGI:2449057]
ENSMUSG00000032067	0.977937	3.509e-05	0_0	0_0	Pts	19286	6-pyruvoyl-tetrahydropterin synthase [Source:MGI Symbol;Acc:MGI:1338783]
ENSMUSG00000028822	0.977283	1.28479e-05	0_0	0_0	Tmem50a	71817	transmembrane protein 50A [Source:MGI Symbol;Acc:MGI:1919067]
ENSMUSG00000040048	0.97707	0.000823013	0_0	0_-1	Ndufb10	68342	NADH:ubiquinone oxidoreductase subunit B10 [Source:MGI Symbol;Acc:MGI:1915592]
ENSMUSG00000028990	0.976663	0.00937538	0_0	0_0	Lzic	69151	leucine zipper and CTNNBIP1 domain containing [Source:MGI Symbol;Acc:MGI:1916401]
ENSMUSG00000025025	0.976597	0.0214768	0_0	0_0	Mxi1	17859	MAX interactor 1, dimerization protein [Source:MGI Symbol;Acc:MGI:97245]
ENSMUSG00000022453	0.976553	4.45724e-05	0_0	-1_-1	Naga	17939	N-acetyl galactosaminidase, alpha [Source:MGI Symbol;Acc:MGI:1261422]
ENSMUSG00000028970	0.97589	0.047168	0_0	0_0	Abcb1b	18669	ATP-binding cassette, sub-family B (MDR/TAP), member 1B [Source:MGI Symbol;Acc:MGI:97568]
ENSMUSG00000017428	0.975607	0.000252506	0_0	0_0	Psmd11	69077	proteasome (prosome, macropain) 26S subunit, non-ATPase, 11 [Source:MGI Symbol;Acc:MGI:1916327]
ENSMUSG00000027080	0.974768	0.00626079	0_0	0_0	Med19	381379	mediator complex subunit 19 [Source:MGI Symbol;Acc:MGI:1914234]
ENSMUSG00000028251	0.974643	0.0325533	0_0	0_0	Tstd3	77032	thiosulfate sulfurtransferase (rhodanese)-like domain containing 3 [Source:MGI Symbol;Acc:MGI:1924282]
ENSMUSG00000059970	0.974597	0.00651313	0_0	0_0	Hspa2	15512	heat shock protein 2 [Source:MGI Symbol;Acc:MGI:96243]
ENSMUSG00000057880	0.974411	0.000448923	0_0	0_0	Abat	268860	4-aminobutyrate aminotransferase [Source:MGI Symbol;Acc:MGI:2443582]
ENSMUSG00000021806	0.974046	1.13722e-05	0_0	0_-1	Nid2	18074	nidogen 2 [Source:MGI Symbol;Acc:MGI:1298229]
ENSMUSG00000050382	0.973956	0.00469944	0_0	0_-1	Kif7	16576	kinesin family member 7 [Source:MGI Symbol;Acc:MGI:1098239]
ENSMUSG00000005823	0.972861	1.30768e-06	0_0	0_-1	Gpr108	78308	G protein-coupled receptor 108 [Source:MGI Symbol;Acc:MGI:1925558]
ENSMUSG00000063171	0.971742	0.00383698	0_0	0_0	Rps4l		ribosomal protein S4-like [Source:MGI Symbol;Acc:MGI:1913434]
ENSMUSG00000001472	0.971582	0.00312044	0_0	0_0	Tcf25	66855	transcription factor 25 (basic helix-loop-helix) [Source:MGI Symbol;Acc:MGI:1914105]
ENSMUSG00000078517	0.971004	1.03574e-05	0_0	0_0	Emc1	230866	ER membrane protein complex subunit 1 [Source:MGI Symbol;Acc:MGI:2443696]
ENSMUSG00000020422	0.969209	2.16978e-05	0_0	0_0	Tns3	319939	tensin 3 [Source:MGI Symbol;Acc:MGI:2443012]
ENSMUSG00000024818	0.969145	0.0410552	0_0	0_0	Slc25a45	107375	solute carrier family 25, member 45 [Source:MGI Symbol;Acc:MGI:2147731]
ENSMUSG00000021010	0.968345	0.0332815	0_0	0_0	Npas3	27386	neuronal PAS domain protein 3 [Source:MGI Symbol;Acc:MGI:1351610]
ENSMUSG00000028563	0.968146	0.00538218	0_0	0_0	Tm2d1	94043	TM2 domain containing 1 [Source:MGI Symbol;Acc:MGI:2137022]
ENSMUSG00000046567	0.967166	0.0148262	0_0	0_0	4930430F08Rik	68281	RIKEN cDNA 4930430F08 gene [Source:MGI Symbol;Acc:MGI:1921197]
ENSMUSG00000022995	0.96472	0.000855597	0_0	0_0	Enah	13800	ENAH actin regulator [Source:MGI Symbol;Acc:MGI:108360]
ENSMUSG00000068855	0.964004	0.0290673	0_0	0_0	H2ac20	319176	H2A clustered histone 20 [Source:MGI Symbol;Acc:MGI:2448316]
ENSMUSG00000052459	0.963785	8.52402e-06	0_0	0_0	Atp6v1a	11964	ATPase, H+ transporting, lysosomal V1 subunit A [Source:MGI Symbol;Acc:MGI:1201780]
ENSMUSG00000040759	0.96352	0.030923	0_0	0_0	Cmtm5	67272	CKLF-like MARVEL transmembrane domain containing 5 [Source:MGI Symbol;Acc:MGI:2447164]
ENSMUSG00000045348	0.962691	0.0069406	0_0	0_0	Nyap1	243300	neuronal tyrosine-phosphorylated phosphoinositide 3-kinase adaptor 1 [Source:MGI Symbol;Acc:MGI:2443880]
ENSMUSG00000020919	0.962647	2.83897e-05	0_0	-1_0	Stat5b	20851	signal transducer and activator of transcription 5B [Source:MGI Symbol;Acc:MGI:103035]
ENSMUSG00000020205	0.962526	0.00110251	0_0	0_0	Phlda1	21664	pleckstrin homology like domain, family A, member 1 [Source:MGI Symbol;Acc:MGI:1096880]
ENSMUSG00000025474	0.962305	0.000126621	0_0	-1_-1	Tubgcp2	74237	tubulin, gamma complex associated protein 2 [Source:MGI Symbol;Acc:MGI:1921487]
ENSMUSG00000025178	0.961958	0.00159008	0_0	0_0	Pi4k2a	84095	phosphatidylinositol 4-kinase type 2 alpha [Source:MGI Symbol;Acc:MGI:1934031]
ENSMUSG00000038375	0.96159	0.00509525	0_0	0_0	Trp53inp2	68728	transformation related protein 53 inducible nuclear protein 2 [Source:MGI Symbol;Acc:MGI:1915978]
ENSMUSG00000029616	0.96114	4.8803e-08	0_0	0_-1	Erp29	67397	endoplasmic reticulum protein 29 [Source:MGI Symbol;Acc:MGI:1914647]
ENSMUSG00000002308	0.960378	0.0143464	0_0	0_0	Cd320	54219	CD320 antigen [Source:MGI Symbol;Acc:MGI:1860083]
ENSMUSG00000021959	0.959557	0.000306827	0_0	0_0	Lats2	50523	large tumor suppressor 2 [Source:MGI Symbol;Acc:MGI:1354386]
ENSMUSG00000023004	0.958984	0.000695017	0_0	0_0	Tuba1b	22143	tubulin, alpha 1B [Source:MGI Symbol;Acc:MGI:107804]
ENSMUSG00000049723	0.958682	0.0379315	0_0	0_1	Mmp12	17381	matrix metallopeptidase 12 [Source:MGI Symbol;Acc:MGI:97005]
ENSMUSG00000004880	0.95866	0.0208304	0_0	0_0	Lbr	98386	lamin B receptor [Source:MGI Symbol;Acc:MGI:2138281]
ENSMUSG00000022451	0.957673	0.000219199	0_0	0_0	Twf1	19230	twinfilin actin binding protein 1 [Source:MGI Symbol;Acc:MGI:1100520]
ENSMUSG00000033114	0.957438	0.01185	0_0	0_0	Slc35d2	70484	solute carrier family 35, member D2 [Source:MGI Symbol;Acc:MGI:1917734]
ENSMUSG00000062661	0.95535	0.042158	0_0	0_0	Ncs1	14299	neuronal calcium sensor 1 [Source:MGI Symbol;Acc:MGI:109166]
ENSMUSG00000038712	0.954263	0.000706628	0_0	0_0	Mindy1	75007	MINDY lysine 48 deubiquitinase 1 [Source:MGI Symbol;Acc:MGI:1922257]
ENSMUSG00000101188	0.953691	0.0241251	0_0	0_0	Eif4a-ps4		eukaryotic translation initiation factor 4A, pseudogene 4 [Source:MGI Symbol;Acc:MGI:1195958]
ENSMUSG00000014606	0.953133	1.44728e-05	0_0	-1_-1	Slc25a11	67863	solute carrier family 25 (mitochondrial carrier oxoglutarate carrier), member 11 [Source:MGI Symbol;Acc:MGI:1915113]
ENSMUSG00000028042	0.952261	0.0172482	0_0	0_0	Zbtb7b	22724	zinc finger and BTB domain containing 7B [Source:MGI Symbol;Acc:MGI:102755]
ENSMUSG00000003604	0.951944	0.0229463	0_0	0_0	Aven	74268	apoptosis, caspase activation inhibitor [Source:MGI Symbol;Acc:MGI:1921518]
ENSMUSG00000038425	0.951311	0.00312468	0_0	0_0	Poli	26447	polymerase (DNA directed), iota [Source:MGI Symbol;Acc:MGI:1347081]
ENSMUSG00000020936	0.949593	0.0168869	0_0	0_0	Nmt1	18107	N-myristoyltransferase 1 [Source:MGI Symbol;Acc:MGI:102579]
ENSMUSG00000054619	0.949205	0.00750231	0_0	0_0	Mettl7a1	70152	methyltransferase like 7A1 [Source:MGI Symbol;Acc:MGI:1916523]
ENSMUSG00000038181	0.947701	6.43264e-07	0_0	-1_-1	Chpf2	100910	chondroitin polymerizing factor 2 [Source:MGI Symbol;Acc:MGI:1917522]
ENSMUSG00000031751	0.946992	9.80553e-08	0_0	0_0	Amfr	23802	autocrine motility factor receptor [Source:MGI Symbol;Acc:MGI:1345634]
ENSMUSG00000030096	0.9462	1.85483e-05	0_0	0_0	Slc6a6	21366	solute carrier family 6 (neurotransmitter transporter, taurine), member 6 [Source:MGI Symbol;Acc:MGI:98488]
ENSMUSG00000002546	0.945821	0.000301168	0_0	0_0	Golga2	99412	golgi autoantigen, golgin subfamily a, 2 [Source:MGI Symbol;Acc:MGI:2139395]
ENSMUSG00000018387	0.944856	0.00894379	0_0	0_0	Shroom1	71774	shroom family member 1 [Source:MGI Symbol;Acc:MGI:1919024]
ENSMUSG00000021809	0.943741	0.00744048	0_0	0_0	Nudt13	67725	nudix (nucleoside diphosphate linked moiety X)-type motif 13 [Source:MGI Symbol;Acc:MGI:1914975]
ENSMUSG00000027628	0.94263	0.00559503	0_0	0_-1	Aar2	68295	AAR2 splicing factor homolog [Source:MGI Symbol;Acc:MGI:1915545]
ENSMUSG00000033458	0.942199	0.00125547	0_0	0_-1	Fan1	330554	FANCD2/FANCI-associated nuclease 1 [Source:MGI Symbol;Acc:MGI:3045266]
ENSMUSG00000002658	0.941824	0.00138519	0_0	0_0	Gtf2f1	98053	general transcription factor IIF, polypeptide 1 [Source:MGI Symbol;Acc:MGI:1923848]
ENSMUSG00000018042	0.941795	1.33838e-05	0_0	0_0	Cyb5r3	109754	cytochrome b5 reductase 3 [Source:MGI Symbol;Acc:MGI:94893]
ENSMUSG00000046314	0.9414	0.0227087	0_0	0_0	Stxbp6	217517	syntaxin binding protein 6 (amisyn) [Source:MGI Symbol;Acc:MGI:2384963]
ENSMUSG00000045795	0.941191	0.00399897	0_0	0_0	Whamm	434204	WAS protein homolog associated with actin, golgi membranes and microtubules [Source:MGI Symbol;Acc:MGI:2142282]
ENSMUSG00000026860	0.941147	0.00444835	0_0	0_0	Sh3glb2	227700	SH3-domain GRB2-like endophilin B2 [Source:MGI Symbol;Acc:MGI:2385131]
ENSMUSG00000042759	0.941041	0.0403966	0_0	0_0	Apobr	171504	apolipoprotein B receptor [Source:MGI Symbol;Acc:MGI:2176230]
ENSMUSG00000034614	0.94072	0.00413469	0_0	0_0	Pik3ip1	216505	phosphoinositide-3-kinase interacting protein 1 [Source:MGI Symbol;Acc:MGI:1917016]
ENSMUSG00000031608	0.940152	0.000650842	0_0	0_0	Galnt7	108150	polypeptide N-acetylgalactosaminyltransferase 7 [Source:MGI Symbol;Acc:MGI:1349449]
ENSMUSG00000093904	0.939337	0.000915144	0_0	0_0	Tomm20	67952	translocase of outer mitochondrial membrane 20 [Source:MGI Symbol;Acc:MGI:1915202]
ENSMUSG00000030979	0.938812	0.0341429	0_0	0_0	Uros	22276	uroporphyrinogen III synthase [Source:MGI Symbol;Acc:MGI:98917]
ENSMUSG00000026421	0.938494	0.00564747	0_0	0_0	Csrp1	13007	cysteine and glycine-rich protein 1 [Source:MGI Symbol;Acc:MGI:88549]
ENSMUSG00000039195	0.937863	0.0199068	0_0	0_0	Bbln	73737	bublin coiled coil protein [Source:MGI Symbol;Acc:MGI:1920987]
ENSMUSG00000020265	0.937738	3.22786e-05	0_0	0_0	Sumo3	20610	small ubiquitin-like modifier 3 [Source:MGI Symbol;Acc:MGI:1336201]
ENSMUSG00000026303	0.93768	0.0294387	0_0	0_0	Mlph	171531	melanophilin [Source:MGI Symbol;Acc:MGI:2176380]
ENSMUSG00000074227	0.936969	0.0459218	0_0	0_0	Spint2	20733	serine protease inhibitor, Kunitz type 2 [Source:MGI Symbol;Acc:MGI:1338031]
ENSMUSG00000052139	0.936941	0.00191895	0_0	0_0	Babam2	107976	BRISC and BRCA1 A complex member 2 [Source:MGI Symbol;Acc:MGI:1333875]
ENSMUSG00000028199	0.934769	0.0046127	0_0	0_0	Cryz	12972	crystallin, zeta [Source:MGI Symbol;Acc:MGI:88527]
ENSMUSG00000015305	0.934342	8.72286e-06	0_0	0_0	Sash1	70097	SAM and SH3 domain containing 1 [Source:MGI Symbol;Acc:MGI:1917347]
ENSMUSG00000116358	0.933509	0.0324578	0_0	0_0	Gm49450		predicted gene, 49450 [Source:MGI Symbol;Acc:MGI:6155101]
ENSMUSG00000000827	0.933229	3.8861e-05	0_0	-1_-1	Tpd52l2	66314	tumor protein D52-like 2 [Source:MGI Symbol;Acc:MGI:1913564]
ENSMUSG00000039004	0.932927	0.0315498	0_0	0_0	Bmp6	12161	bone morphogenetic protein 6 [Source:MGI Symbol;Acc:MGI:88182]
ENSMUSG00000027712	0.932173	3.59777e-09	0_0	0_0	Anxa5	11747	annexin A5 [Source:MGI Symbol;Acc:MGI:106008]
ENSMUSG00000032374	0.931585	0.00723972	0_0	0_0	Plod2	26432	procollagen lysine, 2-oxoglutarate 5-dioxygenase 2 [Source:MGI Symbol;Acc:MGI:1347007]
ENSMUSG00000020846	0.931292	0.001904	0_0	0_0	Rflnb	76566	refilin B [Source:MGI Symbol;Acc:MGI:1923816]
ENSMUSG00000040269	0.930693	0.00780708	0_0	0_0	Mrps28	66230	mitochondrial ribosomal protein S28 [Source:MGI Symbol;Acc:MGI:1913480]
ENSMUSG00000033060	0.930002	3.14122e-05	0_0	0_0	Lmo7	380928	LIM domain only 7 [Source:MGI Symbol;Acc:MGI:1353586]
ENSMUSG00000066324	0.929565	0.00320328	0_0	0_0	Bpnt2	242291	3'(2'), 5'-bisphosphate nucleotidase 2 [Source:MGI Symbol;Acc:MGI:1915720]
ENSMUSG00000026162	0.929145	0.0266895	0_0	0_0	Nhej1	75570	non-homologous end joining factor 1 [Source:MGI Symbol;Acc:MGI:1922820]
ENSMUSG00000032220	0.928846	7.95918e-06	0_0	0_0	Myo1e	71602	myosin IE [Source:MGI Symbol;Acc:MGI:106621]
ENSMUSG00000045007	0.928834	0.0453343	0_0	0_0	Tubg2	103768	tubulin, gamma 2 [Source:MGI Symbol;Acc:MGI:2144208]
ENSMUSG00000015542	0.928317	0.00879882	0_0	0_0	Nat9	66176	N-acetyltransferase 9 (GCN5-related, putative) [Source:MGI Symbol;Acc:MGI:1913426]
ENSMUSG00000038803	0.927599	0.00203332	0_0	0_0	Ost4	67695	oligosaccharyltransferase complex subunit 4 (non-catalytic) [Source:MGI Symbol;Acc:MGI:1914945]
ENSMUSG00000028964	0.927458	2.18369e-05	0_0	0_0	Park7	57320	Parkinson disease (autosomal recessive, early onset) 7 [Source:MGI Symbol;Acc:MGI:2135637]
ENSMUSG00000014444	0.927352	2.00487e-06	0_0	0_0	Piezo1	234839	piezo-type mechanosensitive ion channel component 1 [Source:MGI Symbol;Acc:MGI:3603204]
ENSMUSG00000019837	0.926545	0.00496941	0_0	0_0	Gtf3c6	67371	general transcription factor IIIC, polypeptide 6, alpha [Source:MGI Symbol;Acc:MGI:1914621]
ENSMUSG00000039298	0.926507	0.00538124	0_0	0_-1	Cdk5rap2	214444	CDK5 regulatory subunit associated protein 2 [Source:MGI Symbol;Acc:MGI:2384875]
ENSMUSG00000034088	0.926086	4.23674e-07	0_0	0_0	Hdlbp	110611	high density lipoprotein (HDL) binding protein [Source:MGI Symbol;Acc:MGI:99256]
ENSMUSG00000037936	0.926085	0.000642635	0_0	0_0	Scarb1	20778	scavenger receptor class B, member 1 [Source:MGI Symbol;Acc:MGI:893578]
ENSMUSG00000035203	0.925952	0.000123317	0_0	-1_-1	Epn1	13854	epsin 1 [Source:MGI Symbol;Acc:MGI:1333763]
ENSMUSG00000038497	0.925833	0.00122283	0_0	0_-1	Tmco3	234076	transmembrane and coiled-coil domains 3 [Source:MGI Symbol;Acc:MGI:2444946]
ENSMUSG00000019428	0.925702	1.56567e-06	0_0	-1_-1	Fkbp8	14232	FK506 binding protein 8 [Source:MGI Symbol;Acc:MGI:1341070]
ENSMUSG00000071856	0.925492	0.000840778	0_0	0_0	Mcc	328949	mutated in colorectal cancers [Source:MGI Symbol;Acc:MGI:96930]
ENSMUSG00000038910	0.925335	0.000109698	0_0	0_0	Plcl2	224860	phospholipase C-like 2 [Source:MGI Symbol;Acc:MGI:1352756]
ENSMUSG00000024754	0.924838	4.28728e-05	0_0	0_0	Cemip2	83921	cell migration inducing hyaluronidase 2 [Source:MGI Symbol;Acc:MGI:1890373]
ENSMUSG00000031950	0.923806	0.000901585	0_0	0_0	Gabarapl2	93739	gamma-aminobutyric acid (GABA) A receptor-associated protein-like 2 [Source:MGI Symbol;Acc:MGI:1890602]
ENSMUSG00000033313	0.921691	0.0409675	0_0	0_0	Fbxl8	50788	F-box and leucine-rich repeat protein 8 [Source:MGI Symbol;Acc:MGI:1354697]
ENSMUSG00000058427	0.919804	0.0438111	0_0	0_0	Cxcl2	20310	chemokine (C-X-C motif) ligand 2 [Source:MGI Symbol;Acc:MGI:1340094]
ENSMUSG00000022419	0.91754	0.00090593	0_0	0_0	Deptor	97998	DEP domain containing MTOR-interacting protein [Source:MGI Symbol;Acc:MGI:2146322]
ENSMUSG00000096373	0.917353	0.0457805	0_0	-1_0	Vmn2r31	100042591	vomeronasal 2, receptor 31 [Source:MGI Symbol;Acc:MGI:3757688]
ENSMUSG00000001039	0.916439	0.0239396	0_0	0_0	B9d1	27078	B9 protein domain 1 [Source:MGI Symbol;Acc:MGI:1351471]
ENSMUSG00000049800	0.91545	2.11155e-05	0_0	0_0	Sertad2	58172	SERTA domain containing 2 [Source:MGI Symbol;Acc:MGI:1931026]
ENSMUSG00000031666	0.9151	0.000378721	0_0	0_0	Rbl2	19651	RB transcriptional corepressor like 2 [Source:MGI Symbol;Acc:MGI:105085]
ENSMUSG00000001910	0.914848	0.00514377	0_0	0_0	Nacc1	66830	nucleus accumbens associated 1, BEN and BTB (POZ) domain containing [Source:MGI Symbol;Acc:MGI:1914080]
ENSMUSG00000041313	0.914845	2.39587e-06	0_0	0_0	Slc7a1	11987	solute carrier family 7 (cationic amino acid transporter, y+ system), member 1 [Source:MGI Symbol;Acc:MGI:88117]
ENSMUSG00000020895	0.914615	0.0115935	0_0	0_0	Tmem107	66910	transmembrane protein 107 [Source:MGI Symbol;Acc:MGI:1914160]
ENSMUSG00000028944	0.914184	0.00915331	0_0	0_0	Prkag2	108099	protein kinase, AMP-activated, gamma 2 non-catalytic subunit [Source:MGI Symbol;Acc:MGI:1336153]
ENSMUSG00000036646	0.914109	0.00478635	0_0	0_0	Man1b1	227619	mannosidase, alpha, class 1B, member 1 [Source:MGI Symbol;Acc:MGI:2684954]
ENSMUSG00000003585	0.913283	0.0158999	0_0	0_0	Sec14l2	67815	SEC14-like lipid binding 2 [Source:MGI Symbol;Acc:MGI:1915065]
ENSMUSG00000020715	0.913231	0.00577018	0_0	0_0	Ern1	78943	endoplasmic reticulum (ER) to nucleus signalling 1 [Source:MGI Symbol;Acc:MGI:1930134]
ENSMUSG00000005378	0.912888	0.00213574	0_0	-1_0	Bud23	66138	BUD23, rRNA methyltransferase and ribosome maturation factor [Source:MGI Symbol;Acc:MGI:1913388]
ENSMUSG00000039148	0.91191	0.00267989	0_0	0_-1	Sart1	20227	squamous cell carcinoma antigen recognized by T cells 1 [Source:MGI Symbol;Acc:MGI:1309453]
ENSMUSG00000020400	0.9109	0.00138519	0_0	0_0	Tnip1	57783	TNFAIP3 interacting protein 1 [Source:MGI Symbol;Acc:MGI:1926194]
ENSMUSG00000005417	0.910565	0.000362189	0_0	0_0	Mprip	26936	myosin phosphatase Rho interacting protein [Source:MGI Symbol;Acc:MGI:1349438]
ENSMUSG00000029064	0.910359	5.52665e-06	0_0	0_-1	Gnb1	14688	guanine nucleotide binding protein (G protein), beta 1 [Source:MGI Symbol;Acc:MGI:95781]
ENSMUSG00000006464	0.910076	0.00221843	0_0	0_0	Bbs1	52028	Bardet-Biedl syndrome 1 (human) [Source:MGI Symbol;Acc:MGI:1277215]
ENSMUSG00000025484	0.910003	0.00369202	0_0	-1_-1	Bet1l	54399	Bet1 golgi vesicular membrane trafficking protein like [Source:MGI Symbol;Acc:MGI:1913128]
ENSMUSG00000021670	0.909748	7.51857e-05	0_0	0_0	Hmgcr	15357	3-hydroxy-3-methylglutaryl-Coenzyme A reductase [Source:MGI Symbol;Acc:MGI:96159]
ENSMUSG00000058922	0.909045	0.0108485	-1_-1	0_-1	Gm10052		predicted pseudogene 10052 [Source:MGI Symbol;Acc:MGI:3704348]
ENSMUSG00000047767	0.908979	0.000400761	0_0	0_0	Atg16l2	73683	autophagy related 16-like 2 (S. cerevisiae) [Source:MGI Symbol;Acc:MGI:1920933]
ENSMUSG00000039157	0.908505	0.01105	0_0	0_0	Fam102a	98952	family with sequence similarity 102, member A [Source:MGI Symbol;Acc:MGI:2138935]
ENSMUSG00000025823	0.907672	0.000133407	0_0	0_0	Pdia4	12304	protein disulfide isomerase associated 4 [Source:MGI Symbol;Acc:MGI:104864]
ENSMUSG00000030102	0.907323	8.93731e-06	0_0	0_0	Itpr1	16438	inositol 1,4,5-trisphosphate receptor 1 [Source:MGI Symbol;Acc:MGI:96623]
ENSMUSG00000057363	0.906975	0.00513713	0_0	0_0	Uxs1	67883	UDP-glucuronate decarboxylase 1 [Source:MGI Symbol;Acc:MGI:1915133]
ENSMUSG00000037855	0.906289	0.0313687	0_0	0_0	Zfp365	216049	zinc finger protein 365 [Source:MGI Symbol;Acc:MGI:2143676]
ENSMUSG00000039959	0.90623	0.00187415	0_0	0_0	Hip1	215114	huntingtin interacting protein 1 [Source:MGI Symbol;Acc:MGI:1099804]
ENSMUSG00000030788	0.905385	0.00376444	0_0	0_0	Rnf141	67150	ring finger protein 141 [Source:MGI Symbol;Acc:MGI:1914400]
ENSMUSG00000041654	0.90488	0.00446136	0_0	0_0	Slc39a11	69806	solute carrier family 39 (metal ion transporter), member 11 [Source:MGI Symbol;Acc:MGI:1917056]
ENSMUSG00000042066	0.904772	0.000217175	0_0	0_0	Tmcc2	68875	transmembrane and coiled-coil domains 2 [Source:MGI Symbol;Acc:MGI:1916125]
ENSMUSG00000062825	0.904748	0.00110132	0_0	0_-1	Actg1	11465	actin, gamma, cytoplasmic 1 [Source:MGI Symbol;Acc:MGI:87906]
ENSMUSG00000070306	0.904405	0.0341009	0_0	0_0	Ccdc153	270150	coiled-coil domain containing 153 [Source:MGI Symbol;Acc:MGI:2448587]
ENSMUSG00000037994	0.904009	0.0462807	0_0	0_0	Slc9b2	97086	solute carrier family 9, subfamily B (NHA2, cation proton antiporter 2), member 2 [Source:MGI Symbol;Acc:MGI:2140077]
ENSMUSG00000029681	0.90396	0.00315756	0_0	0_0	Bcl7b	12054	B cell CLL/lymphoma 7B [Source:MGI Symbol;Acc:MGI:1332238]
ENSMUSG00000036432	0.90316	0.0107464	0_0	0_0	Siah2	20439	siah E3 ubiquitin protein ligase 2 [Source:MGI Symbol;Acc:MGI:108062]
ENSMUSG00000070284	0.902835	0.0168485	0_0	0_0	Gmppb	331026	GDP-mannose pyrophosphorylase B [Source:MGI Symbol;Acc:MGI:2660880]
ENSMUSG00000045039	0.902556	3.60765e-07	0_0	0_-1	Megf8	269878	multiple EGF-like-domains 8 [Source:MGI Symbol;Acc:MGI:2446294]
ENSMUSG00000046722	0.90243	2.77959e-05	0_0	0_0	Cdc42se1	57912	CDC42 small effector 1 [Source:MGI Symbol;Acc:MGI:1889510]
ENSMUSG00000032121	0.902067	0.0339967	0_0	0_0	Tmem218	66279	transmembrane protein 218 [Source:MGI Symbol;Acc:MGI:1913529]
ENSMUSG00000026113	0.901917	0.000478364	0_0	0_0	Inpp4a	269180	inositol polyphosphate-4-phosphatase, type I [Source:MGI Symbol;Acc:MGI:1931123]
ENSMUSG00000045005	0.901427	0.0180742	0_0	0_0	Fzd5	14367	frizzled class receptor 5 [Source:MGI Symbol;Acc:MGI:108571]
ENSMUSG00000002102	0.900818	0.022016	0_0	0_0	Psmc3	19182	proteasome (prosome, macropain) 26S subunit, ATPase 3 [Source:MGI Symbol;Acc:MGI:1098754]
ENSMUSG00000022781	0.900167	0.0141334	0_0	0_0	Pak2	224105	p21 (RAC1) activated kinase 2 [Source:MGI Symbol;Acc:MGI:1339984]
ENSMUSG00000041773	0.899659	0.00587296	0_0	0_0	Enc1	13803	ectodermal-neural cortex 1 [Source:MGI Symbol;Acc:MGI:109610]
ENSMUSG00000022892	0.898605	0.00500218	0_0	0_0	App	11820	amyloid beta (A4) precursor protein [Source:MGI Symbol;Acc:MGI:88059]
ENSMUSG00000022452	0.897418	0.00196477	0_0	0_0	Smdt1	69029	single-pass membrane protein with aspartate rich tail 1 [Source:MGI Symbol;Acc:MGI:1916279]
ENSMUSG00000089706	0.897199	0.0101874	0_0	0_0	B230216N24Rik	78603	RIKEN cDNA B230216N24 gene [Source:MGI Symbol;Acc:MGI:1925853]
ENSMUSG00000001918	0.897044	0.000192447	0_0	0_0	Slc1a5	20514	solute carrier family 1 (neutral amino acid transporter), member 5 [Source:MGI Symbol;Acc:MGI:105305]
ENSMUSG00000024981	0.896902	0.0138082	0_0	0_0	Acsl5	433256	acyl-CoA synthetase long-chain family member 5 [Source:MGI Symbol;Acc:MGI:1919129]
ENSMUSG00000033022	0.896711	0.00180174	0_0	0_0	Cdo1	12583	cysteine dioxygenase 1, cytosolic [Source:MGI Symbol;Acc:MGI:105925]
ENSMUSG00000031422	0.895347	0.000109235	0_0	-1_-1	Morf4l2	56397	mortality factor 4 like 2 [Source:MGI Symbol;Acc:MGI:1927167]
ENSMUSG00000028164	0.89532	0.00680082	0_0	0_0	Manba	110173	mannosidase, beta A, lysosomal [Source:MGI Symbol;Acc:MGI:88175]
ENSMUSG00000029071	0.895313	0.00689719	0_0	0_0	Dvl1	13542	dishevelled segment polarity protein 1 [Source:MGI Symbol;Acc:MGI:94941]
ENSMUSG00000030272	0.894775	7.92668e-06	0_0	-1_-1	Camk1	52163	calcium/calmodulin-dependent protein kinase I [Source:MGI Symbol;Acc:MGI:1098535]
ENSMUSG00000015013	0.894359	0.00858199	0_0	0_0	Trappc2l	59005	trafficking protein particle complex 2L [Source:MGI Symbol;Acc:MGI:1916295]
ENSMUSG00000035443	0.894355	0.0035434	0_0	0_0	Thyn1	77862	thymocyte nuclear protein 1 [Source:MGI Symbol;Acc:MGI:1925112]
ENSMUSG00000034667	0.894291	0.00541146	0_0	0_0	Xpot	73192	exportin, tRNA (nuclear export receptor for tRNAs) [Source:MGI Symbol;Acc:MGI:1920442]
ENSMUSG00000050965	0.894072	0.0263011	0_0	0_-1	Prkca	18750	protein kinase C, alpha [Source:MGI Symbol;Acc:MGI:97595]
ENSMUSG00000051579	0.893014	0.0213803	0_0	0_0	Tceal8	66684	transcription elongation factor A (SII)-like 8 [Source:MGI Symbol;Acc:MGI:1913934]
ENSMUSG00000024493	0.892802	0.00213618	0_0	0_0	Lars	107045	leucyl-tRNA synthetase [Source:MGI Symbol;Acc:MGI:1913808]
ENSMUSG00000044627	0.89272	0.000202004	0_0	0_0	Swi5	72931	SWI5 recombination repair homolog (yeast) [Source:MGI Symbol;Acc:MGI:1920181]
ENSMUSG00000027340	0.892386	0.00174779	0_0	0_0	Slc23a2	54338	solute carrier family 23 (nucleobase transporters), member 2 [Source:MGI Symbol;Acc:MGI:1859682]
ENSMUSG00000034485	0.891374	0.0024563	0_0	0_0	Uaca	72565	uveal autoantigen with coiled-coil domains and ankyrin repeats [Source:MGI Symbol;Acc:MGI:1919815]
ENSMUSG00000022012	0.890688	0.00262428	0_0	0_0	Enox1	239188	ecto-NOX disulfide-thiol exchanger 1 [Source:MGI Symbol;Acc:MGI:2444896]
ENSMUSG00000018574	0.889975	3.05865e-06	0_0	0_0	Acadvl	11370	acyl-Coenzyme A dehydrogenase, very long chain [Source:MGI Symbol;Acc:MGI:895149]
ENSMUSG00000032026	0.88984	0.00298741	0_0	0_0	Rexo2	104444	RNA exonuclease 2 [Source:MGI Symbol;Acc:MGI:1888981]
ENSMUSG00000029162	0.889691	0.0207364	0_0	0_0	Khk	16548	ketohexokinase [Source:MGI Symbol;Acc:MGI:1096353]
ENSMUSG00000034032	0.889125	0.0118899	0_0	0_-1	Rpap1	68925	RNA polymerase II associated protein 1 [Source:MGI Symbol;Acc:MGI:1916175]
ENSMUSG00000062963	0.889054	0.000171927	0_0	0_0	Ufc1	66155	ubiquitin-fold modifier conjugating enzyme 1 [Source:MGI Symbol;Acc:MGI:1913405]
ENSMUSG00000065954	0.888885	4.29409e-05	0_0	0_0	Tacc1	320165	transforming, acidic coiled-coil containing protein 1 [Source:MGI Symbol;Acc:MGI:2443510]
ENSMUSG00000036875	0.888196	0.0378798	0_0	0_0	Dna2	327762	DNA replication helicase/nuclease 2 [Source:MGI Symbol;Acc:MGI:2443732]
ENSMUSG00000016409	0.887667	0.0470587	0_0	0_0	Nkap	67050	NFKB activating protein [Source:MGI Symbol;Acc:MGI:1914300]
ENSMUSG00000041939	0.887406	0.0128132	0_0	0_0	Mvk	17855	mevalonate kinase [Source:MGI Symbol;Acc:MGI:107624]
ENSMUSG00000026511	0.886625	0.00163081	0_0	0_0	Srp9	27058	signal recognition particle 9 [Source:MGI Symbol;Acc:MGI:1350930]
ENSMUSG00000072214	0.886366	8.90628e-06	0_0	0_0	Septin5	18951	septin 5 [Source:MGI Symbol;Acc:MGI:1195461]
ENSMUSG00000024592	0.886201	0.0303896	0_0	0_0	C330018D20Rik	77422	RIKEN cDNA C330018D20 gene [Source:MGI Symbol;Acc:MGI:1924672]
ENSMUSG00000008475	0.886092	0.000618988	0_0	0_0	Arpc5	67771	actin related protein 2/3 complex, subunit 5 [Source:MGI Symbol;Acc:MGI:1915021]
ENSMUSG00000018821	0.885791	0.0428217	0_0	0_0	Avpi1	69534	arginine vasopressin-induced 1 [Source:MGI Symbol;Acc:MGI:1916784]
ENSMUSG00000027957	0.885753	0.00145675	0_0	0_0	Slc35a3	229782	solute carrier family 35 (UDP-N-acetylglucosamine (UDP-GlcNAc) transporter), member 3 [Source:MGI Symbol;Acc:MGI:1917648]
ENSMUSG00000004460	0.885436	1.01051e-05	0_0	0_0	Dnajb11	67838	DnaJ heat shock protein family (Hsp40) member B11 [Source:MGI Symbol;Acc:MGI:1915088]
ENSMUSG00000037257	0.885378	0.00277566	0_0	0_0	Aagab	66939	alpha- and gamma-adaptin binding protein [Source:MGI Symbol;Acc:MGI:1914189]
ENSMUSG00000068115	0.885256	0.00618245	0_0	-1_0	Ninl	78177	ninein-like [Source:MGI Symbol;Acc:MGI:1925427]
ENSMUSG00000035944	0.884765	0.0380697	0_0	0_0	Ttc38	239570	tetratricopeptide repeat domain 38 [Source:MGI Symbol;Acc:MGI:2146198]
ENSMUSG00000038065	0.884342	0.00117722	0_0	0_0	Mturn	68235	maturin, neural progenitor differentiation regulator homolog (Xenopus) [Source:MGI Symbol;Acc:MGI:1915485]
ENSMUSG00000006281	0.884206	0.0329956	0_0	0_0	Tep1	21745	telomerase associated protein 1 [Source:MGI Symbol;Acc:MGI:109573]
ENSMUSG00000042406	0.883961	0.00100364	0_0	0_0	Atf4	11911	activating transcription factor 4 [Source:MGI Symbol;Acc:MGI:88096]
ENSMUSG00000015112	0.881979	0.00448302	0_0	0_0	Slc25a13	50799	solute carrier family 25 (mitochondrial carrier, adenine nucleotide translocator), member 13 [Source:MGI Symbol;Acc:MGI:1354721]
ENSMUSG00000036686	0.881375	0.00725185	0_0	0_0	Cc2d1a	212139	coiled-coil and C2 domain containing 1A [Source:MGI Symbol;Acc:MGI:2384831]
ENSMUSG00000025262	0.880649	0.000106467	0_0	0_-1	Fam120c	207375	family with sequence similarity 120, member C [Source:MGI Symbol;Acc:MGI:2387687]
ENSMUSG00000031488	0.879949	0.0305762	0_0	0_0	Rab11fip1	75767	RAB11 family interacting protein 1 (class I) [Source:MGI Symbol;Acc:MGI:1923017]
ENSMUSG00000044026	0.879892	0.0203937	0_0	0_0	Slc35g1	240660	solute carrier family 35, member G1 [Source:MGI Symbol;Acc:MGI:2444789]
ENSMUSG00000030199	0.87959	0.00409307	0_0	0_0	Etv6	14011	ets variant 6 [Source:MGI Symbol;Acc:MGI:109336]
ENSMUSG00000028559	0.879565	5.29983e-05	0_0	0_0	Osbpl9	100273	oxysterol binding protein-like 9 [Source:MGI Symbol;Acc:MGI:1923784]
ENSMUSG00000003444	0.878931	0.00887683	0_0	0_0	Med29	67224	mediator complex subunit 29 [Source:MGI Symbol;Acc:MGI:1914474]
ENSMUSG00000028047	0.878528	0.04209	0_0	0_0	Thbs3	21827	thrombospondin 3 [Source:MGI Symbol;Acc:MGI:98739]
ENSMUSG00000040213	0.877943	0.0464639	0_0	0_0	Kyat3	229905	kynurenine aminotransferase 3 [Source:MGI Symbol;Acc:MGI:2677849]
ENSMUSG00000031216	0.876464	0.0148155	0_0	0_0	Stard8	236920	START domain containing 8 [Source:MGI Symbol;Acc:MGI:2448556]
ENSMUSG00000071103	0.875869	0.043923	0_0	0_0	1700029J07Rik	69479	RIKEN cDNA 1700029J07 gene [Source:MGI Symbol;Acc:MGI:1916729]
ENSMUSG00000043059	0.875772	0.00526713	0_0	0_0	Zfp513	101023	zinc finger protein 513 [Source:MGI Symbol;Acc:MGI:2141255]
ENSMUSG00000051344	0.874583	0.000843901	0_0	0_0	Plekhm3	241075	pleckstrin homology domain containing, family M, member 3 [Source:MGI Symbol;Acc:MGI:2443627]
ENSMUSG00000035142	0.87445	0.0223671	0_0	0_0	Nubpl	76826	nucleotide binding protein-like [Source:MGI Symbol;Acc:MGI:1924076]
ENSMUSG00000036257	0.874446	0.010093	0_0	0_0	Pnpla8	67452	patatin-like phospholipase domain containing 8 [Source:MGI Symbol;Acc:MGI:1914702]
ENSMUSG00000061859	0.874396	0.0209947	0_0	0_0	Patj	12695	PATJ, crumbs cell polarity complex component [Source:MGI Symbol;Acc:MGI:1277960]
ENSMUSG00000052632	0.873812	0.00070225	0_0	0_0	Asap2	211914	ArfGAP with SH3 domain, ankyrin repeat and PH domain 2 [Source:MGI Symbol;Acc:MGI:2685438]
ENSMUSG00000073968	0.873658	0.00098413	0_0	0_0	Trim68	101700	tripartite motif-containing 68 [Source:MGI Symbol;Acc:MGI:2142077]
ENSMUSG00000022946	0.873614	0.00900792	0_0	0_0	Dop1b	70028	DOP1 leucine zipper like protein B [Source:MGI Symbol;Acc:MGI:1917278]
ENSMUSG00000036180	0.873107	0.00147546	0_0	0_0	Gatad2a	234366	GATA zinc finger domain containing 2A [Source:MGI Symbol;Acc:MGI:2384585]
ENSMUSG00000073557	0.872217	0.00189689	0_0	0_0	Ppp1r12b	329251	protein phosphatase 1, regulatory subunit 12B [Source:MGI Symbol;Acc:MGI:1916417]
ENSMUSG00000026102	0.87206	0.00305963	0_0	0_0	Inpp1	16329	inositol polyphosphate-1-phosphatase [Source:MGI Symbol;Acc:MGI:104848]
ENSMUSG00000067713	0.871948	0.000555617	0_0	0_0	Prkag1	19082	protein kinase, AMP-activated, gamma 1 non-catalytic subunit [Source:MGI Symbol;Acc:MGI:108411]
ENSMUSG00000028646	0.871868	0.00638874	0_0	-1_-1	Rragc	54170	Ras-related GTP binding C [Source:MGI Symbol;Acc:MGI:1858751]
ENSMUSG00000035575	0.871521	0.00184325	0_0	0_0	Utp6	216987	UTP6 small subunit processome component [Source:MGI Symbol;Acc:MGI:2445193]
ENSMUSG00000021338	0.871495	0.00624224	0_0	0_0	Carmil1	68732	capping protein regulator and myosin 1 linker 1 [Source:MGI Symbol;Acc:MGI:1915982]
ENSMUSG00000032754	0.871137	0.00168747	0_0	0_0	Slc8b1	170756	solute carrier family 8 (sodium/lithium/calcium exchanger), member B1 [Source:MGI Symbol;Acc:MGI:2180781]
ENSMUSG00000028188	0.869376	0.0209204	0_0	0_0	Spata1	70951	spermatogenesis associated 1 [Source:MGI Symbol;Acc:MGI:1918201]
ENSMUSG00000022427	0.868622	0.000345502	0_0	0_-1	Tomm22	223696	translocase of outer mitochondrial membrane 22 [Source:MGI Symbol;Acc:MGI:2450248]
ENSMUSG00000022346	0.867968	0.0122506	0_0	0_0	Myc	17869	myelocytomatosis oncogene [Source:MGI Symbol;Acc:MGI:97250]
ENSMUSG00000026377	0.867787	0.00191437	0_0	0_0	Nifk	67949	nucleolar protein interacting with the FHA domain of MKI67 [Source:MGI Symbol;Acc:MGI:1915199]
ENSMUSG00000024248	0.867293	0.00384731	0_0	0_0	Cox7a2l	20463	cytochrome c oxidase subunit 7A2 like [Source:MGI Symbol;Acc:MGI:106015]
ENSMUSG00000028878	0.86538	0.00112738	0_0	-1_0	Fam76a	230789	family with sequence similarity 76, member A [Source:MGI Symbol;Acc:MGI:2385211]
ENSMUSG00000040356	0.865331	0.00453074	0_0	0_-1	Skiv2l	108077	superkiller viralicidic activity 2-like (S. cerevisiae) [Source:MGI Symbol;Acc:MGI:1099835]
ENSMUSG00000078201	0.865319	0.0138374	0_0	0_0	Tmem203	227615	transmembrane protein 203 [Source:MGI Symbol;Acc:MGI:2443597]
ENSMUSG00000040022	0.865296	0.000848338	0_0	0_0	Rab11fip2	74998	RAB11 family interacting protein 2 (class I) [Source:MGI Symbol;Acc:MGI:1922248]
[truncated: 4,133 more rows]

## Sheet: Hip cap (5 MPa vs control)
ensembl_gene_id	log2FoldChange_hip.5_v_ctrl	padj_hip.5_v_ctrl	hip.5_sigGroup	meta.all_sigGroup	hip.all_sigGroup	external_gene_name	entrezgene_id	description
ENSMUSG00000064354	3.86181	1.19917e-10	1	0_0	1_1	mt-Co2	17709	mitochondrially encoded cytochrome c oxidase II [Source:MGI Symbol;Acc:MGI:102503]
ENSMUSG00000064357	3.5113	0.000187849	1	0_0	1_1	mt-Atp6	17705	mitochondrially encoded ATP synthase 6 [Source:MGI Symbol;Acc:MGI:99927]
ENSMUSG00000064358	3.45782	0.000145902	1	0_0	1_1	mt-Co3	17710	mitochondrially encoded cytochrome c oxidase III [Source:MGI Symbol;Acc:MGI:102502]
ENSMUSG00000000686	3.22904	0.000519085	1	0_0	1_0	Abhd15	67477	abhydrolase domain containing 15 [Source:MGI Symbol;Acc:MGI:1914727]
ENSMUSG00000064360	3.22407	0.000100063	1	0_0	1_1	mt-Nd3	17718	mitochondrially encoded NADH dehydrogenase 3 [Source:MGI Symbol;Acc:MGI:102499]
ENSMUSG00000064341	3.0963	0.000376173	1	0_0	1_1	mt-Nd1	17716	mitochondrially encoded NADH dehydrogenase 1 [Source:MGI Symbol;Acc:MGI:101787]
ENSMUSG00000064351	2.74279	0.000400982	1	0_0	1_1	mt-Co1	17708	mitochondrially encoded cytochrome c oxidase I [Source:MGI Symbol;Acc:MGI:102504]
ENSMUSG00000071497	2.64947	2.50164e-07	1	0_0	1_1	Nutf2-ps1		nuclear transport factor 2, pseudogene 1 [Source:MGI Symbol;Acc:MGI:108008]
ENSMUSG00000064367	2.51984	0.00061336	1	0_0	1_1	mt-Nd5	17721	mitochondrially encoded NADH dehydrogenase 5 [Source:MGI Symbol;Acc:MGI:102496]
ENSMUSG00000064363	2.48409	0.00148683	1	0_0	1_1	mt-Nd4	17719	mitochondrially encoded NADH dehydrogenase 4 [Source:MGI Symbol;Acc:MGI:102498]
ENSMUSG00000025492	2.46701	0.000214404	1	0_0	1_1	Ifitm3	66141	interferon induced transmembrane protein 3 [Source:MGI Symbol;Acc:MGI:1913391]
ENSMUSG00000064345	2.30924	0.0025494	1	0_0	1_1	mt-Nd2	17717	mitochondrially encoded NADH dehydrogenase 2 [Source:MGI Symbol;Acc:MGI:102500]
ENSMUSG00000060802	2.27275	0.000189869	1	0_0	1_1	B2m	12010	beta-2 microglobulin [Source:MGI Symbol;Acc:MGI:88127]
ENSMUSG00000089824	2.17911	1.17087e-05	1	0_0	1_1	Rbm12	75710	RNA binding motif protein 12 [Source:MGI Symbol;Acc:MGI:1922960]
ENSMUSG00000020460	2.15689	0.00115912	1	0_0	1_1	Rps27a	78294	ribosomal protein S27A [Source:MGI Symbol;Acc:MGI:1925544]
ENSMUSG00000027364	1.99395	0.000817882	1	0_0	1_1	Usp50	75083	ubiquitin specific peptidase 50 [Source:MGI Symbol;Acc:MGI:1922333]
ENSMUSG00000064370	1.98338	0.00376857	1	0_0	1_1	mt-Cytb	17711	mitochondrially encoded cytochrome b [Source:MGI Symbol;Acc:MGI:102501]
ENSMUSG00000114172	1.95845	0.00179552	1	0_0	1_1	Gm36298		predicted gene, 36298 [Source:MGI Symbol;Acc:MGI:5595457]
ENSMUSG00000022964	1.9526	4.44279e-05	1	0_0	1_1	Tmem50b	77975	transmembrane protein 50B [Source:MGI Symbol;Acc:MGI:1925225]
ENSMUSG00000065947	1.94536	0.00392189	1	0_0	1_1	mt-Nd4l	17720	mitochondrially encoded NADH dehydrogenase 4L [Source:MGI Symbol;Acc:MGI:102497]
ENSMUSG00000057580	1.80222	0.00392189	1	0_0	1_1	Cox7c-ps1		cytochrome c oxidase subunit 7C, pseudogene 1 [Source:MGI Symbol;Acc:MGI:3642454]
ENSMUSG00000082519	1.75525	0.000617305	1	0_0	1_1	Vamp7-ps		vesicle-associated membrane protein 7, pseudogene [Source:MGI Symbol;Acc:MGI:3652239]
ENSMUSG00000113902	1.7182	0.000145902	1	0_0	1_1	Ndufb1	102631912	NADH:ubiquinone oxidoreductase subunit B1 [Source:MGI Symbol;Acc:MGI:3780865]
ENSMUSG00000035042	1.67916	0.00542941	1	0_0	1_1	Ccl5	20304	chemokine (C-C motif) ligand 5 [Source:MGI Symbol;Acc:MGI:98262]
ENSMUSG00000026820	1.60434	0.000145902	1	0_0	1_1	Ptges2	96979	prostaglandin E synthase 2 [Source:MGI Symbol;Acc:MGI:1917592]
ENSMUSG00000045871	1.50704	0.000377062	1	0_0	1_1	Slitrk6	239250	SLIT and NTRK-like family, member 6 [Source:MGI Symbol;Acc:MGI:2443198]
ENSMUSG00000027562	1.46652	0.00804937	1	0_0	1_0	Car2	12349	carbonic anhydrase 2 [Source:MGI Symbol;Acc:MGI:88269]
ENSMUSG00000035385	1.44649	0.00115912	1	0_0	1_1	Ccl2	20296	chemokine (C-C motif) ligand 2 [Source:MGI Symbol;Acc:MGI:98259]
ENSMUSG00000110189	1.43613	0.00786965	1	0_0	1_0	Gm45665		predicted gene 45665 [Source:MGI Symbol;Acc:MGI:5791501]
ENSMUSG00000092500	1.42979	0.00687907	1	0_0	1_1	Gm20400		predicted gene 20400 [Source:MGI Symbol;Acc:MGI:5141865]
ENSMUSG00000064356	1.36939	0.00934511	1	0_0	1_1	mt-Atp8	17706	mitochondrially encoded ATP synthase 8 [Source:MGI Symbol;Acc:MGI:99926]
ENSMUSG00000031586	1.35101	0.00334345	1	0_0	1_1	Rbpms	19663	RNA binding protein gene with multiple splicing [Source:MGI Symbol;Acc:MGI:1334446]
ENSMUSG00000038717	1.28471	0.00293202	1	0_0	1_1	Atp5l	27425	ATP synthase, H+ transporting, mitochondrial F0 complex, subunit G [Source:MGI Symbol;Acc:MGI:1351597]
ENSMUSG00000021676	1.27471	0.00174678	1	0_0	1_1	Iqgap2	544963	IQ motif containing GTPase activating protein 2 [Source:MGI Symbol;Acc:MGI:2449975]
ENSMUSG00000032575	1.2699	0.003178	1	0_0	1_1	Manf	74840	mesencephalic astrocyte-derived neurotrophic factor [Source:MGI Symbol;Acc:MGI:1922090]
ENSMUSG00000000982	1.25722	0.00794653	1	0_0	1_1	Ccl3	20302	chemokine (C-C motif) ligand 3 [Source:MGI Symbol;Acc:MGI:98260]
ENSMUSG00000028036	1.20501	0.00687907	1	0_0	1_1	Ptgfr	19220	prostaglandin F receptor [Source:MGI Symbol;Acc:MGI:97796]
ENSMUSG00000067925	1.20153	9.69887e-05	1	0_0	1_1	Rtl8a	66158	retrotransposon Gag like 8A [Source:MGI Symbol;Acc:MGI:1913408]
ENSMUSG00000112808	1.19245	0.0122835	1	0_0	1_1	Gm4739		predicted gene 4739 [Source:MGI Symbol;Acc:MGI:3642984]
ENSMUSG00000107645	1.1854	0.00800696	1	0_0	1_0	Or2y10	404336	olfactory receptor family 2 subfamily Y member 10 [Source:MGI Symbol;Acc:MGI:3031214]
ENSMUSG00000021520	1.16256	0.00687907	1	0_0	1_1	Uqcrb	67530	ubiquinol-cytochrome c reductase binding protein [Source:MGI Symbol;Acc:MGI:1914780]
ENSMUSG00000025868	1.15892	0.00137403	1	0_0	1_1	Higd2a	67044	HIG1 domain family, member 2A [Source:MGI Symbol;Acc:MGI:1914294]
ENSMUSG00000021112	1.14917	0.000377062	1	0_0	1_0	Pals1	56217	protein associated with LIN7 1, MAGUK family member [Source:MGI Symbol;Acc:MGI:1927339]
ENSMUSG00000000355	1.14811	0.0031874	1	0_0	1_1	Mcts1	68995	malignant T cell amplified sequence 1 [Source:MGI Symbol;Acc:MGI:1916245]
ENSMUSG00000055048	1.14275	0.0130658	1	0_0	1_0	Gm9962	791383	predicted gene 9962 [Source:MGI Symbol;Acc:MGI:3642695]
ENSMUSG00000078941	1.13925	4.44279e-05	1	0_0	1_1	Ak6	108143	adenylate kinase 6 [Source:MGI Symbol;Acc:MGI:5510732]
ENSMUSG00000057359	1.13556	0.00416176	1	0_0	1_1	Gm17494		predicted gene, 17494 [Source:MGI Symbol;Acc:MGI:4937128]
ENSMUSG00000028378	1.13048	0.00332032	1	0_0	1_1	Ptgr1	67103	prostaglandin reductase 1 [Source:MGI Symbol;Acc:MGI:1914353]
ENSMUSG00000060591	1.13025	0.000376173	1	0_0	1_1	Ifitm2	80876	interferon induced transmembrane protein 2 [Source:MGI Symbol;Acc:MGI:1933382]
ENSMUSG00000024087	1.12415	0.0040018	1	0_0	1_1	Cyp1b1	13078	cytochrome P450, family 1, subfamily b, polypeptide 1 [Source:MGI Symbol;Acc:MGI:88590]
ENSMUSG00000063316	1.12297	0.00542816	1	0_0	1_1	Rpl27	19942	ribosomal protein L27 [Source:MGI Symbol;Acc:MGI:98036]
ENSMUSG00000113775	1.11996	0.0030211	1	0_0	1_1	Gm48027		predicted gene, 48027 [Source:MGI Symbol;Acc:MGI:6097341]
ENSMUSG00000021374	1.11277	0.00022453	1	0_0	1_1	Nup153	218210	nucleoporin 153 [Source:MGI Symbol;Acc:MGI:2385621]
ENSMUSG00000032845	1.11166	0.013307	1	0_0	1_1	Alpk2	225638	alpha-kinase 2 [Source:MGI Symbol;Acc:MGI:2449492]
ENSMUSG00000024259	1.1018	6.71164e-05	1	0_0	1_1	Slc25a46	67453	solute carrier family 25, member 46 [Source:MGI Symbol;Acc:MGI:1914703]
ENSMUSG00000079317	1.10095	0.00419224	1	0_0	1_1	Trappc2	66226	trafficking protein particle complex 2 [Source:MGI Symbol;Acc:MGI:1913476]
ENSMUSG00000068566	1.06681	0.000261881	1	0_0	1_1	Myadm	50918	myeloid-associated differentiation marker [Source:MGI Symbol;Acc:MGI:1355332]
ENSMUSG00000045551	1.06117	0.0162037	1	0_0	1_0	Fpr1	14293	formyl peptide receptor 1 [Source:MGI Symbol;Acc:MGI:107443]
ENSMUSG00000062683	1.03977	0.00418048	1	0_0	1_0	Atp5g2	67942	ATP synthase, H+ transporting, mitochondrial F0 complex, subunit C2 (subunit 9) [Source:MGI Symbol;Acc:MGI:1915192]
ENSMUSG00000028234	1.03971	0.0054926	1	0_0	1_1	Rps20	67427	ribosomal protein S20 [Source:MGI Symbol;Acc:MGI:1914677]
ENSMUSG00000026980	1.03425	0.0101692	1	0_0	1_1	Ly75	17076	lymphocyte antigen 75 [Source:MGI Symbol;Acc:MGI:106662]
ENSMUSG00000090104	1.02457	0.0110076	1	0_0	1_1	Slmapos2		sarcolemma associated protein, opposite strand transcript 2 [Source:MGI Symbol;Acc:MGI:3801907]
ENSMUSG00000020671	1.01519	0.00022453	1	0_0	1_1	Rab10	19325	RAB10, member RAS oncogene family [Source:MGI Symbol;Acc:MGI:105066]
ENSMUSG00000027342	1.00935	8.78348e-05	1	0_0	1_1	Pcna	18538	proliferating cell nuclear antigen [Source:MGI Symbol;Acc:MGI:97503]
ENSMUSG00000026739	1.00656	0.00115912	1	0_0	1_1	Bmi1	12151	Bmi1 polycomb ring finger oncogene [Source:MGI Symbol;Acc:MGI:88174]
ENSMUSG00000032224	1.00472	0.0110076	1	0_0	1_0	Fam81a	76886	family with sequence similarity 81, member A [Source:MGI Symbol;Acc:MGI:1924136]
ENSMUSG00000048376	1.00075	0.00207902	1	0_0	1_1	F2r	14062	coagulation factor II (thrombin) receptor [Source:MGI Symbol;Acc:MGI:101802]
ENSMUSG00000012422	1.00009	0.00215577	1	0_0	1_1	Tmem167	66074	transmembrane protein 167 [Source:MGI Symbol;Acc:MGI:1913324]
ENSMUSG00000029290	0.996969	0.00130612	1	0_0	1_1	Zfp326	54367	zinc finger protein 326 [Source:MGI Symbol;Acc:MGI:1927246]
ENSMUSG00000045215	0.98519	0.0111541	1	0_0	1_1	Asxl3	211961	ASXL transcriptional regulator 3 [Source:MGI Symbol;Acc:MGI:2685175]
ENSMUSG00000118181	0.979737	0.016823	1	0_0	1_1	Gm53015		predicted gene, 53015 [Source:MGI Symbol;Acc:MGI:6388904]
ENSMUSG00000045690	0.97855	0.00919527	1	0_0	1_1	Wdr89	72338	WD repeat domain 89 [Source:MGI Symbol;Acc:MGI:1919588]
ENSMUSG00000035704	0.977337	0.00185633	1	0_0	1_0	Alg8	381903	asparagine-linked glycosylation 8 (alpha-1,3-glucosyltransferase) [Source:MGI Symbol;Acc:MGI:2141959]
ENSMUSG00000116525	0.975912	0.017114	1	0_0	1_1	Gm30371		predicted gene, 30371 [Source:MGI Symbol;Acc:MGI:5589530]
ENSMUSG00000035674	0.974012	0.0104463	1	0_0	1_1	Ndufa3	66091	NADH:ubiquinone oxidoreductase subunit A3 [Source:MGI Symbol;Acc:MGI:1913341]
ENSMUSG00000031765	0.967796	0.0137325	1	0_0	1_1	Mt1	17748	metallothionein 1 [Source:MGI Symbol;Acc:MGI:97171]
ENSMUSG00000112101	0.966702	0.0120006	1	0_0	1_0	Gm47924		predicted gene, 47924 [Source:MGI Symbol;Acc:MGI:6097182]
ENSMUSG00000073490	0.965378	0.0192741	1	0_0	1_1	Ifi207	226691	interferon activated gene 207 [Source:MGI Symbol;Acc:MGI:2138302]
ENSMUSG00000046865	0.962361	0.0016093	1	0_0	1_1	Fbl	14113	fibrillarin [Source:MGI Symbol;Acc:MGI:95486]
ENSMUSG00000022146	0.962242	0.00742848	1	0_0	1_1	Osmr	18414	oncostatin M receptor [Source:MGI Symbol;Acc:MGI:1330819]
ENSMUSG00000078920	0.960197	0.0193882	1	0_0	1_0	Ifi47	15953	interferon gamma inducible protein 47 [Source:MGI Symbol;Acc:MGI:99448]
ENSMUSG00000066108	0.954724	0.018693	1	0_0	1_0	Muc5b	74180	mucin 5, subtype B, tracheobronchial [Source:MGI Symbol;Acc:MGI:1921430]
ENSMUSG00000052291	0.952839	0.00952263	1	0_0	1_0	5330438D12Rik	102633868	RIKEN cDNA 5330438D12 gene [Source:MGI Symbol;Acc:MGI:3026931]
ENSMUSG00000074782	0.943585	0.020365	1	0_0	1_0	4833422C13Rik	373852	RIKEN cDNA 4833422C13 gene [Source:MGI Symbol;Acc:MGI:3603826]
ENSMUSG00000058355	0.941343	0.00316238	1	0_0	1_1	Abce1	24015	ATP-binding cassette, sub-family E (OABP), member 1 [Source:MGI Symbol;Acc:MGI:1195458]
ENSMUSG00000028044	0.934466	0.00687907	1	0_0	1_0	Cks1b	54124	CDC28 protein kinase 1b [Source:MGI Symbol;Acc:MGI:1889208]
ENSMUSG00000027829	0.934162	0.00237446	1	0_0	1_1	Ccnl1	56706	cyclin L1 [Source:MGI Symbol;Acc:MGI:1922664]
ENSMUSG00000028098	0.926446	0.00150888	1	0_0	1_1	Rnf115	67845	ring finger protein 115 [Source:MGI Symbol;Acc:MGI:1915095]
ENSMUSG00000035373	0.926233	0.0209659	1	0_0	1_1	Ccl7	20306	chemokine (C-C motif) ligand 7 [Source:MGI Symbol;Acc:MGI:99512]
ENSMUSG00000053175	0.926115	0.00800696	1	0_0	1_1	Bcl3	12051	B cell leukemia/lymphoma 3 [Source:MGI Symbol;Acc:MGI:88140]
ENSMUSG00000024556	0.925312	0.00834366	1	0_0	1_1	Me2	107029	malic enzyme 2, NAD(+)-dependent, mitochondrial [Source:MGI Symbol;Acc:MGI:2147351]
ENSMUSG00000049775	0.917555	0.0114528	1	0_0	1_1	Tmsb4x	19241	thymosin, beta 4, X chromosome [Source:MGI Symbol;Acc:MGI:99510]
ENSMUSG00000020225	0.911309	0.00755042	1	0_0	1_1	Tmbim4	68212	transmembrane BAX inhibitor motif containing 4 [Source:MGI Symbol;Acc:MGI:1915462]
ENSMUSG00000032116	0.909648	0.00930037	1	0_0	1_1	Stt3a	16430	STT3, subunit of the oligosaccharyltransferase complex, homolog A (S. cerevisiae) [Source:MGI Symbol;Acc:MGI:105124]
ENSMUSG00000000732	0.909561	0.00977624	1	0_0	1_1	Icosl	50723	icos ligand [Source:MGI Symbol;Acc:MGI:1354701]
ENSMUSG00000106831	0.908197	0.0217987	1	0_0	1_1	Ube2n-ps1		ubiquitin-conjugating enzyme E2N, pseudogene 1 [Source:MGI Symbol;Acc:MGI:894296]
ENSMUSG00000024143	0.901953	0.00155011	1	0_0	1_1	Rhoq	104215	ras homolog family member Q [Source:MGI Symbol;Acc:MGI:1931553]
ENSMUSG00000020022	0.897098	0.000796646	1	0_0	1_1	Ndufa12	66414	NADH:ubiquinone oxidoreductase subunit A12 [Source:MGI Symbol;Acc:MGI:1913664]
ENSMUSG00000022820	0.894394	0.0133435	1	0_0	1_0	Ndufb4	68194	NADH:ubiquinone oxidoreductase subunit B4 [Source:MGI Symbol;Acc:MGI:1915444]
ENSMUSG00000027282	0.891182	0.00117535	1	0_0	1_1	Mtch2	56428	mitochondrial carrier 2 [Source:MGI Symbol;Acc:MGI:1929260]
ENSMUSG00000033307	0.8878	0.00902823	1	0_0	1_1	Mif	17319	macrophage migration inhibitory factor (glycosylation-inhibiting factor) [Source:MGI Symbol;Acc:MGI:96982]
ENSMUSG00000014075	0.88447	0.00985487	1	0_0	1_0	Dynlt2b	66061	dynein light chain Tctex-type 2B [Source:MGI Symbol;Acc:MGI:1913311]
ENSMUSG00000079043	0.882989	0.0110384	1	0_0	1_1	Fastkd5	380601	FAST kinase domains 5 [Source:MGI Symbol;Acc:MGI:2139469]
ENSMUSG00000075224	0.872504	0.0235179	1	0_0	1_0	Lrrc55	241528	leucine rich repeat containing 55 [Source:MGI Symbol;Acc:MGI:2685197]
ENSMUSG00000019889	0.872094	0.00324945	1	0_0	1_1	Ptprk	19272	protein tyrosine phosphatase, receptor type, K [Source:MGI Symbol;Acc:MGI:103310]
ENSMUSG00000020659	0.872009	0.00804937	1	0_0	1_1	Cbll1	104836	Casitas B-lineage lymphoma-like 1 [Source:MGI Symbol;Acc:MGI:2144842]
ENSMUSG00000015747	0.871829	0.0178505	1	0_0	1_1	Vps45	22365	vacuolar protein sorting 45 [Source:MGI Symbol;Acc:MGI:891965]
ENSMUSG00000026526	0.869093	0.00392189	1	0_0	1_1	Fh1	14194	fumarate hydratase 1 [Source:MGI Symbol;Acc:MGI:95530]
ENSMUSG00000026112	0.865184	0.00515154	1	0_0	1_1	Coa5	76178	cytochrome C oxidase assembly factor 5 [Source:MGI Symbol;Acc:MGI:1923428]
ENSMUSG00000032475	0.863327	0.0025494	1	0_0	1_1	Nck1	17973	non-catalytic region of tyrosine kinase adaptor protein 1 [Source:MGI Symbol;Acc:MGI:109601]
ENSMUSG00000095366	0.861818	0.0242312	1	0_0	1_1	Gm21860		predicted gene, 21860 [Source:MGI Symbol;Acc:MGI:5434024]
ENSMUSG00000031367	0.860842	0.0116634	1	0_0	1_1	Ap1s2	108012	adaptor-related protein complex 1, sigma 2 subunit [Source:MGI Symbol;Acc:MGI:1889383]
ENSMUSG00000031671	0.856149	0.0172777	1	0_0	1_0	Setd6	66083	SET domain containing 6 [Source:MGI Symbol;Acc:MGI:1913333]
ENSMUSG00000029380	0.84794	0.020365	1	0_0	1_1	Cxcl1	14825	chemokine (C-X-C motif) ligand 1 [Source:MGI Symbol;Acc:MGI:108068]
ENSMUSG00000049115	0.843827	0.0198724	1	0_0	1_1	Agtr1a	11607	angiotensin II receptor, type 1a [Source:MGI Symbol;Acc:MGI:87964]
ENSMUSG00000003623	0.839678	2.04947e-05	1	0_0	1_1	Crot	74114	carnitine O-octanoyltransferase [Source:MGI Symbol;Acc:MGI:1921364]
ENSMUSG00000069874	0.839182	0.0173757	1	0_0	1_1	Irgm2	54396	immunity-related GTPase family M member 2 [Source:MGI Symbol;Acc:MGI:1926262]
ENSMUSG00000041483	0.834264	0.00179552	1	0_0	1_1	Zfp281	226442	zinc finger protein 281 [Source:MGI Symbol;Acc:MGI:3029290]
ENSMUSG00000043556	0.830432	0.0101692	1	0_0	1_1	Fbxl7	448987	F-box and leucine-rich repeat protein 7 [Source:MGI Symbol;Acc:MGI:3052506]
ENSMUSG00000024758	0.829339	3.19987e-05	1	0_0	1_1	Rtn3	20168	reticulon 3 [Source:MGI Symbol;Acc:MGI:1339970]
ENSMUSG00000035725	0.826762	0.00717689	1	0_0	1_1	Prkx	19108	protein kinase, X-linked [Source:MGI Symbol;Acc:MGI:1309999]
ENSMUSG00000059796	0.825791	0.00128659	1	0_0	1_1	Eif4a1	13681	eukaryotic translation initiation factor 4A1 [Source:MGI Symbol;Acc:MGI:95303]
ENSMUSG00000036894	0.823211	0.0120528	1	0_0	1_1	Rap2b	74012	RAP2B, member of RAS oncogene family [Source:MGI Symbol;Acc:MGI:1921262]
ENSMUSG00000042286	0.823093	0.0262168	1	0_0	1_0	Stab1	192187	stabilin 1 [Source:MGI Symbol;Acc:MGI:2178742]
ENSMUSG00000078878	0.821487	0.0116634	1	0_0	1_1	Gm14305	100043387	predicted gene 14305 [Source:MGI Symbol;Acc:MGI:3709632]
ENSMUSG00000016534	0.82035	0.00704549	1	0_0	1_1	Lamp2	16784	lysosomal-associated membrane protein 2 [Source:MGI Symbol;Acc:MGI:96748]
ENSMUSG00000064337	0.818878	0.0265654	1	0_0	1_1	mt-Rnr1		mitochondrially encoded 12S rRNA [Source:MGI Symbol;Acc:MGI:102493]
ENSMUSG00000057913	0.814933	0.0244485	1	0_0	1_1	Gm10032		predicted gene 10032 [Source:MGI Symbol;Acc:MGI:3642901]
ENSMUSG00000047368	0.814693	0.00923834	1	0_0	1_1	Abhd17b	226016	abhydrolase domain containing 17B [Source:MGI Symbol;Acc:MGI:1917816]
ENSMUSG00000060149	0.813179	0.0138612	1	0_0	1_1	BC002059	213811	cDNA sequence BC002059 [Source:MGI Symbol;Acc:MGI:2384864]
ENSMUSG00000025525	0.810687	0.00971999	1	0_0	1_1	Apool	68117	apolipoprotein O-like [Source:MGI Symbol;Acc:MGI:1915367]
ENSMUSG00000083705	0.809603	0.0272081	1	0_0	1_1	Gm8624	667423	predicted gene 8624 [Source:MGI Symbol;Acc:MGI:3646811]
ENSMUSG00000039361	0.80646	0.00297822	1	0_0	1_1	Picalm	233489	phosphatidylinositol binding clathrin assembly protein [Source:MGI Symbol;Acc:MGI:2385902]
ENSMUSG00000027201	0.806083	0.000376173	1	0_0	1_1	Myef2	17876	myelin basic protein expression factor 2, repressor [Source:MGI Symbol;Acc:MGI:104592]
ENSMUSG00000012405	0.804768	0.00930037	1	0_0	1_1	Rpl15	66480	ribosomal protein L15 [Source:MGI Symbol;Acc:MGI:1913730]
ENSMUSG00000021390	0.803976	0.0211055	1	0_0	1_1	Ogn	18295	osteoglycin [Source:MGI Symbol;Acc:MGI:109278]
ENSMUSG00000027722	0.80368	0.013307	1	0_0	1_0	Spata5	57815	spermatogenesis associated 5 [Source:MGI Symbol;Acc:MGI:1927170]
ENSMUSG00000038812	0.800552	0.00987743	1	0_0	1_0	Trmt112	67674	tRNA methyltransferase 11-2 [Source:MGI Symbol;Acc:MGI:1914924]
ENSMUSG00000028165	0.798929	0.00283722	1	0_0	1_1	Cisd2	67006	CDGSH iron sulfur domain 2 [Source:MGI Symbol;Acc:MGI:1914256]
ENSMUSG00000114854	0.79682	0.02627	1	0_0	1_0	Gm34354		predicted gene, 34354 [Source:MGI Symbol;Acc:MGI:5593513]
ENSMUSG00000028291	0.795377	0.00786965	1	0_0	1_1	Akirin2	433693	akirin 2 [Source:MGI Symbol;Acc:MGI:1889364]
ENSMUSG00000117465	0.790969	0.013044	1	0_0	1_0	Gm49980		predicted gene, 49980 [Source:MGI Symbol;Acc:MGI:6275257]
ENSMUSG00000034947	0.787525	0.0235179	1	0_0	1_1	Tmem106a	217203	transmembrane protein 106A [Source:MGI Symbol;Acc:MGI:1922056]
ENSMUSG00000026074	0.782607	4.37697e-05	1	0_0	1_1	Map4k4	26921	mitogen-activated protein kinase kinase kinase kinase 4 [Source:MGI Symbol;Acc:MGI:1349394]
ENSMUSG00000056019	0.781586	0.0195248	1	0_0	1_1	Zfp709	236193	zinc finger protein 709 [Source:MGI Symbol;Acc:MGI:2384299]
ENSMUSG00000105655	0.780379	0.0257301	1	0_0	1_0	Gm42659		predicted gene 42659 [Source:MGI Symbol;Acc:MGI:5662796]
ENSMUSG00000028407	0.779936	0.0253263	1	0_0	1_1	Smim27	100504309	small integral membrane protein 27 [Source:MGI Symbol;Acc:MGI:1913684]
ENSMUSG00000060073	0.776464	0.00831513	1	0_0	1_1	Psma3	19167	proteasome subunit alpha 3 [Source:MGI Symbol;Acc:MGI:104883]
ENSMUSG00000046139	0.769701	0.00166449	1	0_0	1_1	Patl1	225929	protein associated with topoisomerase II homolog 1 (yeast) [Source:MGI Symbol;Acc:MGI:2147679]
ENSMUSG00000063800	0.767769	0.00115912	1	0_0	1_0	Prpf38a	230596	PRP38 pre-mRNA processing factor 38 (yeast) domain containing A [Source:MGI Symbol;Acc:MGI:1916962]
ENSMUSG00000024304	0.767668	0.0265271	1	0_0	1_0	Cdh2	12558	cadherin 2 [Source:MGI Symbol;Acc:MGI:88355]
ENSMUSG00000061080	0.767057	0.0248887	1	0_0	1_0	Lsamp	268890	limbic system-associated membrane protein [Source:MGI Symbol;Acc:MGI:1261760]
ENSMUSG00000019256	0.762938	0.0169126	1	0_0	1_1	Ahr	11622	aryl-hydrocarbon receptor [Source:MGI Symbol;Acc:MGI:105043]
ENSMUSG00000044468	0.762795	0.02627	1	0_0	1_0	Tent5c	74645	terminal nucleotidyltransferase 5C [Source:MGI Symbol;Acc:MGI:1921895]
ENSMUSG00000027099	0.760767	0.0107183	1	0_0	1_1	Mtx2	53375	metaxin 2 [Source:MGI Symbol;Acc:MGI:1859652]
ENSMUSG00000020181	0.759313	0.0259777	1	0_0	1_1	Nav3	260315	neuron navigator 3 [Source:MGI Symbol;Acc:MGI:2183703]
ENSMUSG00000026970	0.758949	0.0183787	1	0_0	1_1	Rbms1	56878	RNA binding motif, single stranded interacting protein 1 [Source:MGI Symbol;Acc:MGI:1861774]
ENSMUSG00000021114	0.757741	0.0115374	1	0_0	1_0	Atp6v1d	73834	ATPase, H+ transporting, lysosomal V1 subunit D [Source:MGI Symbol;Acc:MGI:1921084]
ENSMUSG00000029203	0.756188	0.0208134	1	0_0	1_1	Ube2k	53323	ubiquitin-conjugating enzyme E2K [Source:MGI Symbol;Acc:MGI:1858216]
ENSMUSG00000091803	0.755831	0.02002	1	0_0	1_0	Cox16	66272	cytochrome c oxidase assembly protein 16 [Source:MGI Symbol;Acc:MGI:1913522]
ENSMUSG00000105353	0.755769	0.0303212	1	0_0	1_1	Gm42428		predicted gene 42428 [Source:MGI Symbol;Acc:MGI:5662565]
ENSMUSG00000027133	0.753735	0.0279093	1	0_0	1_1	Nop10	66181	NOP10 ribonucleoprotein [Source:MGI Symbol;Acc:MGI:1913431]
ENSMUSG00000093989	0.753458	0.0305548	1	0_0	1_1	Rnasek	52898	ribonuclease, RNase K [Source:MGI Symbol;Acc:MGI:106369]
ENSMUSG00000037341	0.752863	0.0240236	1	0_0	1_0	Slc9a7	236727	solute carrier family 9 (sodium/hydrogen exchanger), member 7 [Source:MGI Symbol;Acc:MGI:2444530]
ENSMUSG00000042747	0.751936	0.0266373	1	0_0	1_1	Krtcap2	66059	keratinocyte associated protein 2 [Source:MGI Symbol;Acc:MGI:1913309]
ENSMUSG00000005054	0.748053	0.0242997	1	0_0	1_1	Cstb	13014	cystatin B [Source:MGI Symbol;Acc:MGI:109514]
ENSMUSG00000085936	0.747806	0.0286327	1	0_0	1_1	2610307P16Rik		RIKEN cDNA 2610307P16 gene [Source:MGI Symbol;Acc:MGI:1919768]
ENSMUSG00000027009	0.746831	0.0142501	1	0_0	1_0	Itga4	16401	integrin alpha 4 [Source:MGI Symbol;Acc:MGI:96603]
ENSMUSG00000044150	0.742635	0.00704549	1	0_0	1_1	Bclaf3	382252	Bclaf1 and Thrap3 family member 3 [Source:MGI Symbol;Acc:MGI:2685992]
ENSMUSG00000072620	0.74245	0.0332363	1	0_0	1_0	Slfn2	20556	schlafen 2 [Source:MGI Symbol;Acc:MGI:1313258]
ENSMUSG00000042901	0.741857	0.000146963	1	0_0	1_1	Aida	108909	axin interactor, dorsalization associated [Source:MGI Symbol;Acc:MGI:1919737]
ENSMUSG00000001225	0.740467	0.0293446	1	0_0	1_0	Slc26a3	13487	solute carrier family 26, member 3 [Source:MGI Symbol;Acc:MGI:107181]
ENSMUSG00000037075	0.740002	0.00386002	1	0_0	1_1	Rnf139	75841	ring finger protein 139 [Source:MGI Symbol;Acc:MGI:1923091]
ENSMUSG00000021639	0.737391	0.0248534	1	0_0	1_1	Gtf2h2	23894	general transcription factor II H, polypeptide 2 [Source:MGI Symbol;Acc:MGI:1345669]
ENSMUSG00000036446	0.736781	0.0216716	1	0_0	1_0	Lum	17022	lumican [Source:MGI Symbol;Acc:MGI:109347]
ENSMUSG00000020644	0.736729	0.0105401	1	0_0	1_1	Id2	15902	inhibitor of DNA binding 2 [Source:MGI Symbol;Acc:MGI:96397]
ENSMUSG00000048218	0.732709	0.0337271	1	0_0	1_1	Amigo2	105827	adhesion molecule with Ig like domain 2 [Source:MGI Symbol;Acc:MGI:2145995]
ENSMUSG00000038965	0.731725	0.0172777	1	0_0	1_1	Ube2l3	22195	ubiquitin-conjugating enzyme E2L 3 [Source:MGI Symbol;Acc:MGI:109240]
ENSMUSG00000024537	0.731011	0.0172777	1	0_0	1_1	Psmg2	107047	proteasome (prosome, macropain) assembly chaperone 2 [Source:MGI Symbol;Acc:MGI:1922901]
ENSMUSG00000053113	0.730243	0.0286885	1	0_0	1_0	Socs3	12702	suppressor of cytokine signaling 3 [Source:MGI Symbol;Acc:MGI:1201791]
ENSMUSG00000025932	0.72955	0.0313992	1	0_0	1_1	Eya1	14048	EYA transcriptional coactivator and phosphatase 1 [Source:MGI Symbol;Acc:MGI:109344]
ENSMUSG00000020152	0.727911	0.00755042	1	0_0	1_1	Actr2	66713	ARP2 actin-related protein 2 [Source:MGI Symbol;Acc:MGI:1913963]
ENSMUSG00000020570	0.72772	0.0172777	1	0_0	1_1	Sypl	19027	synaptophysin-like protein [Source:MGI Symbol;Acc:MGI:108081]
ENSMUSG00000017057	0.726468	0.0308604	1	0_0	1_1	Il13ra1	16164	interleukin 13 receptor, alpha 1 [Source:MGI Symbol;Acc:MGI:105052]
ENSMUSG00000044715	0.726386	0.0121358	1	0_0	1_0	Gskip	66787	GSK3B interacting protein [Source:MGI Symbol;Acc:MGI:1914037]
ENSMUSG00000038147	0.723695	0.0271247	1	0_0	1_1	Cd84	12523	CD84 antigen [Source:MGI Symbol;Acc:MGI:1336885]
ENSMUSG00000031545	0.723341	0.000376173	1	0_0	1_1	Gpat4	102247	glycerol-3-phosphate acyltransferase 4 [Source:MGI Symbol;Acc:MGI:2142716]
ENSMUSG00000030994	0.722766	0.0316387	1	0_0	1_1	D7Ertd443e	71007	DNA segment, Chr 7, ERATO Doi 443, expressed [Source:MGI Symbol;Acc:MGI:1196431]
ENSMUSG00000003037	0.722706	0.0250397	1	0_0	1_1	Rab8a	17274	RAB8A, member RAS oncogene family [Source:MGI Symbol;Acc:MGI:96960]
ENSMUSG00000057561	0.722531	0.006921	1	0_0	1_1	Eif1a	13664	eukaryotic translation initiation factor 1A [Source:MGI Symbol;Acc:MGI:95298]
ENSMUSG00000021290	0.719949	0.0257301	1	0_0	1_0	Atp5mpl	70257	ATP synthase membrane subunit 6.8PL [Source:MGI Symbol;Acc:MGI:1917507]
ENSMUSG00000022883	0.719408	0.00399256	1	0_0	1_1	Robo1	19876	roundabout guidance receptor 1 [Source:MGI Symbol;Acc:MGI:1274781]
ENSMUSG00000034875	0.718075	0.0239511	1	0_0	1_0	Nudt19	110959	nudix (nucleoside diphosphate linked moiety X)-type motif 19 [Source:MGI Symbol;Acc:MGI:94203]
ENSMUSG00000038600	0.717616	0.0323177	1	0_0	1_0	Atp6v0a4	140494	ATPase, H+ transporting, lysosomal V0 subunit A4 [Source:MGI Symbol;Acc:MGI:2153480]
ENSMUSG00000032413	0.714895	0.0195709	1	0_0	1_1	Rasa2	114713	RAS p21 protein activator 2 [Source:MGI Symbol;Acc:MGI:2149960]
ENSMUSG00000073565	0.71328	0.0327502	1	0_0	1_0	Prr16	71373	proline rich 16 [Source:MGI Symbol;Acc:MGI:1918623]
ENSMUSG00000044018	0.713184	0.0213095	1	0_0	1_1	Mrpl50	28028	mitochondrial ribosomal protein L50 [Source:MGI Symbol;Acc:MGI:107329]
ENSMUSG00000073492	0.711422	0.0369629	1	0_0	1_0	Gm10521		predicted gene 10521 [Source:MGI Symbol;Acc:MGI:3642358]
ENSMUSG00000062949	0.711292	0.0263054	1	0_0	1_1	Atp11c	320940	ATPase, class VI, type 11C [Source:MGI Symbol;Acc:MGI:1859661]
ENSMUSG00000030002	0.711021	0.000146963	1	0_0	1_1	Dusp11	72102	dual specificity phosphatase 11 (RNA/RNP complex 1-interacting) [Source:MGI Symbol;Acc:MGI:1919352]
ENSMUSG00000000346	0.709615	0.0128508	1	0_0	1_1	Dazap2	23994	DAZ associated protein 2 [Source:MGI Symbol;Acc:MGI:1344344]
ENSMUSG00000032463	0.708516	0.0305548	1	0_0	1_1	Faim	23873	Fas apoptotic inhibitory molecule [Source:MGI Symbol;Acc:MGI:1344387]
ENSMUSG00000042460	0.70668	0.0188077	1	0_0	1_1	C1galt1	94192	core 1 synthase, glycoprotein-N-acetylgalactosamine 3-beta-galactosyltransferase, 1 [Source:MGI Symbol;Acc:MGI:2151071]
ENSMUSG00000049076	0.704849	0.000760011	1	0_0	1_1	Acap2	78618	ArfGAP with coiled-coil, ankyrin repeat and PH domains 2 [Source:MGI Symbol;Acc:MGI:1925868]
ENSMUSG00000044348	0.703729	0.0229059	1	0_0	1_0	Slc25a53	67062	solute carrier family 25, member 53 [Source:MGI Symbol;Acc:MGI:1914312]
ENSMUSG00000045932	0.702577	0.0309201	1	0_0	1_0	Ifit2	15958	interferon-induced protein with tetratricopeptide repeats 2 [Source:MGI Symbol;Acc:MGI:99449]
ENSMUSG00000024610	0.702183	0.0377292	1	0_0	1_0	Cd74	16149	CD74 antigen (invariant polypeptide of major histocompatibility complex, class II antigen-associated) [Source:MGI Symbol;Acc:MGI:96534]
ENSMUSG00000062382	0.702154	0.0377292	1	0_0	1_0	Ftl1-ps1	434624	ferritin light polypeptide 1, pseudogene 1 [Source:MGI Symbol;Acc:MGI:3779109]
ENSMUSG00000041482	0.701938	0.027616	1	0_0	1_1	Piezo2	667742	piezo-type mechanosensitive ion channel component 2 [Source:MGI Symbol;Acc:MGI:1918781]
ENSMUSG00000041058	0.701751	0.0172777	1	0_0	1_1	Wwp1	107568	WW domain containing E3 ubiquitin protein ligase 1 [Source:MGI Symbol;Acc:MGI:1861728]
ENSMUSG00000022587	0.701517	0.0379428	1	0_0	1_1	Ly6e	17069	lymphocyte antigen 6 complex, locus E [Source:MGI Symbol;Acc:MGI:106651]
ENSMUSG00000028187	0.701281	0.0165472	1	0_0	1_1	Rpf1	70285	ribosome production factor 1 homolog [Source:MGI Symbol;Acc:MGI:1917535]
ENSMUSG00000022174	0.700012	0.0230368	1	0_0	1_1	Dad1	13135	defender against cell death 1 [Source:MGI Symbol;Acc:MGI:101912]
ENSMUSG00000046573	0.697512	0.026218	1	0_0	1_1	Lyrm4	380840	LYR motif containing 4 [Source:MGI Symbol;Acc:MGI:2683538]
ENSMUSG00000030105	0.696719	0.0262168	1	0_0	1_1	Arl8b	67166	ADP-ribosylation factor-like 8B [Source:MGI Symbol;Acc:MGI:1914416]
ENSMUSG00000036943	0.696409	0.0205866	1	0_0	1_1	Rab8b	235442	RAB8B, member RAS oncogene family [Source:MGI Symbol;Acc:MGI:2442982]
ENSMUSG00000084786	0.696183	0.0169126	1	0_0	1_1	Ubl5	66177	ubiquitin-like 5 [Source:MGI Symbol;Acc:MGI:1913427]
ENSMUSG00000052681	0.695493	0.0204779	1	0_0	1_1	Rap1b	215449	RAS related protein 1b [Source:MGI Symbol;Acc:MGI:894315]
ENSMUSG00000020029	0.69115	0.0262104	1	0_0	1_1	Nudt4	71207	nudix (nucleoside diphosphate linked moiety X)-type motif 4 [Source:MGI Symbol;Acc:MGI:1918457]
ENSMUSG00000053746	0.690543	0.0376127	1	0_0	1_0	Ptrh1	329384	peptidyl-tRNA hydrolase 1 homolog [Source:MGI Symbol;Acc:MGI:1913779]
ENSMUSG00000029632	0.690349	0.0351532	1	0_0	1_1	Ndufa4	17992	Ndufa4, mitochondrial complex associated [Source:MGI Symbol;Acc:MGI:107686]
ENSMUSG00000022300	0.68882	0.013355	1	0_0	1_1	Dcaf13	223499	DDB1 and CUL4 associated factor 13 [Source:MGI Symbol;Acc:MGI:2684929]
ENSMUSG00000108952	0.688458	0.0401757	1	0_0	1_0	Gm39117		predicted gene, 39117 [Source:MGI Symbol;Acc:MGI:5622002]
ENSMUSG00000027835	0.688321	0.0279093	1	0_0	1_1	Pdcd10	56426	programmed cell death 10 [Source:MGI Symbol;Acc:MGI:1928396]
ENSMUSG00000048153	0.68657	0.0332607	1	0_0	1_1	Or6e1	18348	olfactory receptor family 6 subfamily E member 1 [Source:MGI Symbol;Acc:MGI:1333764]
ENSMUSG00000027787	0.686104	0.0152562	1	0_0	1_1	Nmd3	97112	NMD3 ribosome export adaptor [Source:MGI Symbol;Acc:MGI:2140103]
ENSMUSG00000114797	0.686022	0.0149046	1	0_0	1_1	Gm49336	71844	predicted gene, 49336 [Source:MGI Symbol;Acc:MGI:6121524]
ENSMUSG00000091957	0.68178	0.0412822	1	0_0	1_1	Rps2-ps10		ribosomal protein S2, pseudogene 10 [Source:MGI Symbol;Acc:MGI:3645604]
ENSMUSG00000042167	0.681637	0.0257301	1	0_0	1_1	Tent2	100715	terminal nucleotidyltransferase 2 [Source:MGI Symbol;Acc:MGI:2140950]
ENSMUSG00000021669	0.679937	0.0193882	1	0_0	1_1	Cert1	68018	ceramide transporter 1 [Source:MGI Symbol;Acc:MGI:1915268]
ENSMUSG00000021665	0.677896	0.0286885	1	0_0	1_1	Hexb	15212	hexosaminidase B [Source:MGI Symbol;Acc:MGI:96074]
ENSMUSG00000089810	0.677262	0.0308604	1	0_0	1_1	Gm16536		predicted gene 16536 [Source:MGI Symbol;Acc:MGI:4414956]
ENSMUSG00000114729	0.676788	0.0387361	1	0_0	1_0	C330022B21Rik		RIKEN cDNA C330022B21 gene [Source:MGI Symbol;Acc:MGI:1925949]
ENSMUSG00000032122	0.67592	0.039324	1	0_0	1_0	Slc37a2	56857	solute carrier family 37 (glycerol-3-phosphate transporter), member 2 [Source:MGI Symbol;Acc:MGI:1929693]
ENSMUSG00000022617	0.675731	0.0177829	1	0_0	1_0	Chkb	12651	choline kinase beta [Source:MGI Symbol;Acc:MGI:1328313]
ENSMUSG00000030619	0.674883	0.0059561	1	0_0	1_1	Eed	13626	embryonic ectoderm development [Source:MGI Symbol;Acc:MGI:95286]
ENSMUSG00000058135	0.674702	0.00324945	1	0_0	1_0	Gstm1	14862	glutathione S-transferase, mu 1 [Source:MGI Symbol;Acc:MGI:95860]
ENSMUSG00000079480	0.674667	0.0417923	1	0_0	1_0	Pin4	69713	peptidyl-prolyl cis/trans isomerase, NIMA-interacting, 4 (parvulin) [Source:MGI Symbol;Acc:MGI:1916963]
ENSMUSG00000032403	0.673428	0.0405583	1	0_0	1_1	2300009A05Rik	69478	RIKEN cDNA 2300009A05 gene [Source:MGI Symbol;Acc:MGI:1916728]
ENSMUSG00000058799	0.671316	0.016823	1	0_0	1_1	Nap1l1	53605	nucleosome assembly protein 1-like 1 [Source:MGI Symbol;Acc:MGI:1855693]
ENSMUSG00000004328	0.67008	0.0379295	1	0_0	1_1	Hif3a	53417	hypoxia inducible factor 3, alpha subunit [Source:MGI Symbol;Acc:MGI:1859778]
ENSMUSG00000046318	0.669046	0.0435489	1	0_0	1_0	Ccbe1	320924	collagen and calcium binding EGF domains 1 [Source:MGI Symbol;Acc:MGI:2445053]
ENSMUSG00000054693	0.668785	0.0187974	1	0_0	1_1	Adam10	11487	a disintegrin and metallopeptidase domain 10 [Source:MGI Symbol;Acc:MGI:109548]
ENSMUSG00000026584	0.668674	0.0257301	1	0_0	1_0	Scyl3	240880	SCY1-like 3 (S. cerevisiae) [Source:MGI Symbol;Acc:MGI:1921385]
ENSMUSG00000059355	0.668294	0.0334318	1	0_0	1_0	Wdr83os	414077	WD repeat domain 83 opposite strand [Source:MGI Symbol;Acc:MGI:3041257]
ENSMUSG00000043300	0.667715	0.0365455	1	0_0	1_0	B3galnt1	26879	UDP-GalNAc:betaGlcNAc beta 1,3-galactosaminyltransferase, polypeptide 1 [Source:MGI Symbol;Acc:MGI:1349405]
ENSMUSG00000050229	0.667699	0.00515154	1	0_0	1_1	Pigm	67556	phosphatidylinositol glycan anchor biosynthesis, class M [Source:MGI Symbol;Acc:MGI:1914806]
ENSMUSG00000022507	0.667454	0.00835451	1	0_0	1_1	1810013L24Rik	69053	RIKEN cDNA 1810013L24 gene [Source:MGI Symbol;Acc:MGI:1916303]
ENSMUSG00000091811	0.667163	0.0193882	1	0_0	1_1	Inafm1	66300	InaF motif containing 1 [Source:MGI Symbol;Acc:MGI:1913550]
ENSMUSG00000018774	0.667084	0.0427424	1	0_0	1_1	Cd68	12514	CD68 antigen [Source:MGI Symbol;Acc:MGI:88342]
ENSMUSG00000039164	0.666071	0.0325289	1	0_0	1_0	Naif1	71254	nuclear apoptosis inducing factor 1 [Source:MGI Symbol;Acc:MGI:1918504]
ENSMUSG00000029366	0.665968	0.0428762	1	0_0	1_1	Dck	13178	deoxycytidine kinase [Source:MGI Symbol;Acc:MGI:102726]
ENSMUSG00000072847	0.66593	0.0368136	1	0_0	1_1	A530017D24Rik		RIKEN cDNA A530017D24 gene [Source:MGI Symbol;Acc:MGI:2144320]
ENSMUSG00000112731	0.665276	0.0324489	1	0_0	1_1	Gm47739		predicted gene, 47739 [Source:MGI Symbol;Acc:MGI:6096881]
ENSMUSG00000070639	0.665258	0.0419822	1	0_0	1_0	Lrrc8b	433926	leucine rich repeat containing 8 family, member B [Source:MGI Symbol;Acc:MGI:2141353]
ENSMUSG00000110693	0.665137	0.0350225	1	0_0	1_1	Gm45899		predicted gene 45899 [Source:MGI Symbol;Acc:MGI:5805014]
ENSMUSG00000027775	0.664889	0.0250397	1	0_0	1_1	Mfsd1	66868	major facilitator superfamily domain containing 1 [Source:MGI Symbol;Acc:MGI:1914118]
ENSMUSG00000052040	0.663847	0.0267915	1	0_0	1_0	Klf13	50794	Kruppel-like factor 13 [Source:MGI Symbol;Acc:MGI:1354948]
ENSMUSG00000054702	0.66381	0.0385757	1	0_0	1_0	Ap1s3	252903	adaptor-related protein complex AP-1, sigma 3 [Source:MGI Symbol;Acc:MGI:1891304]
ENSMUSG00000112121	0.6626	0.0446302	1	0_0	1_1	C230072F16Rik	320784	RIKEN cDNA C230072F16 gene [Source:MGI Symbol;Acc:MGI:2444727]
ENSMUSG00000024661	0.662062	0.0216533	1	0_0	1_0	Fth1	14319	ferritin heavy polypeptide 1 [Source:MGI Symbol;Acc:MGI:95588]
ENSMUSG00000028127	0.661444	0.00115912	1	0_0	1_1	Abcd3	19299	ATP-binding cassette, sub-family D (ALD), member 3 [Source:MGI Symbol;Acc:MGI:1349216]
ENSMUSG00000079108	0.660332	0.0367407	1	0_0	1_1	Srp54c	100101806	signal recognition particle 54C [Source:MGI Symbol;Acc:MGI:3714359]
ENSMUSG00000049047	0.659295	0.0078588	1	0_0	1_1	Armcx3	71703	armadillo repeat containing, X-linked 3 [Source:MGI Symbol;Acc:MGI:1918953]
ENSMUSG00000012428	0.657016	0.0367407	1	0_0	1_0	Steap4	117167	STEAP family member 4 [Source:MGI Symbol;Acc:MGI:1923560]
ENSMUSG00000041135	0.656476	0.0212158	1	0_0	1_1	Ripk2	192656	receptor (TNFRSF)-interacting serine-threonine kinase 2 [Source:MGI Symbol;Acc:MGI:1891456]
ENSMUSG00000040044	0.656229	0.0126113	1	0_0	1_1	Orc3	50793	origin recognition complex, subunit 3 [Source:MGI Symbol;Acc:MGI:1354944]
ENSMUSG00000022336	0.656121	0.0215754	1	0_0	1_1	Eif3e	16341	eukaryotic translation initiation factor 3, subunit E [Source:MGI Symbol;Acc:MGI:99257]
ENSMUSG00000101249	0.655072	0.0101692	1	0_-1	1_0	Gm29216		predicted gene 29216 [Source:MGI Symbol;Acc:MGI:5579922]
ENSMUSG00000073676	0.650938	0.0377292	1	0_0	1_1	Hspe1	15528	heat shock protein 1 (chaperonin 10) [Source:MGI Symbol;Acc:MGI:104680]
ENSMUSG00000051329	0.649132	0.0393432	1	0_0	1_1	Nup160	59015	nucleoporin 160 [Source:MGI Symbol;Acc:MGI:1926227]
ENSMUSG00000031762	0.649111	0.0477155	1	0_0	1_1	Mt2	17750	metallothionein 2 [Source:MGI Symbol;Acc:MGI:97172]
ENSMUSG00000055943	0.648665	0.0265271	1	0_0	1_1	Emc7	73024	ER membrane protein complex subunit 7 [Source:MGI Symbol;Acc:MGI:1920274]
ENSMUSG00000016494	0.647204	0.0484485	1	0_0	1_0	Cd34	12490	CD34 antigen [Source:MGI Symbol;Acc:MGI:88329]
ENSMUSG00000030144	0.64709	0.04852	1	0_0	1_1	Clec4d	17474	C-type lectin domain family 4, member d [Source:MGI Symbol;Acc:MGI:1298389]
ENSMUSG00000003948	0.646616	0.0486246	1	0_0	1_1	Mmd	67468	monocyte to macrophage differentiation-associated [Source:MGI Symbol;Acc:MGI:1914718]
ENSMUSG00000000957	0.646453	0.0387381	1	0_0	1_1	Mmp14	17387	matrix metallopeptidase 14 (membrane-inserted) [Source:MGI Symbol;Acc:MGI:101900]
ENSMUSG00000017144	0.644168	0.0489871	1	0_0	1_1	Rnd3	74194	Rho family GTPase 3 [Source:MGI Symbol;Acc:MGI:1921444]
ENSMUSG00000021549	0.643756	0.0172777	1	0_0	1_1	Rasa1	218397	RAS p21 protein activator 1 [Source:MGI Symbol;Acc:MGI:97860]
ENSMUSG00000031146	0.64287	0.0386631	1	0_0	1_0	Plp2	18824	proteolipid protein 2 [Source:MGI Symbol;Acc:MGI:1298382]
ENSMUSG00000110720	0.642625	0.0435489	1	0_0	1_1	Gm46223		predicted gene, 46223 [Source:MGI Symbol;Acc:MGI:5825860]
ENSMUSG00000112237	0.642071	0.0492007	1	0_0	1_1	D630033A02Rik		RIKEN cDNA D630033A02 gene [Source:MGI Symbol;Acc:MGI:3028060]
ENSMUSG00000026586	0.641914	0.0497593	1	0_0	1_1	Prrx1	18933	paired related homeobox 1 [Source:MGI Symbol;Acc:MGI:97712]
ENSMUSG00000019494	0.641754	0.040952	1	0_0	1_1	Cops6	26893	COP9 signalosome subunit 6 [Source:MGI Symbol;Acc:MGI:1349439]
ENSMUSG00000020687	0.641566	0.0305548	1	0_0	1_1	Cdc27	217232	cell division cycle 27 [Source:MGI Symbol;Acc:MGI:102685]
ENSMUSG00000028517	0.641366	0.0350225	1	0_0	1_1	Plpp3	67916	phospholipid phosphatase 3 [Source:MGI Symbol;Acc:MGI:1915166]
ENSMUSG00000020362	0.640555	0.0257301	1	0_0	1_1	Cnot6	104625	CCR4-NOT transcription complex, subunit 6 [Source:MGI Symbol;Acc:MGI:2144529]
ENSMUSG00000059920	0.640211	0.0422961	1	0_0	1_1	4930453N24Rik	67609	RIKEN cDNA 4930453N24 gene [Source:MGI Symbol;Acc:MGI:1914859]
ENSMUSG00000036093	0.639447	0.0336957	1	0_0	1_1	Arl5a	75423	ADP-ribosylation factor-like 5A [Source:MGI Symbol;Acc:MGI:1922673]
ENSMUSG00000036398	0.638557	0.0459332	1	0_0	1_0	Ppp1r11	76497	protein phosphatase 1, regulatory inhibitor subunit 11 [Source:MGI Symbol;Acc:MGI:1923747]
ENSMUSG00000022856	0.637645	0.0498473	1	0_0	1_0	Tmem41a	66664	transmembrane protein 41a [Source:MGI Symbol;Acc:MGI:1913914]
ENSMUSG00000027349	0.632371	0.0365512	1	0_0	1_0	Fam98b	68215	family with sequence similarity 98, member B [Source:MGI Symbol;Acc:MGI:1915465]
ENSMUSG00000030351	0.632042	0.0483333	1	0_0	1_0	Tspan11	68498	tetraspanin 11 [Source:MGI Symbol;Acc:MGI:1915748]
ENSMUSG00000028300	0.630382	0.0496362	1	0_0	1_1	C9orf72	73205	C9orf72, member of C9orf72-SMCR8 complex [Source:MGI Symbol;Acc:MGI:1920455]
ENSMUSG00000000439	0.629677	0.0286327	1	0_0	1_0	Mkrn2	67027	makorin, ring finger protein, 2 [Source:MGI Symbol;Acc:MGI:1914277]
ENSMUSG00000027770	0.627876	0.00550424	1	0_0	1_1	Dhx36	72162	DEAH (Asp-Glu-Ala-His) box polypeptide 36 [Source:MGI Symbol;Acc:MGI:1919412]
ENSMUSG00000022765	0.627696	0.0267915	1	0_0	1_1	Snap29	67474	synaptosomal-associated protein 29 [Source:MGI Symbol;Acc:MGI:1914724]
ENSMUSG00000031479	0.626174	0.0267416	1	0_0	1_0	Vps36	70160	vacuolar protein sorting 36 [Source:MGI Symbol;Acc:MGI:1917410]
ENSMUSG00000022354	0.625188	0.0309201	1	0_0	1_1	Ndufb9	66218	NADH:ubiquinone oxidoreductase subunit B9 [Source:MGI Symbol;Acc:MGI:1913468]
ENSMUSG00000094441	0.625	0.0279093	1	0_0	1_1	Zfp955a	77652	zinc finger protein 955A [Source:MGI Symbol;Acc:MGI:4834570]
ENSMUSG00000071267	0.624847	0.0417923	1	0_0	1_1	Zfp942	73233	zinc finger protein 942 [Source:MGI Symbol;Acc:MGI:1920483]
ENSMUSG00000028369	0.624444	0.0359709	1	0_0	1_0	Svep1	64817	sushi, von Willebrand factor type A, EGF and pentraxin domain containing 1 [Source:MGI Symbol;Acc:MGI:1928849]
ENSMUSG00000029911	0.624054	0.0110076	1	0_0	1_1	Ssbp1	381760	single-stranded DNA binding protein 1 [Source:MGI Symbol;Acc:MGI:1920040]
ENSMUSG00000030452	0.623821	0.0337421	1	0_0	1_1	Nipa2	93790	non imprinted in Prader-Willi/Angelman syndrome 2 homolog (human) [Source:MGI Symbol;Acc:MGI:1913918]
ENSMUSG00000057842	0.623308	0.0498473	1	0_0	1_1	Zfp595	218314	zinc finger protein 595 [Source:MGI Symbol;Acc:MGI:3040707]
ENSMUSG00000048310	0.618916	0.00317625	1	0_0	1_1	Pskh1	244631	protein serine kinase H1 [Source:MGI Symbol;Acc:MGI:3528383]
ENSMUSG00000001323	0.618686	0.0401757	1	0_0	1_1	Srr	27364	serine racemase [Source:MGI Symbol;Acc:MGI:1351636]
ENSMUSG00000051341	0.616591	0.0467442	1	0_0	1_1	Zfp52	22710	zinc finger protein 52 [Source:MGI Symbol;Acc:MGI:99199]
ENSMUSG00000096764	0.616544	0.0395541	1	0_0	1_1	Gm21985		predicted gene 21985 [Source:MGI Symbol;Acc:MGI:5439454]
ENSMUSG00000061104	0.613893	0.042805	1	0_0	1_0	Sap18b	100041953	Sin3-associated polypeptide 18B [Source:MGI Symbol;Acc:MGI:3704317]
ENSMUSG00000038047	0.613194	0.045066	1	0_0	1_0	Haus6	230376	HAUS augmin-like complex, subunit 6 [Source:MGI Symbol;Acc:MGI:1923389]
ENSMUSG00000011960	0.613129	0.0204535	1	0_0	1_1	Ccnt1	12455	cyclin T1 [Source:MGI Symbol;Acc:MGI:1328363]
ENSMUSG00000045817	0.610975	0.0367727	1	0_0	1_0	Zfp36l2	12193	zinc finger protein 36, C3H type-like 2 [Source:MGI Symbol;Acc:MGI:107945]
ENSMUSG00000027176	0.610018	0.0478055	1	0_0	1_1	Cstf3	228410	cleavage stimulation factor, 3' pre-RNA, subunit 3 [Source:MGI Symbol;Acc:MGI:1351825]
ENSMUSG00000038525	0.609947	0.0483129	1	0_0	1_0	Armc10	67211	armadillo repeat containing 10 [Source:MGI Symbol;Acc:MGI:1914461]
ENSMUSG00000022912	0.609071	0.0165276	1	0_0	1_0	Pros1	19128	protein S (alpha) [Source:MGI Symbol;Acc:MGI:1095733]
ENSMUSG00000026914	0.608634	0.0498473	1	0_0	1_1	Psmd14	59029	proteasome (prosome, macropain) 26S subunit, non-ATPase, 14 [Source:MGI Symbol;Acc:MGI:1913284]
ENSMUSG00000030189	0.607527	0.0467442	1	0_0	1_1	Ybx3	56449	Y box protein 3 [Source:MGI Symbol;Acc:MGI:2137670]
ENSMUSG00000025939	0.606058	0.0400934	1	0_0	1_1	Ube2w	66799	ubiquitin-conjugating enzyme E2W (putative) [Source:MGI Symbol;Acc:MGI:1914049]
ENSMUSG00000025423	0.60519	0.0498473	1	0_0	1_1	Pias2	17344	protein inhibitor of activated STAT 2 [Source:MGI Symbol;Acc:MGI:1096566]
ENSMUSG00000035772	0.602786	0.0401757	1	0_0	1_0	Mrps2	118451	mitochondrial ribosomal protein S2 [Source:MGI Symbol;Acc:MGI:2153089]
ENSMUSG00000028228	0.597865	0.0386631	1	0_0	1_1	Cpne3	70568	copine III [Source:MGI Symbol;Acc:MGI:1917818]
ENSMUSG00000001833	0.593236	0.00544775	1	0_0	1_1	Septin7	235072	septin 7 [Source:MGI Symbol;Acc:MGI:1335094]
ENSMUSG00000021357	0.586284	0.03957	1	0_0	1_1	Exoc2	66482	exocyst complex component 2 [Source:MGI Symbol;Acc:MGI:1913732]
ENSMUSG00000031149	0.582513	0.0321999	1	0_0	1_0	Praf2	54637	PRA1 domain family 2 [Source:MGI Symbol;Acc:MGI:1859607]
ENSMUSG00000030846	0.580319	0.0204039	1	0_0	1_1	Tial1	21843	Tia1 cytotoxic granule-associated RNA binding protein-like 1 [Source:MGI Symbol;Acc:MGI:107913]
ENSMUSG00000026750	0.580038	0.0451751	1	0_0	1_0	Psmb7	19177	proteasome (prosome, macropain) subunit, beta type 7 [Source:MGI Symbol;Acc:MGI:107637]
ENSMUSG00000031591	0.578634	0.0323177	1	0_0	1_1	Asah1	11886	N-acylsphingosine amidohydrolase 1 [Source:MGI Symbol;Acc:MGI:1277124]
ENSMUSG00000036109	0.578593	0.0415974	1	0_0	1_0	Mbnl3	171170	muscleblind like splicing factor 3 [Source:MGI Symbol;Acc:MGI:2444912]
ENSMUSG00000022114	0.574991	0.044443	1	0_0	1_0	Spry2	24064	sprouty RTK signaling antagonist 2 [Source:MGI Symbol;Acc:MGI:1345138]
ENSMUSG00000024146	0.574733	0.0401848	1	0_0	1_0	Cript	56724	cysteine-rich PDZ-binding protein [Source:MGI Symbol;Acc:MGI:1929655]
ENSMUSG00000022789	0.573937	0.049486	1	0_0	1_0	Dnm1l	74006	dynamin 1-like [Source:MGI Symbol;Acc:MGI:1921256]
ENSMUSG00000062373	0.573677	0.0459595	1	0_0	1_1	Tmem65	74868	transmembrane protein 65 [Source:MGI Symbol;Acc:MGI:1922118]
ENSMUSG00000033499	0.571411	0.0332363	1	0_0	1_0	Larp4b	217980	La ribonucleoprotein 4B [Source:MGI Symbol;Acc:MGI:106330]
ENSMUSG00000029169	0.57108	0.0172777	1	0_0	1_1	Dhx15	13204	DEAH (Asp-Glu-Ala-His) box polypeptide 15 [Source:MGI Symbol;Acc:MGI:1099786]
ENSMUSG00000066735	0.570271	0.0425776	1	0_0	1_0	Vkorc1l1	69568	vitamin K epoxide reductase complex, subunit 1-like 1 [Source:MGI Symbol;Acc:MGI:1916818]
ENSMUSG00000025132	0.569516	0.0359709	1	0_0	1_0	Arhgdia	192662	Rho GDP dissociation inhibitor (GDI) alpha [Source:MGI Symbol;Acc:MGI:2178103]
ENSMUSG00000020458	0.56845	0.0253263	1	0_0	1_1	Rtn4	68585	reticulon 4 [Source:MGI Symbol;Acc:MGI:1915835]
ENSMUSG00000037857	0.56555	0.0233199	1	0_0	1_1	Nufip2	68564	nuclear FMR1 interacting protein 2 [Source:MGI Symbol;Acc:MGI:1915814]
ENSMUSG00000036087	0.565441	0.0472098	1	0_0	1_1	Slain2	75991	SLAIN motif family, member 2 [Source:MGI Symbol;Acc:MGI:1923241]
ENSMUSG00000021474	0.563571	0.0484613	1	0_0	1_0	Sfxn1	14057	sideroflexin 1 [Source:MGI Symbol;Acc:MGI:2137677]
ENSMUSG00000026374	0.56259	0.0129797	1	0_0	1_1	Tsn	22099	translin [Source:MGI Symbol;Acc:MGI:109263]
ENSMUSG00000020580	0.5611	0.0439077	1	0_0	1_1	Rock2	19878	Rho-associated coiled-coil containing protein kinase 2 [Source:MGI Symbol;Acc:MGI:107926]
ENSMUSG00000004364	0.560233	0.0477357	1	0_0	1_1	Cul3	26554	cullin 3 [Source:MGI Symbol;Acc:MGI:1347360]
ENSMUSG00000042821	0.557022	0.0435489	1	0_0	1_0	Snai1	20613	snail family zinc finger 1 [Source:MGI Symbol;Acc:MGI:98330]
ENSMUSG00000037608	0.556491	0.020427	1	0_0	1_1	Bclaf1	72567	BCL2-associated transcription factor 1 [Source:MGI Symbol;Acc:MGI:1917580]
ENSMUSG00000045427	0.553577	0.0417732	1	0_0	1_0	Hnrnph2	56258	heterogeneous nuclear ribonucleoprotein H2 [Source:MGI Symbol;Acc:MGI:1201779]
ENSMUSG00000029265	0.552637	0.0484613	1	0_0	1_0	Dr1	13486	down-regulator of transcription 1 [Source:MGI Symbol;Acc:MGI:1100515]
ENSMUSG00000032431	0.552065	0.0269102	1	0_0	1_0	Crtap	56693	cartilage associated protein [Source:MGI Symbol;Acc:MGI:1891221]
ENSMUSG00000032002	0.551557	0.0368783	1	0_0	1_1	Dcun1d5	76863	DCN1, defective in cullin neddylation 1, domain containing 5 (S. cerevisiae) [Source:MGI Symbol;Acc:MGI:1924113]
ENSMUSG00000049396	0.549073	0.0484613	1	0_0	1_1	Gemin4	276919	gem nuclear organelle associated protein 4 [Source:MGI Symbol;Acc:MGI:2449313]
ENSMUSG00000031467	0.547609	0.0321212	1	0_0	1_0	Agpat5	52123	1-acylglycerol-3-phosphate O-acyltransferase 5 (lysophosphatidic acid acyltransferase, epsilon) [Source:MGI Symbol;Acc:MGI:1196345]
ENSMUSG00000031902	0.544716	0.0225184	1	0_0	1_1	Nfatc3	18021	nuclear factor of activated T cells, cytoplasmic, calcineurin dependent 3 [Source:MGI Symbol;Acc:MGI:103296]
ENSMUSG00000040123	0.540956	0.0209659	1	0_0	1_1	Zmym5	219105	zinc finger, MYM-type 5 [Source:MGI Symbol;Acc:MGI:3041170]
ENSMUSG00000070044	0.537705	0.049486	1	0_0	1_0	Fam149a	212326	family with sequence similarity 149, member A [Source:MGI Symbol;Acc:MGI:2387177]
ENSMUSG00000041763	0.53638	0.044513	1	0_0	1_1	Tpp2	22019	tripeptidyl peptidase II [Source:MGI Symbol;Acc:MGI:102724]
ENSMUSG00000021037	0.534614	0.0280179	1	0_0	1_1	Ahsa1	217737	AHA1, activator of heat shock protein ATPase 1 [Source:MGI Symbol;Acc:MGI:2387603]
ENSMUSG00000021242	0.533409	0.0315938	1	0_0	1_1	Npc2	67963	NPC intracellular cholesterol transporter 2 [Source:MGI Symbol;Acc:MGI:1915213]
ENSMUSG00000035765	0.532695	0.0251527	1	0_0	1_1	Dym	69190	dymeclin [Source:MGI Symbol;Acc:MGI:1918480]
ENSMUSG00000033319	0.531003	0.0257301	1	0_0	1_0	Fem1c	240263	fem 1 homolog c [Source:MGI Symbol;Acc:MGI:2444737]
ENSMUSG00000083061	0.5304	0.0246724	1	0_0	1_1	Gm12191		predicted gene 12191 [Source:MGI Symbol;Acc:MGI:3651293]
ENSMUSG00000022100	0.527353	0.0309201	1	0_0	1_1	Xpo7	65246	exportin 7 [Source:MGI Symbol;Acc:MGI:1929705]
ENSMUSG00000039234	0.526777	0.0253579	1	0_0	1_1	Sec24d	69608	Sec24 related gene family, member D (S. cerevisiae) [Source:MGI Symbol;Acc:MGI:1916858]
ENSMUSG00000038102	0.526704	0.0377292	1	0_0	1_0	Trappc11	320714	trafficking protein particle complex 11 [Source:MGI Symbol;Acc:MGI:2444585]
ENSMUSG00000024241	0.523814	0.0419822	1	0_0	1_1	Sos1	20662	SOS Ras/Rac guanine nucleotide exchange factor 1 [Source:MGI Symbol;Acc:MGI:98354]
ENSMUSG00000019873	0.523665	0.0279093	1	0_0	1_1	Reep3	28193	receptor accessory protein 3 [Source:MGI Symbol;Acc:MGI:88930]
ENSMUSG00000010045	0.516458	0.0461294	1	0_0	1_0	Tmem115	56395	transmembrane protein 115 [Source:MGI Symbol;Acc:MGI:1930765]
ENSMUSG00000038299	0.512749	0.0326228	1	0_0	1_1	Wdr36	225348	WD repeat domain 36 [Source:MGI Symbol;Acc:MGI:1917819]
ENSMUSG00000006262	0.512164	0.0419838	1	0_0	1_1	Mob1b	68473	MOB kinase activator 1B [Source:MGI Symbol;Acc:MGI:1915723]
ENSMUSG00000034163	0.507505	0.02317	1	0_0	1_1	Zfc3h1	216345	zinc finger, C3H1-type containing [Source:MGI Symbol;Acc:MGI:2446143]
ENSMUSG00000031729	0.505211	0.0418632	1	0_0	1_1	Ist1	71955	increased sodium tolerance 1 homolog (yeast) [Source:MGI Symbol;Acc:MGI:1919205]
ENSMUSG00000013846	0.488211	0.0323177	1	0_0	1_0	St3gal1	20442	ST3 beta-galactoside alpha-2,3-sialyltransferase 1 [Source:MGI Symbol;Acc:MGI:98304]
ENSMUSG00000050335	0.466897	0.0483384	1	0_0	1_1	Lgals3	16854	lectin, galactose binding, soluble 3 [Source:MGI Symbol;Acc:MGI:96778]
ENSMUSG00000015341	0.46405	0.0369629	1	0_0	1_1	Golga7	57437	golgi autoantigen, golgin subfamily a, 7 [Source:MGI Symbol;Acc:MGI:1931029]
ENSMUSG00000031357	0.450053	0.0475913	1	0_0	1_1	Syap1	67043	synapse associated protein 1 [Source:MGI Symbol;Acc:MGI:1914293]
ENSMUSG00000066902	-0.188052	0.0435489	-1	0_0	-1_1	Rps23-ps2		ribosomal protein S23, pseudogene 2 [Source:MGI Symbol;Acc:MGI:3642236]
ENSMUSG00000107705	-0.226649	0.0348902	-1	0_0	-1_1	Gm45062		predicted gene 45062 [Source:MGI Symbol;Acc:MGI:5753638]
ENSMUSG00000104222	-0.307989	0.0253263	-1	0_0	-1_-1	Gm7292		predicted gene 7292 [Source:MGI Symbol;Acc:MGI:3645786]
ENSMUSG00000114003	-0.388828	0.0377292	-1	0_0	-1_0	Gm9616		predicted gene 9616 [Source:MGI Symbol;Acc:MGI:3780024]
ENSMUSG00000063556	-0.414992	0.02627	-1	0_0	-1_-1	Gm10132		predicted gene 10132 [Source:MGI Symbol;Acc:MGI:3704449]
ENSMUSG00000022201	-0.422501	0.0395446	-1	0_0	-1_0	Zfr	22763	zinc finger RNA binding protein [Source:MGI Symbol;Acc:MGI:1341890]
ENSMUSG00000100642	-0.448715	0.049748	-1	0_0	-1_0	Gm28230		predicted gene 28230 [Source:MGI Symbol;Acc:MGI:5578936]
ENSMUSG00000033326	-0.452181	0.0305548	-1	0_0	-1_-1	Kdm4a	230674	lysine (K)-specific demethylase 4A [Source:MGI Symbol;Acc:MGI:2446210]
ENSMUSG00000059890	-0.465801	0.0204039	-1	0_0	-1_0	Ube4a	140630	ubiquitination factor E4A [Source:MGI Symbol;Acc:MGI:2154580]
ENSMUSG00000046311	-0.467193	0.0332228	-1	0_0	-1_0	Zfp62	22720	zinc finger protein 62 [Source:MGI Symbol;Acc:MGI:99662]
ENSMUSG00000066406	-0.467451	0.04165	-1	0_0	-1_0	Akap13	75547	A kinase (PRKA) anchor protein 13 [Source:MGI Symbol;Acc:MGI:2676556]
ENSMUSG00000022677	-0.471578	0.0412229	-1	0_0	-1_-1	Cep20	66086	centrosomal protein 20 [Source:MGI Symbol;Acc:MGI:1913336]
ENSMUSG00000040928	-0.491197	0.0495043	-1	0_0	-1_0	S100pbp	74648	S100P binding protein [Source:MGI Symbol;Acc:MGI:1921898]
ENSMUSG00000017478	-0.496576	0.0383754	-1	0_0	-1_0	Zc3h18	76014	zinc finger CCCH-type containing 18 [Source:MGI Symbol;Acc:MGI:1923264]
ENSMUSG00000020547	-0.497278	0.0206551	-1	0_0	-1_0	Bzw2	66912	basic leucine zipper and W2 domains 2 [Source:MGI Symbol;Acc:MGI:1914162]
ENSMUSG00000027198	-0.505869	0.0405583	-1	0_0	-1_-1	Ext2	14043	exostosin glycosyltransferase 2 [Source:MGI Symbol;Acc:MGI:108050]
ENSMUSG00000007850	-0.511897	0.0383275	-1	0_0	-1_-1	Hnrnph1	59013	heterogeneous nuclear ribonucleoprotein H1 [Source:MGI Symbol;Acc:MGI:1891925]
ENSMUSG00000039787	-0.514832	0.0383275	-1	0_0	-1_-1	Cercam	99151	cerebral endothelial cell adhesion molecule [Source:MGI Symbol;Acc:MGI:2139134]
ENSMUSG00000000420	-0.518859	0.02983	-1	0_0	-1_0	Galnt1	14423	polypeptide N-acetylgalactosaminyltransferase 1 [Source:MGI Symbol;Acc:MGI:894693]
ENSMUSG00000021646	-0.524104	0.044513	-1	0_0	-1_0	Mccc2	78038	methylcrotonoyl-Coenzyme A carboxylase 2 (beta) [Source:MGI Symbol;Acc:MGI:1925288]
ENSMUSG00000030435	-0.525686	0.0424863	-1	0_0	-1_-1	U2af2	22185	U2 small nuclear ribonucleoprotein auxiliary factor (U2AF) 2 [Source:MGI Symbol;Acc:MGI:98886]
ENSMUSG00000024477	-0.528754	0.0343779	-1	0_0	-1_0	Pggt1b	225467	protein geranylgeranyltransferase type I, beta subunit [Source:MGI Symbol;Acc:MGI:1917514]
ENSMUSG00000002625	-0.53181	0.0307338	-1	0_0	-1_-1	Akap8l	54194	A kinase (PRKA) anchor protein 8-like [Source:MGI Symbol;Acc:MGI:1860606]
ENSMUSG00000039219	-0.532144	0.0428606	-1	0_0	-1_0	Arid4b	94246	AT rich interactive domain 4B (RBP1-like) [Source:MGI Symbol;Acc:MGI:2137512]
ENSMUSG00000033278	-0.532763	0.0324489	-1	0_0	-1_0	Ptprm	19274	protein tyrosine phosphatase, receptor type, M [Source:MGI Symbol;Acc:MGI:102694]
ENSMUSG00000027575	-0.533126	0.0377292	-1	0_0	-1_0	Arfgap1	228998	ADP-ribosylation factor GTPase activating protein 1 [Source:MGI Symbol;Acc:MGI:2183559]
ENSMUSG00000020719	-0.533153	0.0377292	-1	0_0	-1_-1	Ddx5	13207	DEAD box helicase 5 [Source:MGI Symbol;Acc:MGI:105037]
ENSMUSG00000026211	-0.535389	0.0490363	-1	0_0	-1_-1	Obsl1	98733	obscurin-like 1 [Source:MGI Symbol;Acc:MGI:2138628]
ENSMUSG00000046897	-0.536343	0.0300969	-1	0_0	-1_0	Zfp740	68744	zinc finger protein 740 [Source:MGI Symbol;Acc:MGI:1915994]
ENSMUSG00000057738	-0.536623	0.00605971	-1	0_0	-1_0	Sptan1	20740	spectrin alpha, non-erythrocytic 1 [Source:MGI Symbol;Acc:MGI:98386]
ENSMUSG00000038181	-0.53981	0.02627	-1	0_0	-1_-1	Chpf2	100910	chondroitin polymerizing factor 2 [Source:MGI Symbol;Acc:MGI:1917522]
ENSMUSG00000054309	-0.539821	0.0475822	-1	0_0	-1_0	Cpsf3	54451	cleavage and polyadenylation specificity factor 3 [Source:MGI Symbol;Acc:MGI:1859328]
ENSMUSG00000026491	-0.542619	0.0321777	-1	0_0	-1_0	Ahctf1	226747	AT hook containing transcription factor 1 [Source:MGI Symbol;Acc:MGI:1915033]
ENSMUSG00000031422	-0.544676	0.0495965	-1	0_0	-1_-1	Morf4l2	56397	mortality factor 4 like 2 [Source:MGI Symbol;Acc:MGI:1927167]
ENSMUSG00000107283	-0.550082	0.0425776	-1	0_0	-1_-1	Mpv17	17527	MpV17 mitochondrial inner membrane protein [Source:MGI Symbol;Acc:MGI:97138]
ENSMUSG00000042790	-0.551596	0.0359915	-1	0_0	-1_0	Rnf214	235315	ring finger protein 214 [Source:MGI Symbol;Acc:MGI:2444451]
ENSMUSG00000040331	-0.552105	0.0225184	-1	0_0	-1_0	Nsmce4a	67872	NSE4 homolog A, SMC5-SMC6 complex component [Source:MGI Symbol;Acc:MGI:1915122]
ENSMUSG00000038119	-0.555996	0.0498473	-1	0_0	-1_-1	Cdon	57810	cell adhesion molecule-related/down-regulated by oncogenes [Source:MGI Symbol;Acc:MGI:1926387]
ENSMUSG00000014077	-0.556492	0.0456892	-1	0_0	-1_0	Chp1	56398	calcineurin-like EF hand protein 1 [Source:MGI Symbol;Acc:MGI:1927185]
ENSMUSG00000027466	-0.557367	0.036681	-1	0_0	-1_-1	Rbck1	24105	RanBP-type and C3HC4-type zinc finger containing 1 [Source:MGI Symbol;Acc:MGI:1344372]
ENSMUSG00000041879	-0.557665	0.0218867	-1	0_0	-1_0	Ipo9	226432	importin 9 [Source:MGI Symbol;Acc:MGI:1918944]
ENSMUSG00000022389	-0.557799	0.0461383	-1	0_0	-1_0	Tef	21685	thyrotroph embryonic factor [Source:MGI Symbol;Acc:MGI:98663]
ENSMUSG00000019428	-0.558174	0.0216716	-1	0_0	-1_-1	Fkbp8	14232	FK506 binding protein 8 [Source:MGI Symbol;Acc:MGI:1341070]
ENSMUSG00000034744	-0.561048	0.0334318	-1	0_0	-1_-1	Nagk	56174	N-acetylglucosamine kinase [Source:MGI Symbol;Acc:MGI:1860418]
ENSMUSG00000032534	-0.561884	0.0236932	-1	0_0	-1_0	Cep63	28135	centrosomal protein 63 [Source:MGI Symbol;Acc:MGI:2158560]
ENSMUSG00000021504	-0.563594	0.0302438	-1	0_0	-1_0	B4galt7	218271	xylosylprotein beta1,4-galactosyltransferase, polypeptide 7 (galactosyltransferase I) [Source:MGI Symbol;Acc:MGI:2384987]
ENSMUSG00000020919	-0.565042	0.0382525	-1	0_0	-1_0	Stat5b	20851	signal transducer and activator of transcription 5B [Source:MGI Symbol;Acc:MGI:103035]
ENSMUSG00000032555	-0.565357	0.0421052	-1	0_0	-1_0	Topbp1	235559	topoisomerase (DNA) II binding protein 1 [Source:MGI Symbol;Acc:MGI:1920018]
ENSMUSG00000052296	-0.565856	0.027616	-1	0_0	-1_0	Ppp6r1	243819	protein phosphatase 6, regulatory subunit 1 [Source:MGI Symbol;Acc:MGI:2442163]
ENSMUSG00000025224	-0.566009	0.0194647	-1	0_0	-1_0	Gbf1	107338	golgi-specific brefeldin A-resistance factor 1 [Source:MGI Symbol;Acc:MGI:1861607]
ENSMUSG00000030127	-0.567183	0.0412945	-1	0_0	-1_-1	Cops7a	26894	COP9 signalosome subunit 7A [Source:MGI Symbol;Acc:MGI:1349400]
ENSMUSG00000032743	-0.57101	0.0313798	-1	0_0	-1_-1	Katnip	233865	katanin interacting protein [Source:MGI Symbol;Acc:MGI:2442760]
ENSMUSG00000026867	-0.572357	0.0215245	-1	0_0	-1_-1	Gapvd1	66691	GTPase activating protein and VPS9 domains 1 [Source:MGI Symbol;Acc:MGI:1913941]
ENSMUSG00000026571	-0.574763	0.0400382	-1	0_0	-1_-1	Dcaf6	74106	DDB1 and CUL4 associated factor 6 [Source:MGI Symbol;Acc:MGI:1921356]
ENSMUSG00000041236	-0.576114	0.0149056	-1	0_0	-1_-1	Vps41	218035	VPS41 HOPS complex subunit [Source:MGI Symbol;Acc:MGI:1929215]
ENSMUSG00000027411	-0.57613	0.0387361	-1	0_0	-1_0	Vps16	80743	VSP16 CORVET/HOPS core subunit [Source:MGI Symbol;Acc:MGI:2136772]
ENSMUSG00000018395	-0.578996	0.0336957	-1	0_0	-1_0	Kif3a	16568	kinesin family member 3A [Source:MGI Symbol;Acc:MGI:107689]
ENSMUSG00000038708	-0.580476	0.02002	-1	0_0	-1_0	Golga4	54214	golgi autoantigen, golgin subfamily a, 4 [Source:MGI Symbol;Acc:MGI:1859646]
ENSMUSG00000006005	-0.580517	0.02983	-1	0_0	-1_0	Tpr	108989	translocated promoter region, nuclear basket protein [Source:MGI Symbol;Acc:MGI:1922066]
ENSMUSG00000015837	-0.581367	0.00835451	-1	0_0	-1_-1	Sqstm1	18412	sequestosome 1 [Source:MGI Symbol;Acc:MGI:107931]
ENSMUSG00000002319	-0.582498	0.0311167	-1	0_0	-1_-1	Ipo4	75751	importin 4 [Source:MGI Symbol;Acc:MGI:1923001]
ENSMUSG00000044337	-0.58356	0.0486572	-1	0_0	-1_0	Ackr3	12778	atypical chemokine receptor 3 [Source:MGI Symbol;Acc:MGI:109562]
ENSMUSG00000025217	-0.585089	0.00755042	-1	0_0	-1_-1	Btrc	12234	beta-transducin repeat containing protein [Source:MGI Symbol;Acc:MGI:1338871]
ENSMUSG00000027367	-0.586169	0.013044	-1	0_0	-1_-1	Stard7	99138	START domain containing 7 [Source:MGI Symbol;Acc:MGI:2139090]
ENSMUSG00000025978	-0.586542	0.0469375	-1	0_0	-1_-1	Rftn2	74013	raftlin family member 2 [Source:MGI Symbol;Acc:MGI:1921263]
ENSMUSG00000020921	-0.587668	0.0497564	-1	0_0	-1_-1	Tmem101	76547	transmembrane protein 101 [Source:MGI Symbol;Acc:MGI:1923797]
ENSMUSG00000060205	-0.588746	0.047188	-1	0_0	-1_-1	Or7a41	18357	olfactory receptor family 7 subfamily A member 41 [Source:MGI Symbol;Acc:MGI:1333808]
ENSMUSG00000005873	-0.58903	0.0315938	-1	0_0	-1_-1	Reep5	13476	receptor accessory protein 5 [Source:MGI Symbol;Acc:MGI:1270152]
ENSMUSG00000046768	-0.589048	0.0364997	-1	0_0	-1_-1	Rhoj	80837	ras homolog family member J [Source:MGI Symbol;Acc:MGI:1931551]
ENSMUSG00000022214	-0.5916	0.0350225	-1	0_0	-1_0	Dcaf11	28199	DDB1 and CUL4 associated factor 11 [Source:MGI Symbol;Acc:MGI:90168]
ENSMUSG00000032518	-0.593666	0.039324	-1	0_0	-1_-1	Rpsa	16785	ribosomal protein SA [Source:MGI Symbol;Acc:MGI:105381]
ENSMUSG00000029004	-0.594136	0.0477155	-1	0_0	-1_0	Kmt2e	69188	lysine (K)-specific methyltransferase 2E [Source:MGI Symbol;Acc:MGI:1924825]
ENSMUSG00000031561	-0.594654	0.0367407	-1	0_0	-1_-1	Tenm3	23965	teneurin transmembrane protein 3 [Source:MGI Symbol;Acc:MGI:1345183]
ENSMUSG00000031446	-0.594726	0.0116634	-1	0_0	-1_0	Cul4a	99375	cullin 4A [Source:MGI Symbol;Acc:MGI:1914487]
ENSMUSG00000014606	-0.596094	0.0216716	-1	0_0	-1_-1	Slc25a11	67863	solute carrier family 25 (mitochondrial carrier oxoglutarate carrier), member 11 [Source:MGI Symbol;Acc:MGI:1915113]
ENSMUSG00000034931	-0.596303	0.0286885	-1	0_0	-1_0	Dhx8	217207	DEAH (Asp-Glu-Ala-His) box polypeptide 8 [Source:MGI Symbol;Acc:MGI:1306823]
ENSMUSG00000023018	-0.596667	0.0459595	-1	0_0	-1_-1	Smarcd1	83797	SWI/SNF related, matrix associated, actin dependent regulator of chromatin, subfamily d, member 1 [Source:MGI Symbol;Acc:MGI:1933623]
ENSMUSG00000040859	-0.598037	0.0368136	-1	0_0	-1_0	Bsdc1	100383	BSD domain containing 1 [Source:MGI Symbol;Acc:MGI:1913466]
ENSMUSG00000018820	-0.598099	0.0286885	-1	0_0	-1_0	Zfyve27	319740	zinc finger, FYVE domain containing 27 [Source:MGI Symbol;Acc:MGI:1919602]
ENSMUSG00000045482	-0.598694	0.0167539	-1	0_0	-1_-1	Trrap	100683	transformation/transcription domain-associated protein [Source:MGI Symbol;Acc:MGI:2153272]
ENSMUSG00000001524	-0.600211	0.0377292	-1	0_0	-1_-1	Gtf2h4	14885	general transcription factor II H, polypeptide 4 [Source:MGI Symbol;Acc:MGI:1338799]
ENSMUSG00000102976	-0.600968	0.0477155	-1	0_0	-1_0	Zc3h11a	70579	zinc finger CCCH type containing 11A [Source:MGI Symbol;Acc:MGI:1917829]
ENSMUSG00000038121	-0.604872	0.0364094	-1	0_0	-1_0	Fam210a	108654	family with sequence similarity 210, member A [Source:MGI Symbol;Acc:MGI:1914000]
ENSMUSG00000024268	-0.60531	0.0305548	-1	0_0	-1_0	Celf4	108013	CUGBP, Elav-like family member 4 [Source:MGI Symbol;Acc:MGI:1932407]
ENSMUSG00000025403	-0.605535	0.0323177	-1	0_0	-1_-1	Shmt2	108037	serine hydroxymethyltransferase 2 (mitochondrial) [Source:MGI Symbol;Acc:MGI:1277989]
ENSMUSG00000026848	-0.605602	0.00202468	-1	0_0	-1_-1	Tor1b	30934	torsin family 1, member B [Source:MGI Symbol;Acc:MGI:1353605]
ENSMUSG00000026944	-0.606678	0.0428762	-1	0_0	-1_-1	Abca2	11305	ATP-binding cassette, sub-family A (ABC1), member 2 [Source:MGI Symbol;Acc:MGI:99606]
ENSMUSG00000030774	-0.609001	0.0446486	-1	0_0	-1_0	Pak1	18479	p21 (RAC1) activated kinase 1 [Source:MGI Symbol;Acc:MGI:1339975]
ENSMUSG00000025495	-0.609054	0.0344698	-1	0_0	-1_0	Ptdss2	27388	phosphatidylserine synthase 2 [Source:MGI Symbol;Acc:MGI:1351664]
ENSMUSG00000031668	-0.610733	0.0392763	-1	0_0	-1_0	Eif2ak3	13666	eukaryotic translation initiation factor 2 alpha kinase 3 [Source:MGI Symbol;Acc:MGI:1341830]
ENSMUSG00000024286	-0.612713	0.00962132	-1	0_0	-1_0	Ccny	67974	cyclin Y [Source:MGI Symbol;Acc:MGI:1915224]
ENSMUSG00000034252	-0.615012	0.020464	-1	0_0	-1_0	Senp6	215351	SUMO/sentrin specific peptidase 6 [Source:MGI Symbol;Acc:MGI:1922075]
ENSMUSG00000042675	-0.615403	0.0419822	-1	0_0	-1_0	Ypel3	66090	yippee like 3 [Source:MGI Symbol;Acc:MGI:1913340]
ENSMUSG00000031858	-0.615521	0.0107183	-1	0_0	-1_-1	Mau2	74549	MAU2 sister chromatid cohesion factor [Source:MGI Symbol;Acc:MGI:1921799]
ENSMUSG00000013150	-0.616102	0.0470764	-1	0_0	-1_0	Gfod2	70575	glucose-fructose oxidoreductase domain containing 2 [Source:MGI Symbol;Acc:MGI:1917825]
ENSMUSG00000038332	-0.61645	0.0233089	-1	0_0	-1_0	Sesn1	140742	sestrin 1 [Source:MGI Symbol;Acc:MGI:2155278]
ENSMUSG00000002372	-0.618936	0.0242312	-1	0_0	-1_-1	Ranbp3	71810	RAN binding protein 3 [Source:MGI Symbol;Acc:MGI:1919060]
ENSMUSG00000024740	-0.619825	0.012155	-1	0_0	-1_0	Ddb1	13194	damage specific DNA binding protein 1 [Source:MGI Symbol;Acc:MGI:1202384]
ENSMUSG00000019952	-0.620436	0.0486246	-1	0_0	-1_0	Poc1b	382406	POC1 centriolar protein B [Source:MGI Symbol;Acc:MGI:1918511]
ENSMUSG00000058407	-0.622331	0.0417923	-1	0_0	-1_-1	Txndc9	98258	thioredoxin domain containing 9 [Source:MGI Symbol;Acc:MGI:2138153]
ENSMUSG00000028675	-0.622593	0.0228255	-1	0_0	-1_-1	Pnrc2	52830	proline-rich nuclear receptor coactivator 2 [Source:MGI Symbol;Acc:MGI:106512]
ENSMUSG00000042705	-0.624855	0.0385757	-1	0_0	-1_0	Commd10	69456	COMM domain containing 10 [Source:MGI Symbol;Acc:MGI:1916706]
ENSMUSG00000001569	-0.625686	0.0422169	-1	0_0	-1_0	Nom1	433864	nucleolar protein with MIF4G domain 1 [Source:MGI Symbol;Acc:MGI:1861749]
ENSMUSG00000029472	-0.62687	0.000393003	-1	0_0	-1_0	Anapc5	59008	anaphase-promoting complex subunit 5 [Source:MGI Symbol;Acc:MGI:1929722]
ENSMUSG00000022761	-0.62879	0.0250923	-1	0_0	-1_-1	Lztr1	66863	leucine-zipper-like transcriptional regulator, 1 [Source:MGI Symbol;Acc:MGI:1914113]
ENSMUSG00000028318	-0.629649	0.044443	-1	0_0	-1_0	Polr1e	64424	polymerase (RNA) I polypeptide E [Source:MGI Symbol;Acc:MGI:1929022]
ENSMUSG00000018548	-0.630134	0.02627	-1	0_0	-1_0	Trim37	68729	tripartite motif-containing 37 [Source:MGI Symbol;Acc:MGI:2153072]
ENSMUSG00000040327	-0.630196	0.0242312	-1	0_0	-1_-1	Cul9	78309	cullin 9 [Source:MGI Symbol;Acc:MGI:1925559]
ENSMUSG00000075232	-0.630985	0.0265271	-1	0_0	-1_-1	Amd1	11702	S-adenosylmethionine decarboxylase 1 [Source:MGI Symbol;Acc:MGI:88004]
ENSMUSG00000035203	-0.632482	0.0224743	-1	0_0	-1_-1	Epn1	13854	epsin 1 [Source:MGI Symbol;Acc:MGI:1333763]
ENSMUSG00000115661	-0.633198	0.0492007	-1	0_0	-1_0	Gm48976		predicted gene, 48976 [Source:MGI Symbol;Acc:MGI:6118319]
ENSMUSG00000040943	-0.633272	0.0172777	-1	0_0	-1_0	Tet2	214133	tet methylcytosine dioxygenase 2 [Source:MGI Symbol;Acc:MGI:2443298]
ENSMUSG00000001829	-0.634303	0.0176105	-1	0_0	-1_-1	Clpb	20480	ClpB caseinolytic peptidase B [Source:MGI Symbol;Acc:MGI:1100517]
ENSMUSG00000057649	-0.637015	0.0446302	-1	0_0	-1_0	Brd9	105246	bromodomain containing 9 [Source:MGI Symbol;Acc:MGI:2145317]
ENSMUSG00000027298	-0.637703	0.0178505	-1	0_0	-1_-1	Tyro3	22174	TYRO3 protein tyrosine kinase 3 [Source:MGI Symbol;Acc:MGI:104294]
ENSMUSG00000020220	-0.637863	0.0323177	-1	0_0	-1_0	Vps13d	230895	vacuolar protein sorting 13D [Source:MGI Symbol;Acc:MGI:2448530]
ENSMUSG00000028902	-0.638612	0.0219577	-1	0_0	-1_-1	Sf3a3	75062	splicing factor 3a, subunit 3 [Source:MGI Symbol;Acc:MGI:1922312]
ENSMUSG00000033597	-0.639525	0.0486246	-1	0_0	-1_-1	Caskin1	268932	CASK interacting protein 1 [Source:MGI Symbol;Acc:MGI:2442952]
ENSMUSG00000042770	-0.639671	0.0308604	-1	0_0	-1_0	Hebp1	15199	heme binding protein 1 [Source:MGI Symbol;Acc:MGI:1333880]
ENSMUSG00000029671	-0.63995	0.0460944	-1	0_0	-1_0	Wnt16	93735	wingless-type MMTV integration site family, member 16 [Source:MGI Symbol;Acc:MGI:2136018]
ENSMUSG00000026656	-0.640471	0.049026	-1	0_0	-1_0	Fcgr2b	14130	Fc receptor, IgG, low affinity IIb [Source:MGI Symbol;Acc:MGI:95499]
ENSMUSG00000000915	-0.640867	0.0498473	-1	0_0	-1_0	Hip1r	29816	huntingtin interacting protein 1 related [Source:MGI Symbol;Acc:MGI:1352504]
ENSMUSG00000019820	-0.642073	0.0279093	-1	0_0	-1_0	Utrn	22288	utrophin [Source:MGI Symbol;Acc:MGI:104631]
ENSMUSG00000070436	-0.642713	0.0152562	-1	0_0	-1_-1	Serpinh1	12406	serine (or cysteine) peptidase inhibitor, clade H, member 1 [Source:MGI Symbol;Acc:MGI:88283]
ENSMUSG00000063430	-0.645488	0.0431781	-1	0_0	-1_0	Wscd2	320916	WSC domain containing 2 [Source:MGI Symbol;Acc:MGI:2445030]
ENSMUSG00000021798	-0.646382	0.0486572	-1	0_0	-1_0	Ldb3	24131	LIM domain binding 3 [Source:MGI Symbol;Acc:MGI:1344412]
ENSMUSG00000024165	-0.647809	0.0172777	-1	0_0	-1_-1	Jpt2	52009	Jupiter microtubule associated homolog 2 [Source:MGI Symbol;Acc:MGI:1196260]
ENSMUSG00000024835	-0.649734	0.0337271	-1	0_0	-1_0	Coro1b	23789	coronin, actin binding protein 1B [Source:MGI Symbol;Acc:MGI:1345963]
ENSMUSG00000017132	-0.650246	0.0308604	-1	0_0	-1_0	Cyth1	19157	cytohesin 1 [Source:MGI Symbol;Acc:MGI:1334257]
ENSMUSG00000029578	-0.651872	0.0060069	-1	0_0	-1_-1	Wipi2	74781	WD repeat domain, phosphoinositide interacting 2 [Source:MGI Symbol;Acc:MGI:1923831]
ENSMUSG00000039903	-0.652503	0.0474703	-1	0_0	-1_0	Eva1c	70967	eva-1 homolog C (C. elegans) [Source:MGI Symbol;Acc:MGI:1918217]
ENSMUSG00000005882	-0.653449	0.0439077	-1	0_0	-1_-1	Uqcc1	56046	ubiquinol-cytochrome c reductase complex assembly factor 1 [Source:MGI Symbol;Acc:MGI:1929472]
ENSMUSG00000040322	-0.654799	0.0359709	-1	0_0	-1_0	Slc25a24	229731	solute carrier family 25 (mitochondrial carrier, phosphate carrier), member 24 [Source:MGI Symbol;Acc:MGI:1917160]
ENSMUSG00000045575	-0.655055	0.045066	-1	0_0	-1_0	Vmn1r233	171236	vomeronasal 1 receptor 233 [Source:MGI Symbol;Acc:MGI:2159639]
ENSMUSG00000040177	-0.655058	0.0308604	-1	0_0	-1_0	2310057M21Rik	68277	RIKEN cDNA 2310057M21 gene [Source:MGI Symbol;Acc:MGI:1915527]
ENSMUSG00000106037	-0.655366	0.0465887	-1	0_0	-1_0	Gm4332		predicted gene 4332 [Source:MGI Symbol;Acc:MGI:3782515]
ENSMUSG00000031286	-0.656728	0.0463626	-1	0_0	-1_0	Glt28d2	320302	glycosyltransferase 28 domain containing 2 [Source:MGI Symbol;Acc:MGI:2443773]
ENSMUSG00000049327	-0.657186	0.0133341	-1	0_0	-1_-1	Kmt5a	67956	lysine methyltransferase 5A [Source:MGI Symbol;Acc:MGI:1915206]
ENSMUSG00000098505	-0.658289	0.0380623	-1	0_0	-1_0	Gm14496	672125	predicted gene 14496 [Source:MGI Symbol;Acc:MGI:3769929]
ENSMUSG00000000827	-0.659785	0.013044	-1	0_0	-1_-1	Tpd52l2	66314	tumor protein D52-like 2 [Source:MGI Symbol;Acc:MGI:1913564]
ENSMUSG00000005881	-0.660143	0.0233136	-1	0_0	-1_-1	Ergic3	66366	ERGIC and golgi 3 [Source:MGI Symbol;Acc:MGI:1913616]
ENSMUSG00000020629	-0.66051	0.0436495	-1	0_0	-1_-1	Adi1	104923	acireductone dioxygenase 1 [Source:MGI Symbol;Acc:MGI:2144929]
ENSMUSG00000022099	-0.661695	0.0377292	-1	0_0	-1_-1	Dmtn	13829	dematin actin binding protein [Source:MGI Symbol;Acc:MGI:99670]
ENSMUSG00000021495	-0.662839	0.0367407	-1	0_0	-1_-1	Fam193b	212483	family with sequence similarity 193, member B [Source:MGI Symbol;Acc:MGI:2385851]
ENSMUSG00000033852	-0.663181	0.0446486	-1	0_0	-1_-1	Gm28042		predicted gene, 28042 [Source:MGI Symbol;Acc:MGI:5547778]
ENSMUSG00000021277	-0.664086	0.013044	-1	0_0	-1_0	Traf3	22031	TNF receptor-associated factor 3 [Source:MGI Symbol;Acc:MGI:108041]
ENSMUSG00000028914	-0.666379	0.0260538	-1	0_0	-1_-1	Casp9	12371	caspase 9 [Source:MGI Symbol;Acc:MGI:1277950]
ENSMUSG00000031660	-0.667968	0.0204535	-1	0_0	-1_-1	Brd7	26992	bromodomain containing 7 [Source:MGI Symbol;Acc:MGI:1349766]
ENSMUSG00000022270	-0.668095	0.0401848	-1	0_0	-1_0	Retreg1	66270	reticulophagy regulator 1 [Source:MGI Symbol;Acc:MGI:1913520]
ENSMUSG00000031865	-0.668397	0.0110076	-1	0_0	-1_-1	Dctn1	13191	dynactin 1 [Source:MGI Symbol;Acc:MGI:107745]
ENSMUSG00000005378	-0.668404	0.0266373	-1	0_0	-1_0	Bud23	66138	BUD23, rRNA methyltransferase and ribosome maturation factor [Source:MGI Symbol;Acc:MGI:1913388]
ENSMUSG00000037296	-0.669355	0.0376459	-1	0_0	-1_0	Lsm1	67207	LSM1 homolog, mRNA degradation associated [Source:MGI Symbol;Acc:MGI:1914457]
ENSMUSG00000043483	-0.672677	0.0101692	-1	0_0	-1_0	Gm6863		predicted gene 6863 [Source:MGI Symbol;Acc:MGI:3647386]
ENSMUSG00000022231	-0.673125	0.02364	-1	0_0	-1_0	Sema5a	20356	sema domain, seven thrombospondin repeats (type 1 and type 1-like), transmembrane domain (TM) and short cytoplasmic domain, (semaphorin) 5A [Source:MGI Symbol;Acc:MGI:107556]
ENSMUSG00000062762	-0.674029	0.0223524	-1	0_0	-1_0	Ei24	13663	etoposide induced 2.4 mRNA [Source:MGI Symbol;Acc:MGI:108090]
ENSMUSG00000092875	-0.674107	0.0415974	-1	0_0	-1_0	Gm22649		predicted gene, 22649 [Source:MGI Symbol;Acc:MGI:5452426]
ENSMUSG00000021123	-0.67567	0.0417923	-1	0_0	-1_0	Rdh12	77974	retinol dehydrogenase 12 [Source:MGI Symbol;Acc:MGI:1925224]
ENSMUSG00000040929	-0.679544	0.0393772	-1	0_0	-1_-1	Rfx3	19726	regulatory factor X, 3 (influences HLA class II expression) [Source:MGI Symbol;Acc:MGI:106582]
ENSMUSG00000037098	-0.680298	0.00835451	-1	0_0	-1_-1	Rab11fip3	215445	RAB11 family interacting protein 3 (class II) [Source:MGI Symbol;Acc:MGI:2444431]
ENSMUSG00000112266	-0.682816	0.0311789	-1	0_0	-1_0	Gm48843		predicted gene, 48843 [Source:MGI Symbol;Acc:MGI:6098576]
ENSMUSG00000117800	-0.687709	0.0362361	-1	0_0	-1_0	1700122C19Rik	78640	RIKEN cDNA 1700122C19 gene [Source:MGI Symbol;Acc:MGI:1925890]
ENSMUSG00000029407	-0.688738	0.0270486	-1	0_0	-1_0	Uso1	56041	USO1 vesicle docking factor [Source:MGI Symbol;Acc:MGI:1929095]
ENSMUSG00000020805	-0.689056	0.0400501	-1	0_0	-1_0	Slc13a5	237831	solute carrier family 13 (sodium-dependent citrate transporter), member 5 [Source:MGI Symbol;Acc:MGI:3037150]
ENSMUSG00000038502	-0.689334	0.0205866	-1	0_0	-1_-1	Ptov1	84113	prostate tumor over expressed gene 1 [Source:MGI Symbol;Acc:MGI:1933946]
ENSMUSG00000042810	-0.689462	0.0060069	-1	0_0	-1_-1	Krba1	77827	KRAB-A domain containing 1 [Source:MGI Symbol;Acc:MGI:1925077]
ENSMUSG00000032492	-0.690894	0.0303212	-1	0_0	-1_-1	Pth1r	19228	parathyroid hormone 1 receptor [Source:MGI Symbol;Acc:MGI:97801]
ENSMUSG00000061013	-0.692155	0.0337374	-1	0_0	-1_0	Mkx	210719	mohawk homeobox [Source:MGI Symbol;Acc:MGI:2687286]
ENSMUSG00000034245	-0.693726	0.0354518	-1	0_0	-1_0	Hdac11	232232	histone deacetylase 11 [Source:MGI Symbol;Acc:MGI:2385252]
ENSMUSG00000049811	-0.694324	0.0262717	-1	0_0	-1_0	Fam161a	73873	family with sequence similarity 161, member A [Source:MGI Symbol;Acc:MGI:1921123]
ENSMUSG00000107634	-0.694352	0.0308604	-1	0_0	-1_0	Gm36816		predicted gene, 36816 [Source:MGI Symbol;Acc:MGI:5595975]
ENSMUSG00000090919	-0.696956	0.0172777	-1	0_0	-1_-1	Pabpc4l	241989	poly(A) binding protein, cytoplasmic 4-like [Source:MGI Symbol;Acc:MGI:3643087]
ENSMUSG00000001482	-0.697476	0.0111541	-1	0_0	-1_-1	Def8	23854	differentially expressed in FDCP 8 [Source:MGI Symbol;Acc:MGI:1346331]
ENSMUSG00000021779	-0.697949	0.0377292	-1	0_0	-1_0	Thrb	21834	thyroid hormone receptor beta [Source:MGI Symbol;Acc:MGI:98743]
ENSMUSG00000054256	-0.702598	0.0263308	-1	0_0	-1_0	Msi1	17690	musashi RNA-binding protein 1 [Source:MGI Symbol;Acc:MGI:107376]
ENSMUSG00000009246	-0.703904	0.0257301	-1	0_0	-1_0	Trpm5	56843	transient receptor potential cation channel, subfamily M, member 5 [Source:MGI Symbol;Acc:MGI:1861718]
ENSMUSG00000026941	-0.704606	0.0322268	-1	0_0	-1_-1	Mamdc4	381352	MAM domain containing 4 [Source:MGI Symbol;Acc:MGI:2685841]
ENSMUSG00000083396	-0.704784	0.0364997	-1	0_0	-1_-1	Gm15542		predicted gene 15542 [Source:MGI Symbol;Acc:MGI:3782990]
ENSMUSG00000012640	-0.706014	0.0208134	-1	0_0	-1_-1	Zfp715	69930	zinc finger protein 715 [Source:MGI Symbol;Acc:MGI:1917180]
ENSMUSG00000030400	-0.706585	0.0271772	-1	0_0	-1_0	Ercc2	13871	excision repair cross-complementing rodent repair deficiency, complementation group 2 [Source:MGI Symbol;Acc:MGI:95413]
ENSMUSG00000027210	-0.707173	0.0359709	-1	0_0	-1_-1	Meis2	17536	Meis homeobox 2 [Source:MGI Symbol;Acc:MGI:108564]
ENSMUSG00000022948	-0.710179	0.018693	-1	0_0	-1_0	Setd4	224440	SET domain containing 4 [Source:MGI Symbol;Acc:MGI:2136890]
ENSMUSG00000113337	-0.710443	0.0120006	-1	0_0	-1_0	Gm19220		predicted gene, 19220 [Source:MGI Symbol;Acc:MGI:5011405]
ENSMUSG00000030862	-0.711118	0.0365669	-1	0_0	-1_0	Cpxm2	55987	carboxypeptidase X 2 (M14 family) [Source:MGI Symbol;Acc:MGI:1926006]
ENSMUSG00000099842	-0.711886	0.0365669	-1	0_0	-1_0	Gm4034		predicted gene 4034 [Source:MGI Symbol;Acc:MGI:3782208]
ENSMUSG00000031969	-0.711971	0.00923855	-1	0_0	-1_-1	Acad8	66948	acyl-Coenzyme A dehydrogenase family, member 8 [Source:MGI Symbol;Acc:MGI:1914198]
ENSMUSG00000024505	-0.713835	0.0253579	-1	0_0	-1_0	Dtwd2	68857	DTW domain containing 2 [Source:MGI Symbol;Acc:MGI:1916107]
ENSMUSG00000038838	-0.714263	0.0204039	-1	0_0	-1_0	Vars2	68915	valyl-tRNA synthetase 2, mitochondrial [Source:MGI Symbol;Acc:MGI:1916165]
ENSMUSG00000054723	-0.715236	0.0315938	-1	0_0	-1_-1	Vmac	106639	vimentin-type intermediate filament associated coiled-coil protein [Source:MGI Symbol;Acc:MGI:2146912]
ENSMUSG00000038233	-0.718175	0.0336957	-1	0_0	-1_0	Gask1a	245050	golgi associated kinase 1A [Source:MGI Symbol;Acc:MGI:3041196]
ENSMUSG00000040618	-0.718563	0.0223524	-1	0_0	-1_-1	Pck2	74551	phosphoenolpyruvate carboxykinase 2 (mitochondrial) [Source:MGI Symbol;Acc:MGI:1860456]
ENSMUSG00000020260	-0.719065	0.013044	-1	0_0	-1_-1	Pofut2	80294	protein O-fucosyltransferase 2 [Source:MGI Symbol;Acc:MGI:1916863]
ENSMUSG00000021796	-0.719409	0.0120006	-1	0_0	-1_-1	Bmpr1a	12166	bone morphogenetic protein receptor, type 1A [Source:MGI Symbol;Acc:MGI:1338938]
ENSMUSG00000020176	-0.719763	0.00891566	-1	0_0	-1_-1	Grb10	14783	growth factor receptor bound protein 10 [Source:MGI Symbol;Acc:MGI:103232]
ENSMUSG00000092674	-0.720475	0.0362361	-1	0_0	-1_0	Gm24105		predicted gene, 24105 [Source:MGI Symbol;Acc:MGI:5453882]
ENSMUSG00000053460	-0.720667	0.0227446	-1	0_0	-1_0	Ggcx	56316	gamma-glutamyl carboxylase [Source:MGI Symbol;Acc:MGI:1927655]
ENSMUSG00000022453	-0.722005	0.0078588	-1	0_0	-1_-1	Naga	17939	N-acetyl galactosaminidase, alpha [Source:MGI Symbol;Acc:MGI:1261422]
ENSMUSG00000025261	-0.724616	0.0161187	-1	0_0	-1_0	Huwe1	59026	HECT, UBA and WWE domain containing 1 [Source:MGI Symbol;Acc:MGI:1926884]
ENSMUSG00000038260	-0.72577	0.00785297	-1	0_0	-1_-1	Trpm4	68667	transient receptor potential cation channel, subfamily M, member 4 [Source:MGI Symbol;Acc:MGI:1915917]
ENSMUSG00000021952	-0.726985	0.0169126	-1	0_0	-1_-1	Xpo4	57258	exportin 4 [Source:MGI Symbol;Acc:MGI:1888526]
ENSMUSG00000024870	-0.728901	0.0125146	-1	0_0	-1_-1	Rab1b	76308	RAB1B, member RAS oncogene family [Source:MGI Symbol;Acc:MGI:1923558]
ENSMUSG00000074221	-0.732418	0.013307	-1	0_0	-1_0	Zfp568	243905	zinc finger protein 568 [Source:MGI Symbol;Acc:MGI:2142347]
ENSMUSG00000041870	-0.733066	0.0078588	-1	0_0	-1_-1	Ankrd13a	68420	ankyrin repeat domain 13a [Source:MGI Symbol;Acc:MGI:1915670]
ENSMUSG00000028646	-0.734966	0.0198724	-1	0_0	-1_-1	Rragc	54170	Ras-related GTP binding C [Source:MGI Symbol;Acc:MGI:1858751]
ENSMUSG00000026988	-0.735403	0.0192729	-1	0_0	-1_-1	Wdsub1	72137	WD repeat, SAM and U-box domain containing 1 [Source:MGI Symbol;Acc:MGI:1919387]
ENSMUSG00000017404	-0.735716	0.013044	-1	0_0	-1_-1	Rpl19	19921	ribosomal protein L19 [Source:MGI Symbol;Acc:MGI:98020]
ENSMUSG00000029234	-0.736325	0.00207902	-1	0_0	-1_-1	Tmem165	21982	transmembrane protein 165 [Source:MGI Symbol;Acc:MGI:894407]
ENSMUSG00000064432	-0.738484	0.0326228	-1	0_0	-1_0	Gm25587	115487512	predicted gene, 25587 [Source:MGI Symbol;Acc:MGI:5455364]
ENSMUSG00000022292	-0.738704	0.0214866	-1	0_0	-1_-1	Rrm2b	382985	ribonucleotide reductase M2 B (TP53 inducible) [Source:MGI Symbol;Acc:MGI:2155865]
ENSMUSG00000003235	-0.739457	0.00420619	-1	0_0	-1_0	Eif2b5	224045	eukaryotic translation initiation factor 2B, subunit 5 epsilon [Source:MGI Symbol;Acc:MGI:2446176]
ENSMUSG00000030272	-0.743001	0.00155037	-1	0_0	-1_-1	Camk1	52163	calcium/calmodulin-dependent protein kinase I [Source:MGI Symbol;Acc:MGI:1098535]
ENSMUSG00000030522	-0.743213	0.00365312	-1	0_0	-1_-1	Mtmr10	233315	myotubularin related protein 10 [Source:MGI Symbol;Acc:MGI:2142292]
ENSMUSG00000020515	-0.743953	0.0162037	-1	0_0	-1_-1	Cnot8	69125	CCR4-NOT transcription complex, subunit 8 [Source:MGI Symbol;Acc:MGI:1916375]
ENSMUSG00000037606	-0.744093	0.0208134	-1	0_0	-1_-1	Osbpl5	79196	oxysterol binding protein-like 5 [Source:MGI Symbol;Acc:MGI:1930265]
ENSMUSG00002076940	-0.746409	0.0326908	-1	0_0	-1_0	Gm55286		predicted gene, 55286 [Source:MGI Symbol;Acc:MGI:6847043]
ENSMUSG00000021203	-0.746535	0.0301167	-1	0_0	-1_0	Otub2	68149	OTU domain, ubiquitin aldehyde binding 2 [Source:MGI Symbol;Acc:MGI:1915399]
ENSMUSG00000118871	-0.746983	0.0324534	-1	0_0	-1_0	Gm23511	115489832	predicted gene, 23511 [Source:MGI Symbol;Acc:MGI:5453288]
ENSMUSG00000030983	-0.748322	0.0115374	-1	0_0	-1_-1	Bccip	66165	BRCA2 and CDKN1A interacting protein [Source:MGI Symbol;Acc:MGI:1913415]
ENSMUSG00000031097	-0.748677	0.0309201	-1	0_0	-1_0	Tnni2	21953	troponin I, skeletal, fast 2 [Source:MGI Symbol;Acc:MGI:105070]
ENSMUSG00000026648	-0.752005	0.00743777	-1	0_0	-1_0	Dclre1c	227525	DNA cross-link repair 1C [Source:MGI Symbol;Acc:MGI:2441769]
ENSMUSG00000029468	-0.753192	0.0286885	-1	0_0	-1_0	P2rx7	18439	purinergic receptor P2X, ligand-gated ion channel, 7 [Source:MGI Symbol;Acc:MGI:1339957]
ENSMUSG00000062980	-0.753478	0.00542816	-1	0_0	-1_-1	Cped1	214642	cadherin-like and PC-esterase domain containing 1 [Source:MGI Symbol;Acc:MGI:2444814]
ENSMUSG00000041258	-0.762151	0.0209659	-1	0_0	-1_-1	Zfp236	329002	zinc finger protein 236 [Source:MGI Symbol;Acc:MGI:1926950]
ENSMUSG00000025484	-0.766554	0.013858	-1	0_0	-1_-1	Bet1l	54399	Bet1 golgi vesicular membrane trafficking protein like [Source:MGI Symbol;Acc:MGI:1913128]
ENSMUSG00000004105	-0.767908	0.0111541	-1	0_0	-1_-1	Angptl2	26360	angiopoietin-like 2 [Source:MGI Symbol;Acc:MGI:1347002]
ENSMUSG00000030287	-0.768102	0.0172777	-1	0_0	-1_0	Itpr2	16439	inositol 1,4,5-triphosphate receptor 2 [Source:MGI Symbol;Acc:MGI:99418]
ENSMUSG00000039262	-0.770295	0.00476625	-1	0_0	-1_-1	Prrc2b	227723	proline-rich coiled-coil 2B [Source:MGI Symbol;Acc:MGI:1923304]
ENSMUSG00000003363	-0.770813	0.0103878	-1	0_0	-1_-1	Pld3	18807	phospholipase D family, member 3 [Source:MGI Symbol;Acc:MGI:1333782]
ENSMUSG00000070972	-0.776677	0.0008061	-1	0_0	-1_-1	Dnajc25	72429	DnaJ heat shock protein family (Hsp40) member C25 [Source:MGI Symbol;Acc:MGI:1919679]
ENSMUSG00000021072	-0.77872	0.0151714	-1	0_0	-1_-1	Tmx1	72736	thioredoxin-related transmembrane protein 1 [Source:MGI Symbol;Acc:MGI:1919986]
ENSMUSG00000030007	-0.785324	0.0116634	-1	0_0	-1_0	Cct7	12468	chaperonin containing Tcp1, subunit 7 (eta) [Source:MGI Symbol;Acc:MGI:107184]
ENSMUSG00000025854	-0.787399	0.0196632	-1	0_0	-1_-1	Fam20c	80752	FAM20C, golgi associated secretory pathway kinase [Source:MGI Symbol;Acc:MGI:2136853]
ENSMUSG00000025413	-0.788481	0.000400982	-1	0_0	-1_-1	Ttc4	72354	tetratricopeptide repeat domain 4 [Source:MGI Symbol;Acc:MGI:1919604]
ENSMUSG00000002257	-0.789418	0.0111541	-1	0_0	-1_0	Def6	23853	differentially expressed in FDCP 6 [Source:MGI Symbol;Acc:MGI:1346328]
ENSMUSG00000024096	-0.790066	0.00152132	-1	0_0	-1_-1	Ralbp1	19765	ralA binding protein 1 [Source:MGI Symbol;Acc:MGI:108466]
ENSMUSG00000013275	-0.79206	0.0183787	-1	0_0	-1_-1	Slc41a1	98396	solute carrier family 41, member 1 [Source:MGI Symbol;Acc:MGI:2444823]
ENSMUSG00000024104	-0.793386	0.00151413	-1	0_0	-1_0	Washc2	28006	WASH complex subunit 2 [Source:MGI Symbol;Acc:MGI:106463]
ENSMUSG00000059714	-0.795695	0.0144752	-1	0_0	-1_0	Flot1	14251	flotillin 1 [Source:MGI Symbol;Acc:MGI:1100500]
ENSMUSG00000041645	-0.801159	0.00935019	-1	0_0	-1_-1	Ddx24	27225	DEAD box helicase 24 [Source:MGI Symbol;Acc:MGI:1351337]
ENSMUSG00000003752	-0.803978	0.0040018	-1	0_0	-1_-1	Itpkc	233011	inositol 1,4,5-trisphosphate 3-kinase C [Source:MGI Symbol;Acc:MGI:2442554]
ENSMUSG00000076435	-0.807119	0.00166449	-1	0_0	-1_0	Acsf2	264895	acyl-CoA synthetase family member 2 [Source:MGI Symbol;Acc:MGI:2388287]
ENSMUSG00000016257	-0.811702	0.00769755	-1	0_0	-1_0	Prelid3b	66390	PRELI domain containing 3B [Source:MGI Symbol;Acc:MGI:1913640]
ENSMUSG00000034664	-0.811771	0.02627	-1	0_0	-1_0	Itga2b	16399	integrin alpha 2b [Source:MGI Symbol;Acc:MGI:96601]
ENSMUSG00000005505	-0.816664	0.0169126	-1	0_0	-1_0	Kbtbd4	67136	kelch repeat and BTB (POZ) domain containing 4 [Source:MGI Symbol;Acc:MGI:1914386]
ENSMUSG00000030884	-0.816898	0.00518175	-1	0_0	-1_-1	Uqcrc2	67003	ubiquinol cytochrome c reductase core protein 2 [Source:MGI Symbol;Acc:MGI:1914253]
ENSMUSG00000029512	-0.817766	0.000376173	-1	0_0	-1_-1	Ulk1	22241	unc-51 like kinase 1 [Source:MGI Symbol;Acc:MGI:1270126]
ENSMUSG00000029146	-0.81951	0.0113862	-1	0_0	-1_0	Snx17	266781	sorting nexin 17 [Source:MGI Symbol;Acc:MGI:2387801]
ENSMUSG00000052144	-0.827392	0.00474105	-1	0_0	-1_-1	Ppp4r2	232314	protein phosphatase 4, regulatory subunit 2 [Source:MGI Symbol;Acc:MGI:3027896]
ENSMUSG00000031970	-0.827408	0.0242997	-1	0_0	-1_0	Dbndd1	72185	dysbindin (dystrobrevin binding protein 1) domain containing 1 [Source:MGI Symbol;Acc:MGI:1919435]
ENSMUSG00000097441	-0.827684	0.0253946	-1	0_0	-1_-1	Gm26633	102633600	predicted gene, 26633 [Source:MGI Symbol;Acc:MGI:5477127]
ENSMUSG00000096373	-0.827818	0.0219241	-1	0_0	-1_0	Vmn2r31	100042591	vomeronasal 2, receptor 31 [Source:MGI Symbol;Acc:MGI:3757688]
ENSMUSG00000024767	-0.83671	0.0103517	-1	0_0	-1_-1	Otub1	107260	OTU domain, ubiquitin aldehyde binding 1 [Source:MGI Symbol;Acc:MGI:2147616]
ENSMUSG00000028878	-0.836967	0.00342099	-1	0_0	-1_0	Fam76a	230789	family with sequence similarity 76, member A [Source:MGI Symbol;Acc:MGI:2385211]
ENSMUSG00000027189	-0.839351	0.00220315	-1	0_0	-1_-1	Trim44	80985	tripartite motif-containing 44 [Source:MGI Symbol;Acc:MGI:1931835]
ENSMUSG00000040414	-0.845028	0.00137403	-1	0_0	-1_-1	Slc25a28	246696	solute carrier family 25, member 28 [Source:MGI Symbol;Acc:MGI:2180509]
ENSMUSG00000010047	-0.852102	0.0101692	-1	0_0	-1_-1	Hyal2	15587	hyaluronoglucosaminidase 2 [Source:MGI Symbol;Acc:MGI:1196334]
ENSMUSG00000033658	-0.865929	0.00100297	-1	0_0	-1_-1	Ddx19b	234733	DEAD box helicase 19b [Source:MGI Symbol;Acc:MGI:2148251]
ENSMUSG00000035713	-0.868499	0.00283722	-1	0_0	-1_-1	Usp35	244144	ubiquitin specific peptidase 35 [Source:MGI Symbol;Acc:MGI:2685339]
ENSMUSG00000003528	-0.871078	0.00537278	-1	0_0	-1_-1	Slc25a1	13358	solute carrier family 25 (mitochondrial carrier, citrate transporter), member 1 [Source:MGI Symbol;Acc:MGI:1345283]
ENSMUSG00000025268	-0.87395	0.00061336	-1	0_0	-1_-1	Maged2	80884	MAGE family member D2 [Source:MGI Symbol;Acc:MGI:1933391]
ENSMUSG00000039987	-0.883708	0.00376857	-1	0_0	-1_-1	Phtf2	68770	putative homeodomain transcription factor 2 [Source:MGI Symbol;Acc:MGI:1916020]
ENSMUSG00000057101	-0.886086	0.00542816	-1	0_0	-1_-1	Zfp180	210135	zinc finger protein 180 [Source:MGI Symbol;Acc:MGI:1923701]
ENSMUSG00000027091	-0.892035	0.0040018	-1	0_0	-1_0	Zc3h15	69082	zinc finger CCCH-type containing 15 [Source:MGI Symbol;Acc:MGI:1919747]
ENSMUSG00000033059	-0.895429	0.000377062	-1	0_0	-1_-1	Pygb	110078	brain glycogen phosphorylase [Source:MGI Symbol;Acc:MGI:97828]
ENSMUSG00000048930	-0.90415	0.00166449	-1	0_0	-1_-1	Tada3	101206	transcriptional adaptor 3 [Source:MGI Symbol;Acc:MGI:1915724]
ENSMUSG00000025147	-0.905014	0.0052114	-1	0_0	-1_0	Mob2	101513	MOB kinase activator 2 [Source:MGI Symbol;Acc:MGI:1919891]
ENSMUSG00000037519	-0.907927	5.65481e-06	-1	0_0	-1_-1	Ppfia1	233977	protein tyrosine phosphatase, receptor type, f polypeptide (PTPRF), interacting protein (liprin), alpha 1 [Source:MGI Symbol;Acc:MGI:1924750]
ENSMUSG00000064512	-0.910373	0.0215245	-1	0_0	-1_0	Gm22456		predicted gene, 22456 [Source:MGI Symbol;Acc:MGI:5452233]
ENSMUSG00000068115	-0.916285	0.00399256	-1	0_0	-1_0	Ninl	78177	ninein-like [Source:MGI Symbol;Acc:MGI:1925427]
ENSMUSG00000022498	-0.916495	2.13583e-06	-1	0_0	-1_-1	Txndc11	106200	thioredoxin domain containing 11 [Source:MGI Symbol;Acc:MGI:1923620]
ENSMUSG00000110040	-0.924275	0.00849572	-1	0_0	-1_-1	Gm49369		predicted gene, 49369 [Source:MGI Symbol;Acc:MGI:6121585]
ENSMUSG00000052572	-0.924801	0.0158382	-1	0_0	-1_-1	Dlg2	23859	discs large MAGUK scaffold protein 2 [Source:MGI Symbol;Acc:MGI:1344351]
ENSMUSG00000081895	-0.930803	0.00687907	-1	0_0	-1_-1	Rpl17-ps10	100042880	ribosomal protein L17, pseudogene 10 [Source:MGI Symbol;Acc:MGI:3642871]
ENSMUSG00000022680	-0.937286	0.00364279	-1	0_0	-1_0	Pdxdc1	94184	pyridoxal-dependent decarboxylase domain containing 1 [Source:MGI Symbol;Acc:MGI:1920909]
ENSMUSG00000020088	-0.944715	0.00325377	-1	0_0	-1_-1	Sar1a	20224	secretion associated Ras related GTPase 1A [Source:MGI Symbol;Acc:MGI:98230]
ENSMUSG00000001555	-0.94593	6.71164e-05	-1	0_0	-1_-1	Fkbp10	14230	FK506 binding protein 10 [Source:MGI Symbol;Acc:MGI:104769]
ENSMUSG00000007279	-0.946054	0.0149056	-1	0_0	-1_0	Scube2	56788	signal peptide, CUB domain, EGF-like 2 [Source:MGI Symbol;Acc:MGI:1928765]
ENSMUSG00000098515	-0.949146	0.0202661	-1	0_0	-1_0	Gm27195		predicted gene 27195 [Source:MGI Symbol;Acc:MGI:5521038]
ENSMUSG00000044252	-0.969335	0.000154952	-1	0_0	-1_-1	Osbpl1a	64291	oxysterol binding protein-like 1A [Source:MGI Symbol;Acc:MGI:1927551]
ENSMUSG00000118458	-0.969563	0.0194147	-1	0_0	-1_0	Gm10599		predicted pseudogene 10599 [Source:MGI Symbol;Acc:MGI:3710582]
ENSMUSG00000025474	-0.974284	0.000429316	-1	0_0	-1_-1	Tubgcp2	74237	tubulin, gamma complex associated protein 2 [Source:MGI Symbol;Acc:MGI:1921487]
ENSMUSG00000079225	-0.975085	0.00687907	-1	0_0	-1_0	Gm9531		predicted gene 9531 [Source:MGI Symbol;Acc:MGI:3779940]
ENSMUSG00000001150	-0.976264	0.00297822	-1	0_0	-1_-1	Mcm3ap	54387	minichromosome maintenance complex component 3 associated protein [Source:MGI Symbol;Acc:MGI:1930089]
ENSMUSG00000024187	-0.988914	0.00166449	-1	0_0	-1_-1	Fam234a	106581	family with sequence similarity 234, member A [Source:MGI Symbol;Acc:MGI:2146854]
ENSMUSG00000023092	-0.989396	0.00155011	-1	0_0	-1_-1	Fhl1	14199	four and a half LIM domains 1 [Source:MGI Symbol;Acc:MGI:1298387]
ENSMUSG00000084845	-0.999433	0.00897341	-1	0_0	-1_0	Tmem240	381582	transmembrane protein 240 [Source:MGI Symbol;Acc:MGI:3648074]
ENSMUSG00000028641	-1.00812	0.000377062	-1	0_0	-1_-1	P3h1	56401	prolyl 3-hydroxylase 1 [Source:MGI Symbol;Acc:MGI:1888921]
ENSMUSG00000048647	-1.01513	0.00187082	-1	0_0	-1_-1	Exd1	241624	exonuclease 3'-5' domain containing 1 [Source:MGI Symbol;Acc:MGI:3045306]
ENSMUSG00000042303	-1.018	0.000796646	-1	0_0	-1_-1	Sgsm3	105835	small G protein signaling modulator 3 [Source:MGI Symbol;Acc:MGI:1916329]
ENSMUSG00000064943	-1.02446	0.0172777	-1	0_0	-1_0	Gm23240		predicted gene, 23240 [Source:MGI Symbol;Acc:MGI:5453017]
ENSMUSG00000034813	-1.04096	0.00834366	-1	0_0	-1_0	Grip1	74053	glutamate receptor interacting protein 1 [Source:MGI Symbol;Acc:MGI:1921303]
ENSMUSG00000050772	-1.09624	0.0113663	-1	0_0	-1_-1	Or10ag58	259030	olfactory receptor family 10 subfamily AG member 58 [Source:MGI Symbol;Acc:MGI:3030958]
ENSMUSG00000100113	-1.09674	0.0075373	-1	0_0	-1_0	Gm28592		predicted gene 28592 [Source:MGI Symbol;Acc:MGI:5579298]
ENSMUSG00000006931	-1.13505	6.44321e-06	-1	0_0	-1_-1	P3h4	66180	prolyl 3-hydroxylase family member 4 (non-enzymatic) [Source:MGI Symbol;Acc:MGI:1913430]
ENSMUSG00000093183	-1.21466	0.0116634	-1	0_0	-1_0	Gm25687		predicted gene, 25687 [Source:MGI Symbol;Acc:MGI:5455464]
ENSMUSG00000044667	-1.2189	0.00834366	-1	0_0	-1_0	Plppr4	229791	phospholipid phosphatase related 4 [Source:MGI Symbol;Acc:MGI:106530]
ENSMUSG00000029345	-1.2207	7.99816e-05	-1	0_0	-1_-1	Tfip11	54723	tuftelin interacting protein 11 [Source:MGI Symbol;Acc:MGI:1930075]
ENSMUSG00000119873	-1.2269	0.00960294	-1	0_0	-1_-1	Gm24497	115487688	predicted gene, 24497 [Source:MGI Symbol;Acc:MGI:5454274]
ENSMUSG00000038807	-1.24625	0.00571939	-1	0_0	-1_0	Rap1gap2	380711	RAP1 GTPase activating protein 2 [Source:MGI Symbol;Acc:MGI:3028623]
ENSMUSG00000056220	-1.25823	9.36177e-05	-1	0_0	-1_-1	Pla2g4a	18783	phospholipase A2, group IVA (cytosolic, calcium-dependent) [Source:MGI Symbol;Acc:MGI:1195256]
ENSMUSG00000001280	-1.26439	0.000433803	-1	0_0	-1_-1	Sp1	20683	trans-acting transcription factor 1 [Source:MGI Symbol;Acc:MGI:98372]
ENSMUSG00000078716	-1.26618	5.29037e-05	-1	0_0	-1_-1	Tmem8b	242409	transmembrane protein 8B [Source:MGI Symbol;Acc:MGI:2441680]
ENSMUSG00000030098	-1.27096	0.000377062	-1	0_0	-1_-1	Grip2	243547	glutamate receptor interacting protein 2 [Source:MGI Symbol;Acc:MGI:2681173]
ENSMUSG00000001289	-1.30335	0.000734433	-1	0_0	-1_-1	Pfdn5	56612	prefoldin 5 [Source:MGI Symbol;Acc:MGI:1928753]
ENSMUSG00000096921	-1.30547	0.00115912	-1	0_0	-1_0	Gm26822		predicted gene, 26822 [Source:MGI Symbol;Acc:MGI:5477316]
ENSMUSG00000034730	-1.37996	0.00542816	-1	0_0	-1_0	Adgrb1	107831	adhesion G protein-coupled receptor B1 [Source:MGI Symbol;Acc:MGI:1933736]
ENSMUSG00000054474	-1.42271	0.00101076	-1	0_0	-1_-1	Thnsl2	232078	threonine synthase-like 2 (bacterial) [Source:MGI Symbol;Acc:MGI:3041254]
ENSMUSG00000080058	-1.45231	0.0083049	-1	0_0	-1_-1	Gm11175		predicted gene 11175 [Source:MGI Symbol;Acc:MGI:3809055]
ENSMUSG00000019899	-1.65367	0.00055755	-1	0_0	-1_-1	Lama2	16773	laminin, alpha 2 [Source:MGI Symbol;Acc:MGI:99912]
ENSMUSG00000107023	-1.65848	0.000376173	-1	0_0	-1_0	Gm42715		predicted gene 42715 [Source:MGI Symbol;Acc:MGI:5662852]
ENSMUSG00000065876	-1.92383	0.00342099	-1	0_0	-1_0	Gm25682	115487518	predicted gene, 25682 [Source:MGI Symbol;Acc:MGI:5455459]
ENSMUSG00000019897	-1.92794	6.71164e-05	-1	0_0	-1_-1	Ccdc59	52713	coiled-coil domain containing 59 [Source:MGI Symbol;Acc:MGI:1289302]
ENSMUSG00000094989	-1.99481	0.0040018	-1	1_1	-1_0	Rpl9-ps4		ribosomal protein L9, pseudogene 4 [Source:MGI Symbol;Acc:MGI:3704410]
ENSMUSG00000023033	-2.01087	6.71164e-05	-1	0_0	-1_-1	Scn8a	20273	sodium channel, voltage-gated, type VIII, alpha [Source:MGI Symbol;Acc:MGI:103169]
ENSMUSG00000115302	-2.01296	0.00262051	-1	0_0	-1_1	Gm49394		predicted gene, 49394 [Source:MGI Symbol;Acc:MGI:6121625]
ENSMUSG00000053469	-2.1868	0.00207902	-1	0_0	-1_0	Tg	21819	thyroglobulin [Source:MGI Symbol;Acc:MGI:98733]
ENSMUSG00000072900	-2.26527	0.000449718	-1	0_0	-1_-1	Mir540	723880	microRNA 540 [Source:MGI Symbol;Acc:MGI:3619429]
ENSMUSG00000027102	-2.34311	0.000377062	-1	0_0	-1_-1	Hoxd8	15437	homeobox D8 [Source:MGI Symbol;Acc:MGI:96209]
ENSMUSG00000092702	-2.45811	1.16806e-06	-1	0_0	-1_0	Gm24514		predicted gene, 24514 [Source:MGI Symbol;Acc:MGI:5454291]
ENSMUSG00000055370	-3.05408	0.000145902	-1	0_0	-1_0	Gm9968	791329	predicted gene 9968 [Source:MGI Symbol;Acc:MGI:3642146]
ENSMUSG00000065096	-3.15877	0.000321814	-1	0_0	-1_0	Gm23680	115487526	predicted gene, 23680 [Source:MGI Symbol;Acc:MGI:5453457]
ENSMUSG00000069117	-3.33829	0.000768383	-1	0_0	-1_0	Rps18-ps6		ribosomal protein S18, pseudogene 6 [Source:MGI Symbol;Acc:MGI:3642298]
ENSMUSG00000117694	-3.48614	2.04947e-05	-1	0_0	-1_-1	Snhg4		small nucleolar RNA host gene 4 [Source:MGI Symbol;Acc:MGI:4937091]

## Sheet: Hip cap (50 MPa vs control)
ensembl_gene_id	log2FoldChange_hip.50_v_ctrl	padj_hip.50_v_ctrl	hip.50_sigGroup	meta.all_sigGroup	hip.all_sigGroup	external_gene_name	entrezgene_id	description
ENSMUSG00000101111	23.2078	2.91345e-05	1	-1_-1	0_1	Gm28437		predicted gene 28437 [Source:MGI Symbol;Acc:MGI:5579143]
ENSMUSG00000106574	18.044	1.98582e-05	1	0_0	0_1	Gm2451		predicted pseudogene 2451 [Source:MGI Symbol;Acc:MGI:3780618]
ENSMUSG00000094248	15.9182	0.000179818	1	0_0	0_1	H2ac23	665433	H2A clustered histone 23 [Source:MGI Symbol;Acc:MGI:2448302]
ENSMUSG00000115302	13.5034	2.40638e-05	1	0_0	-1_1	Gm49394		predicted gene, 49394 [Source:MGI Symbol;Acc:MGI:6121625]
ENSMUSG00000083061	9.19398	3.31565e-05	1	0_0	1_1	Gm12191		predicted gene 12191 [Source:MGI Symbol;Acc:MGI:3651293]
ENSMUSG00000102070	6.9724	0.00123162	1	-1_-1	0_1	Gm28661		predicted gene 28661 [Source:MGI Symbol;Acc:MGI:5579367]
ENSMUSG00000081406	6.85679	0.00123802	1	-1_-1	0_1	Rps6-ps4		ribosomal protein S6, pseudogene 4 [Source:MGI Symbol;Acc:MGI:3650907]
ENSMUSG00000107705	6.85344	0.000910969	1	0_0	-1_1	Gm45062		predicted gene 45062 [Source:MGI Symbol;Acc:MGI:5753638]
ENSMUSG00000049396	5.04529	7.1797e-05	1	0_0	1_1	Gemin4	276919	gem nuclear organelle associated protein 4 [Source:MGI Symbol;Acc:MGI:2449313]
ENSMUSG00000064360	4.02626	1.38959e-07	1	0_0	1_1	mt-Nd3	17718	mitochondrially encoded NADH dehydrogenase 3 [Source:MGI Symbol;Acc:MGI:102499]
ENSMUSG00000064345	3.74505	0.000106936	1	0_0	1_1	mt-Nd2	17717	mitochondrially encoded NADH dehydrogenase 2 [Source:MGI Symbol;Acc:MGI:102500]
ENSMUSG00000064341	3.62057	1.2424e-05	1	0_0	1_1	mt-Nd1	17716	mitochondrially encoded NADH dehydrogenase 1 [Source:MGI Symbol;Acc:MGI:101787]
ENSMUSG00000064351	3.36077	7.31608e-06	1	0_0	1_1	mt-Co1	17708	mitochondrially encoded cytochrome c oxidase I [Source:MGI Symbol;Acc:MGI:102504]
ENSMUSG00000064357	3.35454	8.34213e-05	1	0_0	1_1	mt-Atp6	17705	mitochondrially encoded ATP synthase 6 [Source:MGI Symbol;Acc:MGI:99927]
ENSMUSG00000113175	3.31122	5.25836e-08	1	0_0	0_1	Gm9973		predicted gene 9973 [Source:MGI Symbol;Acc:MGI:3642527]
ENSMUSG00000064354	3.2992	3.91613e-09	1	0_0	1_1	mt-Co2	17709	mitochondrially encoded cytochrome c oxidase II [Source:MGI Symbol;Acc:MGI:102503]
ENSMUSG00000092500	3.28387	4.2255e-06	1	0_0	1_1	Gm20400		predicted gene 20400 [Source:MGI Symbol;Acc:MGI:5141865]
ENSMUSG00000064358	3.20879	7.93105e-05	1	0_0	1_1	mt-Co3	17710	mitochondrially encoded cytochrome c oxidase III [Source:MGI Symbol;Acc:MGI:102502]
ENSMUSG00000115368	3.20158	3.37509e-06	1	0_0	0_1	Gm48942		predicted gene, 48942 [Source:MGI Symbol;Acc:MGI:6118263]
ENSMUSG00000112808	3.15367	0.000329552	1	0_0	1_1	Gm4739		predicted gene 4739 [Source:MGI Symbol;Acc:MGI:3642984]
ENSMUSG00000118181	3.13566	4.75194e-05	1	0_0	1_1	Gm53015		predicted gene, 53015 [Source:MGI Symbol;Acc:MGI:6388904]
ENSMUSG00000099406	3.062	4.83774e-06	1	0_0	0_1	Gm29408		predicted gene 29408 [Source:MGI Symbol;Acc:MGI:5580114]
ENSMUSG00000065947	3.03726	0.000299247	1	0_0	1_1	mt-Nd4l	17720	mitochondrially encoded NADH dehydrogenase 4L [Source:MGI Symbol;Acc:MGI:102497]
ENSMUSG00000064367	3.03497	2.40638e-05	1	0_0	1_1	mt-Nd5	17721	mitochondrially encoded NADH dehydrogenase 5 [Source:MGI Symbol;Acc:MGI:102496]
ENSMUSG00000020460	3.01543	1.32823e-05	1	0_0	1_1	Rps27a	78294	ribosomal protein S27A [Source:MGI Symbol;Acc:MGI:1925544]
ENSMUSG00000064363	3.00205	0.000177666	1	0_0	1_1	mt-Nd4	17719	mitochondrially encoded NADH dehydrogenase 4 [Source:MGI Symbol;Acc:MGI:102498]
ENSMUSG00000032845	2.86275	0.000230498	1	0_0	1_1	Alpk2	225638	alpha-kinase 2 [Source:MGI Symbol;Acc:MGI:2449492]
ENSMUSG00000000982	2.77598	7.93105e-05	1	0_0	1_1	Ccl3	20302	chemokine (C-C motif) ligand 3 [Source:MGI Symbol;Acc:MGI:98260]
ENSMUSG00000096764	2.7449	0.000988691	1	0_0	1_1	Gm21985		predicted gene 21985 [Source:MGI Symbol;Acc:MGI:5439454]
ENSMUSG00000106831	2.58247	0.000732801	1	0_0	1_1	Ube2n-ps1		ubiquitin-conjugating enzyme E2N, pseudogene 1 [Source:MGI Symbol;Acc:MGI:894296]
ENSMUSG00000032355	2.56755	0.000385784	1	0_0	0_1	Mlip	69642	muscular LMNA-interacting protein [Source:MGI Symbol;Acc:MGI:1916892]
ENSMUSG00000064370	2.51672	0.00080526	1	0_0	1_1	mt-Cytb	17711	mitochondrially encoded cytochrome b [Source:MGI Symbol;Acc:MGI:102501]
ENSMUSG00000049723	2.50169	3.10048e-05	1	0_0	0_1	Mmp12	17381	matrix metallopeptidase 12 [Source:MGI Symbol;Acc:MGI:97005]
ENSMUSG00000035373	2.49425	0.000642022	1	0_0	1_1	Ccl7	20306	chemokine (C-C motif) ligand 7 [Source:MGI Symbol;Acc:MGI:99512]
ENSMUSG00000035385	2.43127	5.54591e-07	1	0_0	1_1	Ccl2	20296	chemokine (C-C motif) ligand 2 [Source:MGI Symbol;Acc:MGI:98259]
ENSMUSG00000064356	2.3811	0.00121024	1	0_0	1_1	mt-Atp8	17706	mitochondrially encoded ATP synthase 8 [Source:MGI Symbol;Acc:MGI:99926]
ENSMUSG00000021676	2.37435	6.77892e-06	1	0_0	1_1	Iqgap2	544963	IQ motif containing GTPase activating protein 2 [Source:MGI Symbol;Acc:MGI:2449975]
ENSMUSG00000003948	2.34702	0.000114356	1	0_0	1_1	Mmd	67468	monocyte to macrophage differentiation-associated [Source:MGI Symbol;Acc:MGI:1914718]
ENSMUSG00000026820	2.32236	9.42125e-09	1	0_0	1_1	Ptges2	96979	prostaglandin E synthase 2 [Source:MGI Symbol;Acc:MGI:1917592]
ENSMUSG00000055782	2.31202	0.00157534	1	0_0	0_1	Abcd2	26874	ATP-binding cassette, sub-family D (ALD), member 2 [Source:MGI Symbol;Acc:MGI:1349467]
ENSMUSG00000080902	2.24371	0.00132686	1	0_0	0_1	Ywhaq-ps3		tyrosine 3-monooxygenase/tryptophan 5-monooxygenase activation protein theta, pseudogene 3 [Source:MGI Symbol;Acc:MGI:3650241]
ENSMUSG00000064368	2.19534	0.00150797	1	0_0	0_1	mt-Nd6	17722	mitochondrially encoded NADH dehydrogenase 6 [Source:MGI Symbol;Acc:MGI:102495]
ENSMUSG00000096006	2.08875	0.00218257	1	0_0	0_1	Gm21596		predicted gene, 21596 [Source:MGI Symbol;Acc:MGI:5434951]
ENSMUSG00000059588	2.05158	8.22657e-05	1	0_0	0_1	Calcrl	54598	calcitonin receptor-like [Source:MGI Symbol;Acc:MGI:1926944]
ENSMUSG00000021520	2.04383	0.000126359	1	0_0	1_1	Uqcrb	67530	ubiquinol-cytochrome c reductase binding protein [Source:MGI Symbol;Acc:MGI:1914780]
ENSMUSG00000066902	2.03482	0.00364568	1	0_0	-1_1	Rps23-ps2		ribosomal protein S23, pseudogene 2 [Source:MGI Symbol;Acc:MGI:3642236]
ENSMUSG00000027399	1.89935	0.00284067	1	0_0	0_1	Il1a	16175	interleukin 1 alpha [Source:MGI Symbol;Acc:MGI:96542]
ENSMUSG00000060802	1.89226	0.000132573	1	0_0	1_1	B2m	12010	beta-2 microglobulin [Source:MGI Symbol;Acc:MGI:88127]
ENSMUSG00000078670	1.88947	0.00256193	1	0_0	0_1	Fam174b	100038347	family with sequence similarity 174, member B [Source:MGI Symbol;Acc:MGI:3698178]
ENSMUSG00000106924	1.87642	4.76704e-06	1	0_0	0_1	Gm42857		predicted gene 42857 [Source:MGI Symbol;Acc:MGI:5662994]
ENSMUSG00000030994	1.86576	0.00301931	1	0_0	1_1	D7Ertd443e	71007	DNA segment, Chr 7, ERATO Doi 443, expressed [Source:MGI Symbol;Acc:MGI:1196431]
ENSMUSG00000114172	1.83381	0.00225096	1	0_0	1_1	Gm36298		predicted gene, 36298 [Source:MGI Symbol;Acc:MGI:5595457]
ENSMUSG00000047977	1.83276	0.00264149	1	0_0	0_1	Synb	239167	syncytin b [Source:MGI Symbol;Acc:MGI:3045308]
ENSMUSG00000039361	1.82827	1.00784e-11	1	0_0	1_1	Picalm	233489	phosphatidylinositol binding clathrin assembly protein [Source:MGI Symbol;Acc:MGI:2385902]
ENSMUSG00000032403	1.82501	0.000432966	1	0_0	1_1	2300009A05Rik	69478	RIKEN cDNA 2300009A05 gene [Source:MGI Symbol;Acc:MGI:1916728]
ENSMUSG00000023019	1.82167	0.00284067	1	0_0	0_1	Gpd1	14555	glycerol-3-phosphate dehydrogenase 1 (soluble) [Source:MGI Symbol;Acc:MGI:95679]
ENSMUSG00000089824	1.78656	9.84983e-06	1	0_0	1_1	Rbm12	75710	RNA binding motif protein 12 [Source:MGI Symbol;Acc:MGI:1922960]
ENSMUSG00000117541	1.77177	0.00228889	1	0_0	0_1	Gm50048		predicted gene, 50048 [Source:MGI Symbol;Acc:MGI:6275358]
ENSMUSG00000028407	1.75533	0.000261933	1	0_0	1_1	Smim27	100504309	small integral membrane protein 27 [Source:MGI Symbol;Acc:MGI:1913684]
ENSMUSG00000100826	1.7349	0.00140837	1	0_0	0_1	Snhg14	16353	small nucleolar RNA host gene 14 [Source:MGI Symbol;Acc:MGI:1289201]
ENSMUSG00000113902	1.73417	1.83065e-05	1	0_0	1_1	Ndufb1	102631912	NADH:ubiquinone oxidoreductase subunit B1 [Source:MGI Symbol;Acc:MGI:3780865]
ENSMUSG00000021374	1.72821	6.37695e-09	1	0_0	1_1	Nup153	218210	nucleoporin 153 [Source:MGI Symbol;Acc:MGI:2385621]
ENSMUSG00000031586	1.72379	0.000356154	1	0_0	1_1	Rbpms	19663	RNA binding protein gene with multiple splicing [Source:MGI Symbol;Acc:MGI:1334446]
ENSMUSG00000024143	1.69891	3.86764e-09	1	0_0	1_1	Rhoq	104215	ras homolog family member Q [Source:MGI Symbol;Acc:MGI:1931553]
ENSMUSG00000029380	1.66328	0.000342976	1	0_0	1_1	Cxcl1	14825	chemokine (C-X-C motif) ligand 1 [Source:MGI Symbol;Acc:MGI:108068]
ENSMUSG00000021732	1.64889	0.00413911	1	0_0	0_1	Fgf10	14165	fibroblast growth factor 10 [Source:MGI Symbol;Acc:MGI:1099809]
ENSMUSG00000095366	1.64823	0.00336281	1	0_0	1_1	Gm21860		predicted gene, 21860 [Source:MGI Symbol;Acc:MGI:5434024]
ENSMUSG00000029229	1.64594	0.000101991	1	0_0	0_1	Chic2	74277	cysteine-rich hydrophobic domain 2 [Source:MGI Symbol;Acc:MGI:1921527]
ENSMUSG00000089617	1.60867	0.00410861	1	0_0	0_1	Scarna10		small Cajal body-specific RNA 10 [Source:MGI Symbol;Acc:MGI:3819482]
ENSMUSG00000022674	1.60855	0.000259134	1	0_0	0_1	Ube2v2	70620	ubiquitin-conjugating enzyme E2 variant 2 [Source:MGI Symbol;Acc:MGI:1917870]
ENSMUSG00000027201	1.60638	1.39271e-13	1	0_0	1_1	Myef2	17876	myelin basic protein expression factor 2, repressor [Source:MGI Symbol;Acc:MGI:104592]
ENSMUSG00000072066	1.57308	0.00186127	1	0_0	0_1	6720489N17Rik	211378	RIKEN cDNA 6720489N17 gene [Source:MGI Symbol;Acc:MGI:2443901]
ENSMUSG00000020225	1.5715	3.05321e-05	1	0_0	1_1	Tmbim4	68212	transmembrane BAX inhibitor motif containing 4 [Source:MGI Symbol;Acc:MGI:1915462]
ENSMUSG00000090104	1.56855	0.0011679	1	0_0	1_1	Slmapos2		sarcolemma associated protein, opposite strand transcript 2 [Source:MGI Symbol;Acc:MGI:3801907]
ENSMUSG00000049115	1.56633	0.00140837	1	0_0	1_1	Agtr1a	11607	angiotensin II receptor, type 1a [Source:MGI Symbol;Acc:MGI:87964]
ENSMUSG00000058355	1.56068	3.27624e-06	1	0_0	1_1	Abce1	24015	ATP-binding cassette, sub-family E (OABP), member 1 [Source:MGI Symbol;Acc:MGI:1195458]
ENSMUSG00000025492	1.55798	0.000882081	1	0_0	1_1	Ifitm3	66141	interferon induced transmembrane protein 3 [Source:MGI Symbol;Acc:MGI:1913391]
ENSMUSG00000089936	1.54971	0.00243808	1	0_0	0_1	Gm16199		predicted gene 16199 [Source:MGI Symbol;Acc:MGI:3801797]
ENSMUSG00000012422	1.53855	6.41764e-06	1	0_0	1_1	Tmem167	66074	transmembrane protein 167 [Source:MGI Symbol;Acc:MGI:1913324]
ENSMUSG00000029203	1.53054	4.80658e-05	1	0_0	1_1	Ube2k	53323	ubiquitin-conjugating enzyme E2K [Source:MGI Symbol;Acc:MGI:1858216]
ENSMUSG00000034724	1.51236	0.000134406	1	0_0	0_1	Cnot6l	231464	CCR4-NOT transcription complex, subunit 6-like [Source:MGI Symbol;Acc:MGI:2443154]
ENSMUSG00000053175	1.50284	5.80372e-05	1	0_0	1_1	Bcl3	12051	B cell leukemia/lymphoma 3 [Source:MGI Symbol;Acc:MGI:88140]
ENSMUSG00000103318	1.49045	0.00395097	1	0_0	0_1	Gm38356		predicted gene, 38356 [Source:MGI Symbol;Acc:MGI:5611584]
ENSMUSG00000083705	1.48945	0.00486311	1	0_0	1_1	Gm8624	667423	predicted gene 8624 [Source:MGI Symbol;Acc:MGI:3646811]
ENSMUSG00000042043	1.48361	0.000356154	1	0_0	0_1	Tbca	21371	tubulin cofactor A [Source:MGI Symbol;Acc:MGI:107549]
ENSMUSG00000116525	1.44849	0.00454574	1	0_0	1_1	Gm30371		predicted gene, 30371 [Source:MGI Symbol;Acc:MGI:5589530]
ENSMUSG00000031762	1.43533	0.00241879	1	0_0	1_1	Mt2	17750	metallothionein 2 [Source:MGI Symbol;Acc:MGI:97172]
ENSMUSG00000116815	1.43521	0.00464221	1	0_0	0_1	Gm49760		predicted gene, 49760 [Source:MGI Symbol;Acc:MGI:6215265]
ENSMUSG00000112743	1.43348	0.00588525	1	0_0	0_1	Gm49358		predicted gene, 49358 [Source:MGI Symbol;Acc:MGI:6121566]
ENSMUSG00000057913	1.43069	0.00229379	1	0_0	1_1	Gm10032		predicted gene 10032 [Source:MGI Symbol;Acc:MGI:3642901]
ENSMUSG00000071359	1.4288	4.83774e-06	1	0_0	0_1	Tbpl1	237336	TATA box binding protein-like 1 [Source:MGI Symbol;Acc:MGI:1339946]
ENSMUSG00000027533	1.41973	0.000219271	1	0_0	0_1	Fabp5	16592	fatty acid binding protein 5, epidermal [Source:MGI Symbol;Acc:MGI:101790]
ENSMUSG00000110693	1.40005	4.20539e-05	1	0_0	1_1	Gm45899		predicted gene 45899 [Source:MGI Symbol;Acc:MGI:5805014]
ENSMUSG00000108414	1.39504	0.000299247	1	0_0	0_1	Snhg1		small nucleolar RNA host gene 1 [Source:MGI Symbol;Acc:MGI:3763743]
ENSMUSG00000035530	1.38787	0.000295702	1	0_0	0_1	Eif1	20918	eukaryotic translation initiation factor 1 [Source:MGI Symbol;Acc:MGI:105125]
ENSMUSG00000026739	1.37925	6.10955e-06	1	0_0	1_1	Bmi1	12151	Bmi1 polycomb ring finger oncogene [Source:MGI Symbol;Acc:MGI:88174]
ENSMUSG00000051341	1.37714	2.82807e-05	1	0_0	1_1	Zfp52	22710	zinc finger protein 52 [Source:MGI Symbol;Acc:MGI:99199]
ENSMUSG00000030157	1.35512	0.000825439	1	0_0	0_1	Clec2d	93694	C-type lectin domain family 2, member d [Source:MGI Symbol;Acc:MGI:2135589]
ENSMUSG00000029290	1.35094	1.83627e-05	1	0_0	1_1	Zfp326	54367	zinc finger protein 326 [Source:MGI Symbol;Acc:MGI:1927246]
ENSMUSG00000115531	1.34366	0.00696185	1	0_0	0_1	Gm35419		predicted gene, 35419 [Source:MGI Symbol;Acc:MGI:5594578]
ENSMUSG00000026526	1.33352	7.44581e-06	1	0_0	1_1	Fh1	14194	fumarate hydratase 1 [Source:MGI Symbol;Acc:MGI:95530]
ENSMUSG00000024259	1.33115	6.90398e-07	1	0_0	1_1	Slc25a46	67453	solute carrier family 25, member 46 [Source:MGI Symbol;Acc:MGI:1914703]
ENSMUSG00000032575	1.32588	0.000846036	1	0_0	1_1	Manf	74840	mesencephalic astrocyte-derived neurotrophic factor [Source:MGI Symbol;Acc:MGI:1922090]
ENSMUSG00000036916	1.31501	0.000346563	1	0_0	0_1	Zfp280c	208968	zinc finger protein 280C [Source:MGI Symbol;Acc:MGI:2387585]
ENSMUSG00000018189	1.31461	0.000616063	1	0_0	0_1	Uchl5	56207	ubiquitin carboxyl-terminal esterase L5 [Source:MGI Symbol;Acc:MGI:1914848]
ENSMUSG00000086825	1.30287	0.000713466	1	0_0	0_1	Gm15675		predicted gene 15675 [Source:MGI Symbol;Acc:MGI:3783117]
ENSMUSG00000028410	1.30174	0.000649415	1	0_0	0_1	Dnaja1	15502	DnaJ heat shock protein family (Hsp40) member A1 [Source:MGI Symbol;Acc:MGI:1270129]
ENSMUSG00000022053	1.30108	0.00722754	1	0_0	0_1	Ebf2	13592	early B cell factor 2 [Source:MGI Symbol;Acc:MGI:894332]
ENSMUSG00002076601	1.30009	0.00137043	1	0_0	0_1	Scarna13	100306943	small Cajal body-specific RNA 1 [Source:MGI Symbol;Acc:MGI:4360027]
ENSMUSG00000038301	1.29544	1.99837e-05	1	0_0	0_1	Snx10	71982	sorting nexin 10 [Source:MGI Symbol;Acc:MGI:1919232]
ENSMUSG00000062949	1.29198	0.000238733	1	0_0	1_1	Atp11c	320940	ATPase, class VI, type 11C [Source:MGI Symbol;Acc:MGI:1859661]
ENSMUSG00000027133	1.29115	0.00175488	1	0_0	1_1	Nop10	66181	NOP10 ribonucleoprotein [Source:MGI Symbol;Acc:MGI:1913431]
ENSMUSG00000028234	1.28958	0.000592333	1	0_0	1_1	Rps20	67427	ribosomal protein S20 [Source:MGI Symbol;Acc:MGI:1914677]
ENSMUSG00000035042	1.28911	0.00681897	1	0_0	1_1	Ccl5	20304	chemokine (C-C motif) ligand 5 [Source:MGI Symbol;Acc:MGI:98262]
ENSMUSG00000019889	1.28522	2.02955e-05	1	0_0	1_1	Ptprk	19272	protein tyrosine phosphatase, receptor type, K [Source:MGI Symbol;Acc:MGI:103310]
ENSMUSG00000063406	1.28233	0.000368737	1	0_0	0_1	Tmed5	73130	transmembrane p24 trafficking protein 5 [Source:MGI Symbol;Acc:MGI:1921586]
ENSMUSG00000057842	1.27801	0.000321324	1	0_0	1_1	Zfp595	218314	zinc finger protein 595 [Source:MGI Symbol;Acc:MGI:3040707]
ENSMUSG00000039456	1.27763	0.00252753	1	0_0	0_1	Morc3	338467	microrchidia 3 [Source:MGI Symbol;Acc:MGI:2136841]
ENSMUSG00000025804	1.26351	0.00561106	1	0_0	0_1	Ccr1	12768	chemokine (C-C motif) receptor 1 [Source:MGI Symbol;Acc:MGI:104618]
ENSMUSG00000042460	1.26159	2.82807e-05	1	0_0	1_1	C1galt1	94192	core 1 synthase, glycoprotein-N-acetylgalactosamine 3-beta-galactosyltransferase, 1 [Source:MGI Symbol;Acc:MGI:2151071]
ENSMUSG00000112731	1.26035	8.10184e-05	1	0_0	1_1	Gm47739		predicted gene, 47739 [Source:MGI Symbol;Acc:MGI:6096881]
ENSMUSG00000022964	1.25853	0.000357334	1	0_0	1_1	Tmem50b	77975	transmembrane protein 50B [Source:MGI Symbol;Acc:MGI:1925225]
ENSMUSG00000073490	1.25622	0.00730471	1	0_0	1_1	Ifi207	226691	interferon activated gene 207 [Source:MGI Symbol;Acc:MGI:2138302]
ENSMUSG00000017418	1.25568	2.36644e-05	1	0_0	0_1	Arl5b	75869	ADP-ribosylation factor-like 5B [Source:MGI Symbol;Acc:MGI:1923119]
ENSMUSG00000113775	1.25541	0.00131247	1	0_0	1_1	Gm48027		predicted gene, 48027 [Source:MGI Symbol;Acc:MGI:6097341]
ENSMUSG00000060419	1.25003	0.00621697	1	0_0	0_1	Rps16-ps2		ribosomal protein S16, pseudogene 2 [Source:MGI Symbol;Acc:MGI:3704259]
ENSMUSG00000025932	1.24646	0.00231661	1	0_0	1_1	Eya1	14048	EYA transcriptional coactivator and phosphatase 1 [Source:MGI Symbol;Acc:MGI:109344]
ENSMUSG00000064337	1.24493	0.00628924	1	0_0	1_1	mt-Rnr1		mitochondrially encoded 12S rRNA [Source:MGI Symbol;Acc:MGI:102493]
ENSMUSG00000028300	1.24026	0.000393752	1	0_0	1_1	C9orf72	73205	C9orf72, member of C9orf72-SMCR8 complex [Source:MGI Symbol;Acc:MGI:1920455]
ENSMUSG00000064090	1.2382	0.00214238	1	0_0	0_1	Vrk2	69922	vaccinia related kinase 2 [Source:MGI Symbol;Acc:MGI:1917172]
ENSMUSG00000049164	1.23282	5.12193e-05	1	0_0	0_1	Zfp518a	72672	zinc finger protein 518A [Source:MGI Symbol;Acc:MGI:1919922]
ENSMUSG00000058927	1.23198	0.00200889	1	0_0	0_1	Gm10053		predicted gene 10053 [Source:MGI Symbol;Acc:MGI:3704493]
ENSMUSG00000027186	1.22618	0.00925844	1	0_0	0_1	Elf5	13711	E74-like factor 5 [Source:MGI Symbol;Acc:MGI:1335079]
ENSMUSG00000032413	1.22158	5.80372e-05	1	0_0	1_1	Rasa2	114713	RAS p21 protein activator 2 [Source:MGI Symbol;Acc:MGI:2149960]
ENSMUSG00000028381	1.21799	0.00030973	1	0_0	0_1	Ugcg	22234	UDP-glucose ceramide glucosyltransferase [Source:MGI Symbol;Acc:MGI:1332243]
ENSMUSG00000028098	1.20817	3.01682e-05	1	0_0	1_1	Rnf115	67845	ring finger protein 115 [Source:MGI Symbol;Acc:MGI:1915095]
ENSMUSG00000050370	1.20579	0.00904386	1	0_0	0_1	Ch25h	12642	cholesterol 25-hydroxylase [Source:MGI Symbol;Acc:MGI:1333869]
ENSMUSG00000042102	1.20539	0.00785081	1	0_0	0_1	Dmgdh	74129	dimethylglycine dehydrogenase precursor [Source:MGI Symbol;Acc:MGI:1921379]
ENSMUSG00000020074	1.20362	2.19229e-06	1	0_0	0_1	Ccar1	67500	cell division cycle and apoptosis regulator 1 [Source:MGI Symbol;Acc:MGI:1914750]
ENSMUSG00000038546	1.1909	0.00134232	1	0_0	0_1	Ranbp9	56705	RAN binding protein 9 [Source:MGI Symbol;Acc:MGI:1928741]
ENSMUSG00000017057	1.18891	0.00179508	1	0_0	1_1	Il13ra1	16164	interleukin 13 receptor, alpha 1 [Source:MGI Symbol;Acc:MGI:105052]
ENSMUSG00000032712	1.18829	3.27624e-06	1	0_0	0_1	Resf1	67246	retroelement silencing factor 1 [Source:MGI Symbol;Acc:MGI:1914496]
ENSMUSG00000024737	1.18088	0.00295727	1	0_0	0_1	Slc15a3	65221	solute carrier family 15, member 3 [Source:MGI Symbol;Acc:MGI:1929691]
ENSMUSG00000023030	1.17977	0.000264839	1	0_0	0_1	Slc11a2	18174	solute carrier family 11 (proton-coupled divalent metal ion transporters), member 2 [Source:MGI Symbol;Acc:MGI:1345279]
ENSMUSG00000033307	1.17501	0.00064408	1	0_0	1_1	Mif	17319	macrophage migration inhibitory factor (glycosylation-inhibiting factor) [Source:MGI Symbol;Acc:MGI:96982]
ENSMUSG00000083834	1.17477	0.00442729	1	0_0	0_1	Gm12577		predicted gene 12577 [Source:MGI Symbol;Acc:MGI:3651713]
ENSMUSG00000015733	1.17126	2.91345e-05	1	0_0	0_1	Capza2	12343	capping actin protein of muscle Z-line subunit alpha 2 [Source:MGI Symbol;Acc:MGI:106222]
ENSMUSG00000014905	1.16834	0.00259974	1	0_0	0_1	Dnajb9	27362	DnaJ heat shock protein family (Hsp40) member B9 [Source:MGI Symbol;Acc:MGI:1351618]
ENSMUSG00000041482	1.16731	0.000447772	1	0_0	1_1	Piezo2	667742	piezo-type mechanosensitive ion channel component 2 [Source:MGI Symbol;Acc:MGI:1918781]
ENSMUSG00000017929	1.16588	0.00282186	1	0_0	0_1	B4galt5	56336	UDP-Gal:betaGlcNAc beta 1,4-galactosyltransferase, polypeptide 5 [Source:MGI Symbol;Acc:MGI:1927169]
ENSMUSG00000021614	1.16514	0.000184098	1	0_0	0_1	Vcan	13003	versican [Source:MGI Symbol;Acc:MGI:102889]
ENSMUSG00000022146	1.15828	0.0011679	1	0_0	1_1	Osmr	18414	oncostatin M receptor [Source:MGI Symbol;Acc:MGI:1330819]
ENSMUSG00000037361	1.15086	0.000357334	1	0_0	0_1	Sf3b6	66055	splicing factor 3B, subunit 6 [Source:MGI Symbol;Acc:MGI:1913305]
ENSMUSG00000045868	1.15082	0.00751234	1	0_0	0_1	Gvin1	74558	GTPase, very large interferon inducible 1 [Source:MGI Symbol;Acc:MGI:1921808]
ENSMUSG00000041685	1.14337	0.000272185	1	0_0	0_1	Fcho2	218503	FCH domain only 2 [Source:MGI Symbol;Acc:MGI:3505790]
ENSMUSG00000079043	1.14002	0.00206662	1	0_0	1_1	Fastkd5	380601	FAST kinase domains 5 [Source:MGI Symbol;Acc:MGI:2139469]
ENSMUSG00000021549	1.13932	4.2255e-06	1	0_0	1_1	Rasa1	218397	RAS p21 protein activator 1 [Source:MGI Symbol;Acc:MGI:97860]
ENSMUSG00000025986	1.13781	4.83774e-06	1	0_0	0_1	Slc39a10	227059	solute carrier family 39 (zinc transporter), member 10 [Source:MGI Symbol;Acc:MGI:1914515]
ENSMUSG00000030144	1.13769	0.00525028	1	0_0	1_1	Clec4d	17474	C-type lectin domain family 4, member d [Source:MGI Symbol;Acc:MGI:1298389]
ENSMUSG00000027282	1.13019	1.709e-05	1	0_0	1_1	Mtch2	56428	mitochondrial carrier 2 [Source:MGI Symbol;Acc:MGI:1929260]
ENSMUSG00000022122	1.12721	0.00447695	1	0_0	0_1	Ednrb	13618	endothelin receptor type B [Source:MGI Symbol;Acc:MGI:102720]
ENSMUSG00000090093	1.12064	0.000706661	1	0_0	0_1	Gm14399	100043761	predicted gene 14399 [Source:MGI Symbol;Acc:MGI:3650082]
ENSMUSG00000048376	1.1173	0.000529644	1	0_0	1_1	F2r	14062	coagulation factor II (thrombin) receptor [Source:MGI Symbol;Acc:MGI:101802]
ENSMUSG00000049124	1.11282	0.00577546	1	0_0	0_1	Gm8186		predicted gene 8186 [Source:MGI Symbol;Acc:MGI:3643110]
ENSMUSG00000056019	1.11275	0.00152129	1	0_0	1_1	Zfp709	236193	zinc finger protein 709 [Source:MGI Symbol;Acc:MGI:2384299]
ENSMUSG00000032475	1.11096	7.13186e-05	1	0_0	1_1	Nck1	17973	non-catalytic region of tyrosine kinase adaptor protein 1 [Source:MGI Symbol;Acc:MGI:109601]
ENSMUSG00000030105	1.10958	0.000413948	1	0_0	1_1	Arl8b	67166	ADP-ribosylation factor-like 8B [Source:MGI Symbol;Acc:MGI:1914416]
ENSMUSG00000025626	1.10785	0.00123802	1	0_0	0_1	Phf6	70998	PHD finger protein 6 [Source:MGI Symbol;Acc:MGI:1918248]
ENSMUSG00000040760	1.09956	0.000128781	1	0_0	0_1	Appl1	72993	adaptor protein, phosphotyrosine interaction, PH domain and leucine zipper containing 1 [Source:MGI Symbol;Acc:MGI:1920243]
ENSMUSG00000116835	1.09537	0.00725865	1	0_0	0_1	Gm49594		predicted gene, 49594 [Source:MGI Symbol;Acc:MGI:6215000]
ENSMUSG00000063316	1.09444	0.0031552	1	0_0	1_1	Rpl27	19942	ribosomal protein L27 [Source:MGI Symbol;Acc:MGI:98036]
ENSMUSG00000069601	1.09375	0.00414049	1	0_0	0_1	Ank3	11735	ankyrin 3, epithelial [Source:MGI Symbol;Acc:MGI:88026]
ENSMUSG00000028214	1.09344	0.00126861	1	0_0	0_1	Gem	14579	GTP binding protein (gene overexpressed in skeletal muscle) [Source:MGI Symbol;Acc:MGI:99844]
ENSMUSG00000069874	1.0912	0.0040563	1	0_0	1_1	Irgm2	54396	immunity-related GTPase family M member 2 [Source:MGI Symbol;Acc:MGI:1926262]
ENSMUSG00000026069	1.08999	0.00799301	1	0_0	0_1	Il1rl1	17082	interleukin 1 receptor-like 1 [Source:MGI Symbol;Acc:MGI:98427]
ENSMUSG00000042436	1.08896	0.0100924	1	0_0	0_1	Mfap4	76293	microfibrillar-associated protein 4 [Source:MGI Symbol;Acc:MGI:1342276]
ENSMUSG00000030647	1.08418	0.00240073	1	0_0	0_1	Ndufc2	68197	NADH:ubiquinone oxidoreductase subunit C2 [Source:MGI Symbol;Acc:MGI:1344370]
ENSMUSG00000047368	1.08297	0.000611165	1	0_0	1_1	Abhd17b	226016	abhydrolase domain containing 17B [Source:MGI Symbol;Acc:MGI:1917816]
ENSMUSG00000117975	1.08283	0.00241879	1	0_0	0_1	Itprip	414801	inositol 1,4,5-triphosphate receptor interacting protein [Source:MGI Symbol;Acc:MGI:3042776]
ENSMUSG00000112121	1.08064	0.00712128	1	0_0	1_1	C230072F16Rik	320784	RIKEN cDNA C230072F16 gene [Source:MGI Symbol;Acc:MGI:2444727]
ENSMUSG00000090115	1.07755	0.00430186	1	0_0	0_1	Usp49	224836	ubiquitin specific peptidase 49 [Source:MGI Symbol;Acc:MGI:2685391]
ENSMUSG00000028228	1.07569	7.93105e-05	1	0_0	1_1	Cpne3	70568	copine III [Source:MGI Symbol;Acc:MGI:1917818]
ENSMUSG00000028036	1.07449	0.00607336	1	0_0	1_1	Ptgfr	19220	prostaglandin F receptor [Source:MGI Symbol;Acc:MGI:97796]
ENSMUSG00000029108	1.07419	0.0103394	1	0_0	0_1	Pcdh7	54216	protocadherin 7 [Source:MGI Symbol;Acc:MGI:1860487]
ENSMUSG00000042747	1.06943	0.0038336	1	0_0	1_1	Krtcap2	66059	keratinocyte associated protein 2 [Source:MGI Symbol;Acc:MGI:1913309]
ENSMUSG00000055137	1.06855	0.0120592	1	0_0	0_1	Sugct	192136	succinyl-CoA glutarate-CoA transferase [Source:MGI Symbol;Acc:MGI:1923221]
ENSMUSG00000030002	1.06561	2.56985e-10	1	0_0	1_1	Dusp11	72102	dual specificity phosphatase 11 (RNA/RNP complex 1-interacting) [Source:MGI Symbol;Acc:MGI:1919352]
ENSMUSG00000071267	1.06382	0.000700417	1	0_0	1_1	Zfp942	73233	zinc finger protein 942 [Source:MGI Symbol;Acc:MGI:1920483]
ENSMUSG00000020570	1.06169	0.000390058	1	0_0	1_1	Sypl	19027	synaptophysin-like protein [Source:MGI Symbol;Acc:MGI:108081]
ENSMUSG00000044501	1.06012	0.00218987	1	0_0	0_1	Zfp758	224598	zinc finger protein 758 [Source:MGI Symbol;Acc:MGI:2385044]
ENSMUSG00000032348	1.05981	0.008554	1	0_0	0_1	Gsta4	14860	glutathione S-transferase, alpha 4 [Source:MGI Symbol;Acc:MGI:1309515]
ENSMUSG00000031558	1.05975	0.00393777	1	0_0	0_1	Slit2	20563	slit guidance ligand 2 [Source:MGI Symbol;Acc:MGI:1315205]
ENSMUSG00000008540	1.05947	0.00697527	1	0_0	0_1	Mgst1	56615	microsomal glutathione S-transferase 1 [Source:MGI Symbol;Acc:MGI:1913850]
ENSMUSG00000024537	1.05621	0.000871795	1	0_0	1_1	Psmg2	107047	proteasome (prosome, macropain) assembly chaperone 2 [Source:MGI Symbol;Acc:MGI:1922901]
ENSMUSG00000028494	1.05497	0.00327404	1	0_0	0_1	Plin2	11520	perilipin 2 [Source:MGI Symbol;Acc:MGI:87920]
ENSMUSG00000042499	1.05243	0.0105053	1	0_0	0_1	Hoxd11	15431	homeobox D11 [Source:MGI Symbol;Acc:MGI:96203]
ENSMUSG00000051439	1.05173	0.00395676	1	0_0	0_1	Cd14	12475	CD14 antigen [Source:MGI Symbol;Acc:MGI:88318]
ENSMUSG00000022309	1.04522	0.000231878	1	0_0	0_1	Angpt1	11600	angiopoietin 1 [Source:MGI Symbol;Acc:MGI:108448]
ENSMUSG00000020659	1.04407	0.0016308	1	0_0	1_1	Cbll1	104836	Casitas B-lineage lymphoma-like 1 [Source:MGI Symbol;Acc:MGI:2144842]
ENSMUSG00000051154	1.04372	0.00218257	1	0_0	0_1	Commd3	12238	COMM domain containing 3 [Source:MGI Symbol;Acc:MGI:88218]
ENSMUSG00000062038	1.04305	0.011627	1	0_0	0_1	Gm10108		predicted pseudogene 10108 [Source:MGI Symbol;Acc:MGI:3642431]
ENSMUSG00000059897	1.03924	0.00243808	1	0_0	0_1	Zfp930	234358	zinc finger protein 930 [Source:MGI Symbol;Acc:MGI:2675306]
ENSMUSG00000027132	1.03873	0.00164173	1	0_0	0_1	Katnbl1	72425	katanin p80 subunit B like 1 [Source:MGI Symbol;Acc:MGI:1919675]
ENSMUSG00000060073	1.03842	0.000234378	1	0_0	1_1	Psma3	19167	proteasome subunit alpha 3 [Source:MGI Symbol;Acc:MGI:104883]
ENSMUSG00000051329	1.03797	0.00121577	1	0_0	1_1	Nup160	59015	nucleoporin 160 [Source:MGI Symbol;Acc:MGI:1926227]
ENSMUSG00000003923	1.03645	0.00103663	1	0_0	0_1	Tfam	21780	transcription factor A, mitochondrial [Source:MGI Symbol;Acc:MGI:107810]
ENSMUSG00000021116	1.03486	0.000768598	1	0_0	0_1	Eif2s1	13665	eukaryotic translation initiation factor 2, subunit 1 alpha [Source:MGI Symbol;Acc:MGI:95299]
ENSMUSG00000027835	1.03423	0.00121024	1	0_0	1_1	Pdcd10	56426	programmed cell death 10 [Source:MGI Symbol;Acc:MGI:1928396]
ENSMUSG00000078877	1.03188	0.00172917	1	0_0	0_1	Gm14295	628147	predicted gene 14295 [Source:MGI Symbol;Acc:MGI:3709624]
ENSMUSG00000045095	1.03161	0.00206782	1	0_0	0_1	Magi1	14924	membrane associated guanylate kinase, WW and PDZ domain containing 1 [Source:MGI Symbol;Acc:MGI:1203522]
ENSMUSG00000104874	1.02932	0.0143424	1	0_0	0_1	Gm43387		predicted gene 43387 [Source:MGI Symbol;Acc:MGI:5663524]
ENSMUSG00000097448	1.0285	0.0144969	1	0_0	0_1	Platr22		pluripotency associated transcript 22 [Source:MGI Symbol;Acc:MGI:4439804]
ENSMUSG00000032116	1.02188	0.00295025	1	0_0	1_1	Stt3a	16430	STT3, subunit of the oligosaccharyltransferase complex, homolog A (S. cerevisiae) [Source:MGI Symbol;Acc:MGI:105124]
ENSMUSG00000079317	1.02178	0.00450622	1	0_0	1_1	Trappc2	66226	trafficking protein particle complex 2 [Source:MGI Symbol;Acc:MGI:1913476]
ENSMUSG00000007805	1.01859	0.0136324	1	0_0	0_1	Twist2	13345	twist basic helix-loop-helix transcription factor 2 [Source:MGI Symbol;Acc:MGI:104685]
ENSMUSG00000074506	1.01859	0.0106688	1	0_0	0_1	Gm10705		predicted gene 10705 [Source:MGI Symbol;Acc:MGI:3708678]
ENSMUSG00000033446	1.01786	0.00737667	1	0_0	0_1	Lpar6	67168	lysophosphatidic acid receptor 6 [Source:MGI Symbol;Acc:MGI:1914418]
ENSMUSG00000026970	1.01493	0.0016308	1	0_0	1_1	Rbms1	56878	RNA binding motif, single stranded interacting protein 1 [Source:MGI Symbol;Acc:MGI:1861774]
ENSMUSG00000078879	1.01492	0.00106669	1	0_0	0_1	Zfp973	545490	zinc finger protein 973 [Source:MGI Symbol;Acc:MGI:3615331]
ENSMUSG00000099354	1.00929	0.00918196	1	0_0	0_1	1700124L16Rik	67934	RIKEN cDNA 1700124L16 gene [Source:MGI Symbol;Acc:MGI:1915184]
ENSMUSG00000049775	1.00864	0.00497243	1	0_0	1_1	Tmsb4x	19241	thymosin, beta 4, X chromosome [Source:MGI Symbol;Acc:MGI:99510]
ENSMUSG00000082361	1.00813	0.0120877	1	0_0	0_1	Btc	12223	betacellulin, epidermal growth factor family member [Source:MGI Symbol;Acc:MGI:99439]
ENSMUSG00000094441	1.00783	0.000249221	1	0_0	1_1	Zfp955a	77652	zinc finger protein 955A [Source:MGI Symbol;Acc:MGI:4834570]
ENSMUSG00000030304	1.00474	7.71029e-05	1	0_0	0_1	Ergic2	67456	ERGIC and golgi 2 [Source:MGI Symbol;Acc:MGI:1914706]
ENSMUSG00000045871	1.00075	0.00490548	1	0_0	1_1	Slitrk6	239250	SLIT and NTRK-like family, member 6 [Source:MGI Symbol;Acc:MGI:2443198]
ENSMUSG00000026094	0.999817	0.00284067	1	0_0	0_1	Stk17b	98267	serine/threonine kinase 17b (apoptosis-inducing) [Source:MGI Symbol;Acc:MGI:2138162]
ENSMUSG00000087449	0.997781	0.0131359	1	0_0	0_1	Gm12971		predicted gene 12971 [Source:MGI Symbol;Acc:MGI:3650041]
ENSMUSG00000107521	0.997442	0.00641595	1	0_0	0_1	Gm43994		predicted gene, 43994 [Source:MGI Symbol;Acc:MGI:5690386]
ENSMUSG00000073460	0.991476	0.015953	1	0_0	0_1	Pnldc1	240023	poly(A)-specific ribonuclease (PARN)-like domain containing 1 [Source:MGI Symbol;Acc:MGI:2685159]
ENSMUSG00000062929	0.991224	0.00346901	1	0_0	0_1	Cfl2	12632	cofilin 2, muscle [Source:MGI Symbol;Acc:MGI:101763]
ENSMUSG00000052949	0.989747	0.000727059	1	0_0	0_1	Rnf157	217340	ring finger protein 157 [Source:MGI Symbol;Acc:MGI:2442484]
ENSMUSG00000117869	0.989655	0.00748733	1	0_0	0_1	Snhg4	100503380	small nucleolar RNA host gene 4 [Source:MGI Symbol;Acc:MGI:4937091]
ENSMUSG00000091957	0.987814	0.0136476	1	0_0	1_1	Rps2-ps10		ribosomal protein S2, pseudogene 10 [Source:MGI Symbol;Acc:MGI:3645604]
ENSMUSG00000030704	0.986747	0.0014345	1	0_0	0_1	Rab6a	19346	RAB6A, member RAS oncogene family [Source:MGI Symbol;Acc:MGI:894313]
ENSMUSG00000001627	0.984634	0.00495524	1	0_0	0_1	Ifrd1	15982	interferon-related developmental regulator 1 [Source:MGI Symbol;Acc:MGI:1316717]
ENSMUSG00000088990	0.982353	0.0136324	1	0_0	0_1	Gm22767	115490051	predicted gene, 22767 [Source:MGI Symbol;Acc:MGI:5452544]
ENSMUSG00000054072	0.980414	0.016084	1	0_0	0_1	Iigp1	60440	interferon inducible GTPase 1 [Source:MGI Symbol;Acc:MGI:1926259]
ENSMUSG00000032388	0.98001	0.000546503	1	0_0	0_1	Spg21	27965	SPG21, maspardin [Source:MGI Symbol;Acc:MGI:106403]
ENSMUSG00000022507	0.979931	1.83627e-05	1	0_0	1_1	1810013L24Rik	69053	RIKEN cDNA 1810013L24 gene [Source:MGI Symbol;Acc:MGI:1916303]
ENSMUSG00000096795	0.979686	0.00576537	1	0_0	0_1	Zfp433	73610	zinc finger protein 433 [Source:MGI Symbol;Acc:MGI:1920860]
ENSMUSG00000004328	0.977594	0.00502819	1	0_0	1_1	Hif3a	53417	hypoxia inducible factor 3, alpha subunit [Source:MGI Symbol;Acc:MGI:1859778]
ENSMUSG00000040123	0.976444	1.72094e-06	1	0_0	1_1	Zmym5	219105	zinc finger, MYM-type 5 [Source:MGI Symbol;Acc:MGI:3041170]
ENSMUSG00000079415	0.975597	0.0166741	1	0_0	0_1	Cntf	12803	ciliary neurotrophic factor [Source:MGI Symbol;Acc:MGI:88439]
ENSMUSG00000036093	0.975528	0.000846036	1	0_0	1_1	Arl5a	75423	ADP-ribosylation factor-like 5A [Source:MGI Symbol;Acc:MGI:1922673]
ENSMUSG00000067925	0.974581	0.000566742	1	0_0	1_1	Rtl8a	66158	retrotransposon Gag like 8A [Source:MGI Symbol;Acc:MGI:1913408]
ENSMUSG00000071497	0.973635	0.00397276	1	0_0	1_1	Nutf2-ps1		nuclear transport factor 2, pseudogene 1 [Source:MGI Symbol;Acc:MGI:108008]
ENSMUSG00000036372	0.973399	0.00814334	1	0_0	0_1	Tmem258	69038	transmembrane protein 258 [Source:MGI Symbol;Acc:MGI:1916288]
ENSMUSG00000029911	0.969696	1.83627e-05	1	0_0	1_1	Ssbp1	381760	single-stranded DNA binding protein 1 [Source:MGI Symbol;Acc:MGI:1920040]
ENSMUSG00000027479	0.968725	0.00403808	1	0_0	0_1	Mapre1	13589	microtubule-associated protein, RP/EB family, member 1 [Source:MGI Symbol;Acc:MGI:891995]
ENSMUSG00000091542	0.96844	0.00144107	1	0_0	0_1	Gm17167		predicted gene 17167 [Source:MGI Symbol;Acc:MGI:4937994]
ENSMUSG00000059791	0.968046	0.0150977	1	0_0	0_1	Nrm	106582	nurim (nuclear envelope membrane protein) [Source:MGI Symbol;Acc:MGI:2146855]
ENSMUSG00000020687	0.967624	0.000675698	1	0_0	1_1	Cdc27	217232	cell division cycle 27 [Source:MGI Symbol;Acc:MGI:102685]
ENSMUSG00000116802	0.966726	0.00435888	1	0_0	0_1	Gm5165	102640673	predicted gene 5165 [Source:MGI Symbol;Acc:MGI:3646034]
ENSMUSG00000064339	0.966494	0.0143658	1	0_0	0_1	mt-Rnr2		mitochondrially encoded 16S rRNA [Source:MGI Symbol;Acc:MGI:102492]
ENSMUSG00000042901	0.966371	1.50249e-07	1	0_0	1_1	Aida	108909	axin interactor, dorsalization associated [Source:MGI Symbol;Acc:MGI:1919737]
ENSMUSG00000027206	0.965518	0.0019924	1	0_0	0_1	Cops2	12848	COP9 signalosome subunit 2 [Source:MGI Symbol;Acc:MGI:1330276]
ENSMUSG00000112734	0.965109	0.0100924	1	0_0	0_1	Gm47644		predicted gene, 47644 [Source:MGI Symbol;Acc:MGI:6096722]
ENSMUSG00000022300	0.960169	0.000295702	1	0_0	1_1	Dcaf13	223499	DDB1 and CUL4 associated factor 13 [Source:MGI Symbol;Acc:MGI:2684929]
ENSMUSG00000018774	0.958895	0.00842	1	0_0	1_1	Cd68	12514	CD68 antigen [Source:MGI Symbol;Acc:MGI:88342]
ENSMUSG00000075229	0.958359	0.00163927	1	0_0	0_1	Ccdc58	381045	coiled-coil domain containing 58 [Source:MGI Symbol;Acc:MGI:2146423]
ENSMUSG00000025016	0.957384	0.00358085	1	0_0	0_1	Tm9sf3	107358	transmembrane 9 superfamily member 3 [Source:MGI Symbol;Acc:MGI:1914262]
ENSMUSG00000086859	0.956778	0.00892288	1	0_0	0_1	Snhg20	76972	small nucleolar RNA host gene 20 [Source:MGI Symbol;Acc:MGI:1924222]
ENSMUSG00000030796	0.95667	0.0123933	1	0_0	0_1	Tead2	21677	TEA domain family member 2 [Source:MGI Symbol;Acc:MGI:104904]
ENSMUSG00000088948	0.955681	0.0143376	1	0_0	0_1	Gm23262	115486847	predicted gene, 23262 [Source:MGI Symbol;Acc:MGI:5453039]
ENSMUSG00000020181	0.953713	0.00814334	1	0_0	1_1	Nav3	260315	neuron navigator 3 [Source:MGI Symbol;Acc:MGI:2183703]
ENSMUSG00000037152	0.952868	0.0100924	1	0_0	0_1	Ndufc1	66377	NADH:ubiquinone oxidoreductase subunit C1 [Source:MGI Symbol;Acc:MGI:1913627]
ENSMUSG00000082519	0.952692	0.00980685	1	0_0	1_1	Vamp7-ps		vesicle-associated membrane protein 7, pseudogene [Source:MGI Symbol;Acc:MGI:3652239]
ENSMUSG00000028167	0.952448	0.00572229	1	0_0	0_1	Bdh2	69772	3-hydroxybutyrate dehydrogenase, type 2 [Source:MGI Symbol;Acc:MGI:1917022]
ENSMUSG00000042694	0.952364	6.10955e-06	1	0_0	0_1	Stn1	108689	STN1, CST complex subunit [Source:MGI Symbol;Acc:MGI:1915581]
ENSMUSG00000005054	0.951713	0.00525443	1	0_0	1_1	Cstb	13014	cystatin B [Source:MGI Symbol;Acc:MGI:109514]
ENSMUSG00000020644	0.950221	0.000700417	1	0_0	1_1	Id2	15902	inhibitor of DNA binding 2 [Source:MGI Symbol;Acc:MGI:96397]
ENSMUSG00000028165	0.950087	0.000201077	1	0_0	1_1	Cisd2	67006	CDGSH iron sulfur domain 2 [Source:MGI Symbol;Acc:MGI:1914256]
ENSMUSG00000020671	0.949465	0.000259134	1	0_0	1_1	Rab10	19325	RAB10, member RAS oncogene family [Source:MGI Symbol;Acc:MGI:105066]
ENSMUSG00000109335	0.946696	0.0150977	1	0_0	0_1	Gm44845		predicted gene 44845 [Source:MGI Symbol;Acc:MGI:5753421]
ENSMUSG00000006717	0.946062	0.00295727	1	0_0	0_1	Acot13	66834	acyl-CoA thioesterase 13 [Source:MGI Symbol;Acc:MGI:1914084]
ENSMUSG00000036943	0.945922	0.00128962	1	0_0	1_1	Rab8b	235442	RAB8B, member RAS oncogene family [Source:MGI Symbol;Acc:MGI:2442982]
ENSMUSG00000028211	0.945794	0.0038336	1	0_0	0_1	Trp53inp1	60599	transformation related protein 53 inducible nuclear protein 1 [Source:MGI Symbol;Acc:MGI:1926609]
ENSMUSG00000045690	0.943616	0.00855786	1	0_0	1_1	Wdr89	72338	WD repeat domain 89 [Source:MGI Symbol;Acc:MGI:1919588]
ENSMUSG00000092470	0.943399	0.016509	1	0_0	0_1	Gm20518		predicted gene 20518 [Source:MGI Symbol;Acc:MGI:5141983]
ENSMUSG00000057561	0.9427	0.000168892	1	0_0	1_1	Eif1a	13664	eukaryotic translation initiation factor 1A [Source:MGI Symbol;Acc:MGI:95298]
ENSMUSG00000030421	0.940549	3.98965e-05	1	0_0	0_1	Uri1	19777	URI1, prefoldin-like chaperone [Source:MGI Symbol;Acc:MGI:1342294]
ENSMUSG00000096916	0.937731	0.0114903	1	0_0	0_1	Zfp850	100043772	zinc finger protein 850 [Source:MGI Symbol;Acc:MGI:3036281]
ENSMUSG00000026784	0.936686	0.00763298	1	0_0	0_1	Pdss1	56075	prenyl (solanesyl) diphosphate synthase, subunit 1 [Source:MGI Symbol;Acc:MGI:1889278]
ENSMUSG00000063358	0.936592	0.00030973	1	0_0	0_1	Mapk1	26413	mitogen-activated protein kinase 1 [Source:MGI Symbol;Acc:MGI:1346858]
ENSMUSG00000024556	0.936194	0.00686135	1	0_0	1_1	Me2	107029	malic enzyme 2, NAD(+)-dependent, mitochondrial [Source:MGI Symbol;Acc:MGI:2147351]
ENSMUSG00000036087	0.93535	0.000316447	1	0_0	1_1	Slain2	75991	SLAIN motif family, member 2 [Source:MGI Symbol;Acc:MGI:1923241]
ENSMUSG00000041438	0.93508	0.000706661	1	0_0	0_1	Utp4	21771	UTP4 small subunit processome component [Source:MGI Symbol;Acc:MGI:1096573]
ENSMUSG00000027859	0.932763	0.012405	1	0_0	0_1	Ngf	18049	nerve growth factor [Source:MGI Symbol;Acc:MGI:97321]
ENSMUSG00000027099	0.93072	0.00123802	1	0_0	1_1	Mtx2	53375	metaxin 2 [Source:MGI Symbol;Acc:MGI:1859652]
ENSMUSG00000045215	0.93028	0.013353	1	0_0	1_1	Asxl3	211961	ASXL transcriptional regulator 3 [Source:MGI Symbol;Acc:MGI:2685175]
ENSMUSG00000063480	0.930145	0.00775998	1	0_0	0_1	Snu13	20826	SNU13 homolog, small nuclear ribonucleoprotein (U4/U6.U5) [Source:MGI Symbol;Acc:MGI:893586]
ENSMUSG00000032468	0.929778	0.0011995	1	0_0	0_1	Armc8	74125	armadillo repeat containing 8 [Source:MGI Symbol;Acc:MGI:1921375]
ENSMUSG00000063145	0.929414	0.00375852	1	0_0	0_1	Bbs5	72569	Bardet-Biedl syndrome 5 (human) [Source:MGI Symbol;Acc:MGI:1919819]
ENSMUSG00000050714	0.928271	0.00160484	1	0_0	0_1	Zbtb26	320633	zinc finger and BTB domain containing 26 [Source:MGI Symbol;Acc:MGI:2444402]
ENSMUSG00000037075	0.927458	0.000134406	1	0_0	1_1	Rnf139	75841	ring finger protein 139 [Source:MGI Symbol;Acc:MGI:1923091]
ENSMUSG00000021388	0.925379	0.0108352	1	0_0	0_1	Aspn	66695	asporin [Source:MGI Symbol;Acc:MGI:1913945]
ENSMUSG00000104903	0.924011	0.0119971	1	0_0	0_1	Gm43707		predicted gene 43707 [Source:MGI Symbol;Acc:MGI:5663844]
ENSMUSG00000021306	0.923534	0.00805018	1	0_0	0_1	Gpr137b	83924	G protein-coupled receptor 137B [Source:MGI Symbol;Acc:MGI:1891463]
ENSMUSG00000021390	0.922912	0.0102006	1	0_0	1_1	Ogn	18295	osteoglycin [Source:MGI Symbol;Acc:MGI:109278]
ENSMUSG00000020097	0.921845	5.52018e-05	1	0_0	0_1	Sgpl1	20397	sphingosine phosphate lyase 1 [Source:MGI Symbol;Acc:MGI:1261415]
ENSMUSG00000096299	0.920295	0.0176883	1	0_0	0_1	Gm21814	436100	predicted gene, 21814 [Source:MGI Symbol;Acc:MGI:5433978]
ENSMUSG00000062515	0.919611	0.0166741	1	0_0	0_1	Fabp4	11770	fatty acid binding protein 4, adipocyte [Source:MGI Symbol;Acc:MGI:88038]
ENSMUSG00000037058	0.918762	0.00257219	1	0_0	0_1	Paip2	67869	polyadenylate-binding protein-interacting protein 2 [Source:MGI Symbol;Acc:MGI:1915119]
ENSMUSG00000075703	0.917809	0.00502662	1	0_0	0_1	Selenoi	28042	selenoprotein I [Source:MGI Symbol;Acc:MGI:107898]
ENSMUSG00000027433	0.917802	0.000536218	1	0_0	0_1	Xrn2	24128	5'-3' exoribonuclease 2 [Source:MGI Symbol;Acc:MGI:894687]
ENSMUSG00000024087	0.917251	0.00861433	1	0_0	1_1	Cyp1b1	13078	cytochrome P450, family 1, subfamily b, polypeptide 1 [Source:MGI Symbol;Acc:MGI:88590]
ENSMUSG00000086631	0.916989	0.0186368	1	0_0	0_1	Gm12784		predicted gene 12784 [Source:MGI Symbol;Acc:MGI:3650358]
ENSMUSG00000031309	0.916512	0.00407936	1	0_0	0_1	Rps6ka3	110651	ribosomal protein S6 kinase polypeptide 3 [Source:MGI Symbol;Acc:MGI:104557]
ENSMUSG00000043872	0.916308	0.00905365	1	0_0	0_1	Zmym1	68310	zinc finger, MYM domain containing 1 [Source:MGI Symbol;Acc:MGI:1915560]
ENSMUSG00000115801	0.915923	0.00532132	1	0_0	0_1	Gm55330		predicted gene, 55330 [Source:MGI Symbol;Acc:MGI:6847131]
ENSMUSG00000004364	0.91515	0.000406986	1	0_0	1_1	Cul3	26554	cullin 3 [Source:MGI Symbol;Acc:MGI:1347360]
ENSMUSG00000038717	0.914279	0.0102006	1	0_0	1_1	Atp5l	27425	ATP synthase, H+ transporting, mitochondrial F0 complex, subunit G [Source:MGI Symbol;Acc:MGI:1351597]
ENSMUSG00000030556	0.914274	0.00301501	1	0_0	0_1	Lrrc28	67867	leucine rich repeat containing 28 [Source:MGI Symbol;Acc:MGI:1915689]
ENSMUSG00000031967	0.911779	0.000312782	1	0_0	0_1	Afg3l1	114896	AFG3-like AAA ATPase 1 [Source:MGI Symbol;Acc:MGI:1928277]
ENSMUSG00000086429	0.909796	0.0121299	1	0_0	0_1	Gt(ROSA)26Sor	14910	gene trap ROSA 26, Philippe Soriano [Source:MGI Symbol;Acc:MGI:104735]
ENSMUSG00000032745	0.909666	0.00676374	1	0_0	0_1	Gpbp1	73274	GC-rich promoter binding protein 1 [Source:MGI Symbol;Acc:MGI:1920524]
ENSMUSG00000031380	0.907787	0.0137233	1	0_0	0_1	Vegfd	14205	vascular endothelial growth factor D [Source:MGI Symbol;Acc:MGI:108037]
ENSMUSG00000078878	0.907327	0.00561106	1	0_0	1_1	Gm14305	100043387	predicted gene 14305 [Source:MGI Symbol;Acc:MGI:3709632]
ENSMUSG00000001175	0.907218	0.00121577	1	0_0	0_1	Calm1	12313	calmodulin 1 [Source:MGI Symbol;Acc:MGI:88251]
ENSMUSG00000028458	0.907099	5.80372e-05	1	0_0	0_1	Tesk1	21754	testis specific protein kinase 1 [Source:MGI Symbol;Acc:MGI:1201675]
ENSMUSG00000084911	0.906751	0.00856166	1	0_0	0_1	Gm16185		predicted gene 16185 [Source:MGI Symbol;Acc:MGI:3802169]
ENSMUSG00000027829	0.905843	0.00224772	1	0_0	1_1	Ccnl1	56706	cyclin L1 [Source:MGI Symbol;Acc:MGI:1922664]
ENSMUSG00000027774	0.905458	0.000661657	1	0_0	0_1	Gfm1	28030	G elongation factor, mitochondrial 1 [Source:MGI Symbol;Acc:MGI:107339]
ENSMUSG00000048218	0.90479	0.0166741	1	0_0	1_1	Amigo2	105827	adhesion molecule with Ig like domain 2 [Source:MGI Symbol;Acc:MGI:2145995]
ENSMUSG00000035133	0.904199	0.00260315	1	0_0	0_1	Arhgap5	11855	Rho GTPase activating protein 5 [Source:MGI Symbol;Acc:MGI:1332637]
ENSMUSG00000056342	0.902841	0.000538299	1	0_0	0_1	Usp34	17847	ubiquitin specific peptidase 34 [Source:MGI Symbol;Acc:MGI:109473]
ENSMUSG00000028156	0.901976	0.000838385	1	0_0	0_1	Eif4e	13684	eukaryotic translation initiation factor 4E [Source:MGI Symbol;Acc:MGI:95305]
ENSMUSG00000044150	0.901562	0.00123162	1	0_0	1_1	Bclaf3	382252	Bclaf1 and Thrap3 family member 3 [Source:MGI Symbol;Acc:MGI:2685992]
ENSMUSG00000033545	0.899982	0.00228228	1	0_0	0_1	Znrf1	170737	zinc and ring finger 1 [Source:MGI Symbol;Acc:MGI:2177308]
ENSMUSG00000031604	0.899496	0.00243894	1	0_0	0_1	Msmo1	66234	methylsterol monoxygenase 1 [Source:MGI Symbol;Acc:MGI:1913484]
ENSMUSG00000036983	0.898817	0.00706429	1	0_0	0_1	Tfb1m	224481	transcription factor B1, mitochondrial [Source:MGI Symbol;Acc:MGI:2146851]
ENSMUSG00000020664	0.898074	0.000164208	1	0_0	0_1	Dld	13382	dihydrolipoamide dehydrogenase [Source:MGI Symbol;Acc:MGI:107450]
ENSMUSG00000040536	0.897067	0.0192542	1	0_0	0_1	Necab1	69352	N-terminal EF-hand calcium binding protein 1 [Source:MGI Symbol;Acc:MGI:1916602]
ENSMUSG00000031591	0.895786	0.000271851	1	0_0	1_1	Asah1	11886	N-acylsphingosine amidohydrolase 1 [Source:MGI Symbol;Acc:MGI:1277124]
ENSMUSG00000044258	0.895527	0.0192402	1	0_0	0_1	Ctla2a	13024	cytotoxic T lymphocyte-associated protein 2 alpha [Source:MGI Symbol;Acc:MGI:88554]
ENSMUSG00000027942	0.894405	0.00448838	1	0_0	0_1	4933434E20Rik	99650	RIKEN cDNA 4933434E20 gene [Source:MGI Symbol;Acc:MGI:1914027]
ENSMUSG00000040464	0.89322	0.00218518	1	0_0	0_1	Gtpbp10	207704	GTP-binding protein 10 (putative) [Source:MGI Symbol;Acc:MGI:2385599]
ENSMUSG00000114407	0.892369	0.012642	1	0_0	0_1	Gm48765		predicted gene, 48765 [Source:MGI Symbol;Acc:MGI:6098451]
ENSMUSG00000062373	0.890864	0.000843	1	0_0	1_1	Tmem65	74868	transmembrane protein 65 [Source:MGI Symbol;Acc:MGI:1922118]
ENSMUSG00000003541	0.890188	0.00905365	1	0_0	0_1	Ier3	15937	immediate early response 3 [Source:MGI Symbol;Acc:MGI:104814]
ENSMUSG00000016534	0.889092	0.00243864	1	0_0	1_1	Lamp2	16784	lysosomal-associated membrane protein 2 [Source:MGI Symbol;Acc:MGI:96748]
ENSMUSG00000084350	0.888923	0.0136324	1	0_0	0_1	Znf41-ps		ZNF41, pseudogene [Source:MGI Symbol;Acc:MGI:1917255]
ENSMUSG00000000346	0.888483	0.00105347	1	0_0	1_1	Dazap2	23994	DAZ associated protein 2 [Source:MGI Symbol;Acc:MGI:1344344]
ENSMUSG00000054737	0.887896	0.00158059	1	0_0	0_1	Zfp182	319535	zinc finger protein 182 [Source:MGI Symbol;Acc:MGI:2442220]
ENSMUSG00000041763	0.886642	0.000233662	1	0_0	1_1	Tpp2	22019	tripeptidyl peptidase II [Source:MGI Symbol;Acc:MGI:102724]
ENSMUSG00002075295	0.886284	0.0218647	1	0_0	0_1	Gm55126		predicted gene, 55126 [Source:MGI Symbol;Acc:MGI:6846725]
ENSMUSG00000012405	0.885836	0.00321691	1	0_0	1_1	Rpl15	66480	ribosomal protein L15 [Source:MGI Symbol;Acc:MGI:1913730]
ENSMUSG00000022159	0.885659	0.0109457	1	0_0	0_1	Rab2b	76338	RAB2B, member RAS oncogene family [Source:MGI Symbol;Acc:MGI:1923588]
ENSMUSG00000097735	0.884543	0.0219144	1	0_0	0_1	D930032P07Rik	320176	RIKEN cDNA D930032P07 gene [Source:MGI Symbol;Acc:MGI:2443529]
ENSMUSG00000084758	0.884153	0.0199131	1	0_0	0_1	Gm12798		predicted gene 12798 [Source:MGI Symbol;Acc:MGI:3651483]
ENSMUSG00000097378	0.883942	0.0154455	1	0_0	0_1	B230208H11Rik	320273	RIKEN cDNA B230208H11 gene [Source:MGI Symbol;Acc:MGI:2443719]
ENSMUSG00000011960	0.881422	0.000271851	1	0_0	1_1	Ccnt1	12455	cyclin T1 [Source:MGI Symbol;Acc:MGI:1328363]
ENSMUSG00000031367	0.881018	0.0106183	1	0_0	1_1	Ap1s2	108012	adaptor-related protein complex 1, sigma 2 subunit [Source:MGI Symbol;Acc:MGI:1889383]
ENSMUSG00002076058	0.879186	0.02098	1	0_0	0_1	Gm55809		predicted gene, 55809 [Source:MGI Symbol;Acc:MGI:6848084]
[truncated: 1,390 more rows]

## Sheet: Metatarsal (5 MPa vs control)
ensembl_gene_id	log2FoldChange_meta.5_v_ctrl	padj_meta.5_v_ctrl	meta.5_sigGroup	meta.all_sigGroup	hip.all_sigGroup	external_gene_name	entrezgene_id	description
[truncated: 28 more rows]

[truncated: 1 more sheets: Metatarsal (50 MPa vs control)]
